# Supplementary material for: An atlas of lamina-associated chromatin across twelve human cell types reveals an intermediate chromatin subtype
Source: Genome Biol. 2023 Jan 23;24:16. doi: 10.1186/s13059-023-02849-5 (PMC9869549; doi:10.1186/s13059-023-02849-5)
Supplement: Supplementary file 1 — Additional file 1: Table 1. Sequencing statistics for LAD atlas datasets. Total number of unique reads sequenced per ChIP condition (LB1, H3K9me2 or Input) per replicate in all atlas cell types. [file 13059_2023_2849_MOESM1_ESM.xlsx]

## Sheet: Legend
Additional file 1: Table 1: Sequencing statistics for LAD atlas datasets. Total number of unique reads sequenced per ChIP condition (LB1, H3K9me2 or Input) per replicate in all atlas cell types. Replicability measure (Pearson correlation) scores provided for LB1 and H3K9me2 replicate sets.

## Sheet: Table1
Cell type	Germ layer	Uniquely mapped reads (millions), LB1 (rep 1)	Uniquely mapped reads (millions), LB1 (rep 2)	Uniquely mapped reads (millions), H3K9me2 (rep 1)	Uniquely mapped reads (millions), H3K9me2 (rep 2)	Uniquely mapped reads (millions), input (rep 1)	Uniquely mapped reads (millions), input (rep 2)	Pearson rho (LB1)	Pearson rho (H3K9me2)
Liver	Endoderm	75.77	64.16	54.29	50.94	75.94	75.94	0.79	0.96
Cardiac myocytes	Mesoderm	63.87	77.73	51.99	73.17	73.14	73.14	0.98	0.89
Endothelial progenitors	Mesoderm	56.51	54.57	102.75	63.69	76.59	76.59	0.78	0.77
Midbrain progenitors	Ectoderm	48.92	84.61	81.67	45.15	62.62	62.62	0.3	0.48
ESCs	Pluripotent	68.16	80.79	88.01	60.18	80.23	80.23	0.92	0.93
Epicardium	Mesoderm	55.68	65.32	60.13	52.87	59.63	59.63	0.8	0.96
Mid-hindgut	Endoderm	64.95	99.24	63.36	69.43	70.24	70.24	0.9	0.94
Mesoderm progenitor	Mesoderm	57.18	49.09	69.74	50.99	47.36	47.36	0.95	0.82
Early somite	Mesoderm	53.5	72.54	72.39	64.06	56.03	56.03	0.89	0.95
Definitive ectoderm	Ectoderm	52.63	55.09	62.69	73.38	74.46	74.46	0.78	0.95
Border ectoderm	Ectoderm	75	66.53	47.35	55.81	49.74	49.74	0.82	0.83
Anterior primitive streak	Mesoderm	117.44	47.39	42.91	46.1	106.25	106.25	0.86	0.94
