# Supplementary material for: An atlas of lamina-associated chromatin across twelve human cell types reveals an intermediate chromatin subtype
Source: Genome Biol. 2023 Jan 23;24:16. doi: 10.1186/s13059-023-02849-5 (PMC9869549; doi:10.1186/s13059-023-02849-5)
Supplement: Supplementary file 5 — Additional file 5: Table 2. HMM-identified LADs in the LAD atlas. T1- and T2-LADs for each cell type in the atlas in .bed format. Cell types separated by worksheets. [file 13059_2023_2849_MOESM5_ESM.xlsx]

## Sheet: Legend
Additional file 5: Table 2: HMM-identified LADs in the LAD atlas. T1- and T2-LADs for each cell type in the atlas in .bed format. Cell types separated by worksheets. All coordinates are in hg38. Each sheet can be exported into a .bed file and uploaded to a genome browser, where different colors will distinguish T1- and T2- LADs. Alternatively, the user can separate T1- from T2-LADs using the valu…
Column 1:	chromosome
Column 2:	start coordinate
Column 3:	end coordinate
Column 4:	name
Column 5:	score (not meaningful)
Column 6:	strand
Column 7:	start coordinate ("thickStart" per BED format)
Column 8:	end coordinate ("thickEnd" per BED format)
Column 9:	color (dark purple for T1-LADs, light purple for T2-LADs)

## Sheet: APS
chr1	48300000	48400000	T1LAD0	0	+	48300000	48400000	0,128,0
chr1	48780000	50240000	T1LAD1	0	+	48780000	50240000	0,128,0
chr1	55400000	56320000	T1LAD2	0	+	55400000	56320000	0,128,0
chr1	56720000	57300000	T1LAD3	0	+	56720000	57300000	0,128,0
chr1	57660000	58540000	T1LAD4	0	+	57660000	58540000	0,128,0
chr1	59160000	60840000	T1LAD5	0	+	59160000	60840000	0,128,0
chr1	65320000	66920000	T1LAD6	0	+	65320000	66920000	0,128,0
chr1	67840000	68040000	T1LAD7	0	+	67840000	68040000	0,128,0
chr1	68420000	70180000	T1LAD8	0	+	68420000	70180000	0,128,0
chr1	70520000	71820000	T1LAD9	0	+	70520000	71820000	0,128,0
chr1	71860000	75580000	T1LAD10	0	+	71860000	75580000	0,128,0
chr1	75860000	77440000	T1LAD11	0	+	75860000	77440000	0,128,0
chr1	78180000	81400000	T1LAD12	0	+	78180000	81400000	0,128,0
chr1	81920000	84420000	T1LAD13	0	+	81920000	84420000	0,128,0
chr1	85340000	85440000	T1LAD14	0	+	85340000	85440000	0,128,0
chr1	85620000	86700000	T1LAD15	0	+	85620000	86700000	0,128,0
chr1	87160000	88160000	T1LAD16	0	+	87160000	88160000	0,128,0
chr1	88200000	88580000	T1LAD17	0	+	88200000	88580000	0,128,0
chr1	89080000	89520000	T1LAD18	0	+	89080000	89520000	0,128,0
chr1	90080000	90580000	T1LAD19	0	+	90080000	90580000	0,128,0
chr1	95240000	96680000	T1LAD20	0	+	95240000	96680000	0,128,0
chr1	96860000	97060000	T1LAD21	0	+	96860000	97060000	0,128,0
chr1	97100000	99700000	T1LAD22	0	+	97100000	99700000	0,128,0
chr1	100440000	101160000	T1LAD23	0	+	100440000	101160000	0,128,0
chr1	101320000	103620000	T1LAD24	0	+	101320000	103620000	0,128,0
chr1	103660000	103720000	T1LAD25	0	+	103660000	103720000	0,128,0
chr1	103760000	108120000	T1LAD26	0	+	103760000	108120000	0,128,0
chr1	108220000	108240000	T1LAD27	0	+	108220000	108240000	0,128,0
chr1	108300000	108380000	T1LAD28	0	+	108300000	108380000	0,128,0
chr1	108460000	108480000	T1LAD29	0	+	108460000	108480000	0,128,0
chr1	115140000	115280000	T1LAD30	0	+	115140000	115280000	0,128,0
chr1	117380000	117540000	T1LAD31	0	+	117380000	117540000	0,128,0
chr1	117780000	118960000	T1LAD32	0	+	117780000	118960000	0,128,0
chr1	121880000	121900000	T1LAD33	0	+	121880000	121900000	0,128,0
chr1	122040000	122060000	T1LAD34	0	+	122040000	122060000	0,128,0
chr1	143280000	143320000	T1LAD35	0	+	143280000	143320000	0,128,0
chr1	143500000	143520000	T1LAD36	0	+	143500000	143520000	0,128,0
chr1	143760000	143780000	T1LAD37	0	+	143760000	143780000	0,128,0
chr1	143820000	143840000	T1LAD38	0	+	143820000	143840000	0,128,0
chr1	145120000	145140000	T1LAD39	0	+	145120000	145140000	0,128,0
chr1	148180000	148220000	T1LAD40	0	+	148180000	148220000	0,128,0
chr1	152120000	153180000	T1LAD41	0	+	152120000	153180000	0,128,0
chr1	157600000	157920000	T1LAD42	0	+	157600000	157920000	0,128,0
chr1	158360000	159100000	T1LAD43	0	+	158360000	159100000	0,128,0
chr1	159260000	159760000	T1LAD44	0	+	159260000	159760000	0,128,0
chr1	162920000	163700000	T1LAD45	0	+	162920000	163700000	0,128,0
chr1	163740000	164480000	T1LAD46	0	+	163740000	164480000	0,128,0
chr1	164800000	165060000	T1LAD47	0	+	164800000	165060000	0,128,0
chr1	166180000	166780000	T1LAD48	0	+	166180000	166780000	0,128,0
chr1	168480000	171300000	T1LAD49	0	+	168480000	171300000	0,128,0
chr1	171860000	173400000	T1LAD50	0	+	171860000	173400000	0,128,0
chr1	174260000	174700000	T1LAD51	0	+	174260000	174700000	0,128,0
chr1	176240000	177920000	T1LAD52	0	+	176240000	177920000	0,128,0
chr1	184800000	184960000	T1LAD53	0	+	184800000	184960000	0,128,0
chr1	185460000	189120000	T1LAD54	0	+	185460000	189120000	0,128,0
chr1	189160000	192980000	T1LAD55	0	+	189160000	192980000	0,128,0
chr1	193180000	197740000	T1LAD56	0	+	193180000	197740000	0,128,0
chr1	197940000	198380000	T1LAD57	0	+	197940000	198380000	0,128,0
chr1	198720000	199820000	T1LAD58	0	+	198720000	199820000	0,128,0
chr1	207100000	207400000	T1LAD59	0	+	207100000	207400000	0,128,0
chr1	208280000	209120000	T1LAD60	0	+	208280000	209120000	0,128,0
chr1	210460000	211120000	T1LAD61	0	+	210460000	211120000	0,128,0
chr1	213720000	213960000	T1LAD62	0	+	213720000	213960000	0,128,0
chr1	214640000	218260000	T1LAD63	0	+	214640000	218260000	0,128,0
chr1	218420000	219820000	T1LAD64	0	+	218420000	219820000	0,128,0
chr1	220900000	222440000	T1LAD65	0	+	220900000	222440000	0,128,0
chr1	224960000	225360000	T1LAD66	0	+	224960000	225360000	0,128,0
chr1	233800000	233900000	T1LAD67	0	+	233800000	233900000	0,128,0
chr1	237260000	239920000	T1LAD68	0	+	237260000	239920000	0,128,0
chr1	240220000	240440000	T1LAD69	0	+	240220000	240440000	0,128,0
chr1	240800000	241820000	T1LAD70	0	+	240800000	241820000	0,128,0
chr1	242220000	242860000	T1LAD71	0	+	242220000	242860000	0,128,0
chr1	247480000	248360000	T1LAD72	0	+	247480000	248360000	0,128,0
chr1	248500000	248800000	T1LAD73	0	+	248500000	248800000	0,128,0
chr10	1820000	2860000	T1LAD74	0	+	1820000	2860000	0,128,0
chr10	4200000	5320000	T1LAD75	0	+	4200000	5320000	0,128,0
chr10	8520000	10900000	T1LAD76	0	+	8520000	10900000	0,128,0
chr10	15780000	16300000	T1LAD77	0	+	15780000	16300000	0,128,0
chr10	17860000	18120000	T1LAD78	0	+	17860000	18120000	0,128,0
chr10	18740000	20900000	T1LAD79	0	+	18740000	20900000	0,128,0
chr10	23520000	24160000	T1LAD80	0	+	23520000	24160000	0,128,0
chr10	25220000	26160000	T1LAD81	0	+	25220000	26160000	0,128,0
chr10	28020000	28220000	T1LAD82	0	+	28020000	28220000	0,128,0
chr10	31240000	31540000	T1LAD83	0	+	31240000	31540000	0,128,0
chr10	32560000	32880000	T1LAD84	0	+	32560000	32880000	0,128,0
chr10	35960000	36480000	T1LAD85	0	+	35960000	36480000	0,128,0
chr10	36920000	37620000	T1LAD86	0	+	36920000	37620000	0,128,0
chr10	37760000	37840000	T1LAD87	0	+	37760000	37840000	0,128,0
chr10	38120000	38400000	T1LAD88	0	+	38120000	38400000	0,128,0
chr10	38960000	39420000	T1LAD89	0	+	38960000	39420000	0,128,0
chr10	39900000	39940000	T1LAD90	0	+	39900000	39940000	0,128,0
chr10	41540000	41600000	T1LAD91	0	+	41540000	41600000	0,128,0
chr10	41700000	41840000	T1LAD92	0	+	41700000	41840000	0,128,0
chr10	42320000	42520000	T1LAD93	0	+	42320000	42520000	0,128,0
chr10	44600000	44740000	T1LAD94	0	+	44600000	44740000	0,128,0
chr10	46720000	46740000	T1LAD95	0	+	46720000	46740000	0,128,0
chr10	50160000	50480000	T1LAD96	0	+	50160000	50480000	0,128,0
chr10	50780000	52300000	T1LAD97	0	+	50780000	52300000	0,128,0
chr10	52460000	55500000	T1LAD98	0	+	52460000	55500000	0,128,0
chr10	55540000	56920000	T1LAD99	0	+	55540000	56920000	0,128,0
chr10	56960000	58200000	T1LAD100	0	+	56960000	58200000	0,128,0
chr10	58340000	59680000	T1LAD101	0	+	58340000	59680000	0,128,0
chr10	59980000	61500000	T1LAD102	0	+	59980000	61500000	0,128,0
chr10	61540000	63020000	T1LAD103	0	+	61540000	63020000	0,128,0
chr10	63880000	67700000	T1LAD104	0	+	63880000	67700000	0,128,0
chr10	76240000	77080000	T1LAD105	0	+	76240000	77080000	0,128,0
chr10	79720000	79780000	T1LAD106	0	+	79720000	79780000	0,128,0
chr10	80740000	83240000	T1LAD107	0	+	80740000	83240000	0,128,0
chr10	83280000	83900000	T1LAD108	0	+	83280000	83900000	0,128,0
chr10	84660000	85980000	T1LAD109	0	+	84660000	85980000	0,128,0
chr10	87440000	87460000	T1LAD110	0	+	87440000	87460000	0,128,0
chr10	87920000	89200000	T1LAD111	0	+	87920000	89200000	0,128,0
chr10	89760000	91520000	T1LAD112	0	+	89760000	91520000	0,128,0
chr10	94680000	95120000	T1LAD113	0	+	94680000	95120000	0,128,0
chr10	98720000	99100000	T1LAD114	0	+	98720000	99100000	0,128,0
chr10	104740000	106700000	T1LAD115	0	+	104740000	106700000	0,128,0
chr10	107040000	109840000	T1LAD116	0	+	107040000	109840000	0,128,0
chr10	110940000	111060000	T1LAD117	0	+	110940000	111060000	0,128,0
chr10	111140000	112100000	T1LAD118	0	+	111140000	112100000	0,128,0
chr10	115100000	116580000	T1LAD119	0	+	115100000	116580000	0,128,0
chr10	117900000	118480000	T1LAD120	0	+	117900000	118480000	0,128,0
chr10	120240000	120400000	T1LAD121	0	+	120240000	120400000	0,128,0
chr10	127540000	127680000	T1LAD122	0	+	127540000	127680000	0,128,0
chr10	129280000	129320000	T1LAD123	0	+	129280000	129320000	0,128,0
chr11	4240000	4300000	T1LAD124	0	+	4240000	4300000	0,128,0
chr11	4340000	5580000	T1LAD125	0	+	4340000	5580000	0,128,0
chr11	5700000	6180000	T1LAD126	0	+	5700000	6180000	0,128,0
chr11	6740000	7440000	T1LAD127	0	+	6740000	7440000	0,128,0
chr11	7680000	7780000	T1LAD128	0	+	7680000	7780000	0,128,0
chr11	7840000	7860000	T1LAD129	0	+	7840000	7860000	0,128,0
chr11	15240000	15540000	T1LAD130	0	+	15240000	15540000	0,128,0
chr11	15980000	16600000	T1LAD131	0	+	15980000	16600000	0,128,0
chr11	20680000	25180000	T1LAD132	0	+	20680000	25180000	0,128,0
chr11	25300000	27140000	T1LAD133	0	+	25300000	27140000	0,128,0
chr11	27520000	27620000	T1LAD134	0	+	27520000	27620000	0,128,0
chr11	27740000	31780000	T1LAD135	0	+	27740000	31780000	0,128,0
chr11	36560000	43260000	T1LAD136	0	+	36560000	43260000	0,128,0
chr11	48240000	48800000	T1LAD137	0	+	48240000	48800000	0,128,0
chr11	48960000	50140000	T1LAD138	0	+	48960000	50140000	0,128,0
chr11	50340000	50680000	T1LAD139	0	+	50340000	50680000	0,128,0
chr11	54320000	54340000	T1LAD140	0	+	54320000	54340000	0,128,0
chr11	54640000	56200000	T1LAD141	0	+	54640000	56200000	0,128,0
chr11	56380000	56720000	T1LAD142	0	+	56380000	56720000	0,128,0
chr11	56860000	57100000	T1LAD143	0	+	56860000	57100000	0,128,0
chr11	58100000	59100000	T1LAD144	0	+	58100000	59100000	0,128,0
chr11	59280000	59440000	T1LAD145	0	+	59280000	59440000	0,128,0
chr11	59860000	60680000	T1LAD146	0	+	59860000	60680000	0,128,0
chr11	61220000	61240000	T1LAD147	0	+	61220000	61240000	0,128,0
chr11	79740000	82680000	T1LAD148	0	+	79740000	82680000	0,128,0
chr11	83460000	85460000	T1LAD149	0	+	83460000	85460000	0,128,0
chr11	87360000	87980000	T1LAD150	0	+	87360000	87980000	0,128,0
chr11	88000000	89740000	T1LAD151	0	+	88000000	89740000	0,128,0
chr11	89840000	89940000	T1LAD152	0	+	89840000	89940000	0,128,0
chr11	90000000	90020000	T1LAD153	0	+	90000000	90020000	0,128,0
chr11	90140000	91920000	T1LAD154	0	+	90140000	91920000	0,128,0
chr11	91960000	92840000	T1LAD155	0	+	91960000	92840000	0,128,0
chr11	95360000	95780000	T1LAD156	0	+	95360000	95780000	0,128,0
chr11	96640000	100600000	T1LAD157	0	+	96640000	100600000	0,128,0
chr11	100820000	102000000	T1LAD158	0	+	100820000	102000000	0,128,0
chr11	102540000	106720000	T1LAD159	0	+	102540000	106720000	0,128,0
chr11	106760000	107560000	T1LAD160	0	+	106760000	107560000	0,128,0
chr11	108720000	110020000	T1LAD161	0	+	108720000	110020000	0,128,0
chr11	110560000	111220000	T1LAD162	0	+	110560000	111220000	0,128,0
chr11	114520000	114760000	T1LAD163	0	+	114520000	114760000	0,128,0
chr11	115180000	115460000	T1LAD164	0	+	115180000	115460000	0,128,0
chr11	123780000	124580000	T1LAD165	0	+	123780000	124580000	0,128,0
chr11	127120000	128420000	T1LAD166	0	+	127120000	128420000	0,128,0
chr11	132500000	132700000	T1LAD167	0	+	132500000	132700000	0,128,0
chr11	134920000	134940000	T1LAD168	0	+	134920000	134940000	0,128,0
chr12	9080000	9300000	T1LAD169	0	+	9080000	9300000	0,128,0
chr12	9460000	9500000	T1LAD170	0	+	9460000	9500000	0,128,0
chr12	9580000	9600000	T1LAD171	0	+	9580000	9600000	0,128,0
chr12	9760000	10080000	T1LAD172	0	+	9760000	10080000	0,128,0
chr12	10260000	10820000	T1LAD173	0	+	10260000	10820000	0,128,0
chr12	13460000	13920000	T1LAD174	0	+	13460000	13920000	0,128,0
chr12	14820000	15760000	T1LAD175	0	+	14820000	15760000	0,128,0
chr12	16000000	17000000	T1LAD176	0	+	16000000	17000000	0,128,0
chr12	17040000	19000000	T1LAD177	0	+	17040000	19000000	0,128,0
chr12	19700000	20800000	T1LAD178	0	+	19700000	20800000	0,128,0
chr12	20840000	24160000	T1LAD179	0	+	20840000	24160000	0,128,0
chr12	24440000	24800000	T1LAD180	0	+	24440000	24800000	0,128,0
chr12	26200000	26720000	T1LAD181	0	+	26200000	26720000	0,128,0
chr12	26760000	26800000	T1LAD182	0	+	26760000	26800000	0,128,0
chr12	27860000	28000000	T1LAD183	0	+	27860000	28000000	0,128,0
chr12	28100000	29580000	T1LAD184	0	+	28100000	29580000	0,128,0
chr12	29860000	30720000	T1LAD185	0	+	29860000	30720000	0,128,0
chr12	33080000	34200000	T1LAD186	0	+	33080000	34200000	0,128,0
chr12	34420000	34680000	T1LAD187	0	+	34420000	34680000	0,128,0
chr12	36280000	36300000	T1LAD188	0	+	36280000	36300000	0,128,0
chr12	37440000	37540000	T1LAD189	0	+	37440000	37540000	0,128,0
chr12	37720000	38040000	T1LAD190	0	+	37720000	38040000	0,128,0
chr12	38180000	41920000	T1LAD191	0	+	38180000	41920000	0,128,0
chr12	42720000	43720000	T1LAD192	0	+	42720000	43720000	0,128,0
chr12	43920000	45160000	T1LAD193	0	+	43920000	45160000	0,128,0
chr12	45300000	45520000	T1LAD194	0	+	45300000	45520000	0,128,0
chr12	46400000	47040000	T1LAD195	0	+	46400000	47040000	0,128,0
chr12	55100000	55500000	T1LAD196	0	+	55100000	55500000	0,128,0
chr12	58060000	58900000	T1LAD197	0	+	58060000	58900000	0,128,0
chr12	59060000	62420000	T1LAD198	0	+	59060000	62420000	0,128,0
chr12	63020000	63720000	T1LAD199	0	+	63020000	63720000	0,128,0
chr12	63920000	64120000	T1LAD200	0	+	63920000	64120000	0,128,0
chr12	64900000	65680000	T1LAD201	0	+	64900000	65680000	0,128,0
chr12	66500000	67240000	T1LAD202	0	+	66500000	67240000	0,128,0
chr12	67560000	68180000	T1LAD203	0	+	67560000	68180000	0,128,0
chr12	70620000	71420000	T1LAD204	0	+	70620000	71420000	0,128,0
chr12	71880000	75700000	T1LAD205	0	+	71880000	75700000	0,128,0
chr12	77100000	79480000	T1LAD206	0	+	77100000	79480000	0,128,0
chr12	80000000	82680000	T1LAD207	0	+	80000000	82680000	0,128,0
chr12	82920000	89280000	T1LAD208	0	+	82920000	89280000	0,128,0
chr12	89560000	92780000	T1LAD209	0	+	89560000	92780000	0,128,0
chr12	96560000	98300000	T1LAD210	0	+	96560000	98300000	0,128,0
chr12	98900000	99980000	T1LAD211	0	+	98900000	99980000	0,128,0
chr12	100420000	101120000	T1LAD212	0	+	100420000	101120000	0,128,0
chr12	101960000	102040000	T1LAD213	0	+	101960000	102040000	0,128,0
chr12	102160000	103660000	T1LAD214	0	+	102160000	103660000	0,128,0
chr12	125580000	126240000	T1LAD215	0	+	125580000	126240000	0,128,0
chr12	126400000	127560000	T1LAD216	0	+	126400000	127560000	0,128,0
chr13	19240000	19340000	T1LAD217	0	+	19240000	19340000	0,128,0
chr13	22400000	22520000	T1LAD218	0	+	22400000	22520000	0,128,0
chr13	33820000	34740000	T1LAD219	0	+	33820000	34740000	0,128,0
chr13	35020000	35660000	T1LAD220	0	+	35020000	35660000	0,128,0
chr13	36040000	36240000	T1LAD221	0	+	36040000	36240000	0,128,0
chr13	36480000	36660000	T1LAD222	0	+	36480000	36660000	0,128,0
chr13	37120000	38880000	T1LAD223	0	+	37120000	38880000	0,128,0
chr13	39660000	39980000	T1LAD224	0	+	39660000	39980000	0,128,0
chr13	43220000	43700000	T1LAD225	0	+	43220000	43700000	0,128,0
chr13	46820000	47720000	T1LAD226	0	+	46820000	47720000	0,128,0
chr13	53320000	57140000	T1LAD227	0	+	53320000	57140000	0,128,0
chr13	57180000	59340000	T1LAD228	0	+	57180000	59340000	0,128,0
chr13	59680000	60140000	T1LAD229	0	+	59680000	60140000	0,128,0
chr13	60680000	63740000	T1LAD230	0	+	60680000	63740000	0,128,0
chr13	63860000	70360000	T1LAD231	0	+	63860000	70360000	0,128,0
chr13	70440000	72620000	T1LAD232	0	+	70440000	72620000	0,128,0
chr13	73260000	75220000	T1LAD233	0	+	73260000	75220000	0,128,0
chr13	75760000	76940000	T1LAD234	0	+	75760000	76940000	0,128,0
chr13	77060000	78580000	T1LAD235	0	+	77060000	78580000	0,128,0
chr13	78680000	79200000	T1LAD236	0	+	78680000	79200000	0,128,0
chr13	80380000	86220000	T1LAD237	0	+	80380000	86220000	0,128,0
chr13	86260000	86840000	T1LAD238	0	+	86260000	86840000	0,128,0
chr13	86980000	89600000	T1LAD239	0	+	86980000	89600000	0,128,0
chr13	89760000	93220000	T1LAD240	0	+	89760000	93220000	0,128,0
chr13	93320000	94300000	T1LAD241	0	+	93320000	94300000	0,128,0
chr13	96100000	96980000	T1LAD242	0	+	96100000	96980000	0,128,0
chr13	101160000	102760000	T1LAD243	0	+	101160000	102760000	0,128,0
chr13	102860000	105220000	T1LAD244	0	+	102860000	105220000	0,128,0
chr13	105260000	106020000	T1LAD245	0	+	105260000	106020000	0,128,0
chr13	106960000	107760000	T1LAD246	0	+	106960000	107760000	0,128,0
chr13	107800000	109120000	T1LAD247	0	+	107800000	109120000	0,128,0
chr13	109420000	109620000	T1LAD248	0	+	109420000	109620000	0,128,0
chr14	16080000	16100000	T1LAD249	0	+	16080000	16100000	0,128,0
chr14	19720000	20200000	T1LAD250	0	+	19720000	20200000	0,128,0
chr14	21820000	22240000	T1LAD251	0	+	21820000	22240000	0,128,0
chr14	24660000	27120000	T1LAD252	0	+	24660000	27120000	0,128,0
chr14	27160000	30540000	T1LAD253	0	+	27160000	30540000	0,128,0
chr14	32380000	33760000	T1LAD254	0	+	32380000	33760000	0,128,0
chr14	36020000	36440000	T1LAD255	0	+	36020000	36440000	0,128,0
chr14	36700000	37120000	T1LAD256	0	+	36700000	37120000	0,128,0
chr14	37240000	37580000	T1LAD257	0	+	37240000	37580000	0,128,0
chr14	37640000	38920000	T1LAD258	0	+	37640000	38920000	0,128,0
chr14	39480000	41380000	T1LAD259	0	+	39480000	41380000	0,128,0
chr14	41420000	44820000	T1LAD260	0	+	41420000	44820000	0,128,0
chr14	45300000	49340000	T1LAD261	0	+	45300000	49340000	0,128,0
chr14	53360000	53900000	T1LAD262	0	+	53360000	53900000	0,128,0
chr14	54040000	54200000	T1LAD263	0	+	54040000	54200000	0,128,0
chr14	57560000	57740000	T1LAD264	0	+	57560000	57740000	0,128,0
chr14	59220000	59400000	T1LAD265	0	+	59220000	59400000	0,128,0
chr14	59680000	60040000	T1LAD266	0	+	59680000	60040000	0,128,0
chr14	61860000	63220000	T1LAD267	0	+	61860000	63220000	0,128,0
chr14	66120000	66500000	T1LAD268	0	+	66120000	66500000	0,128,0
chr14	66740000	67100000	T1LAD269	0	+	66740000	67100000	0,128,0
chr14	72100000	72380000	T1LAD270	0	+	72100000	72380000	0,128,0
chr14	78260000	81140000	T1LAD271	0	+	78260000	81140000	0,128,0
chr14	81680000	88200000	T1LAD272	0	+	81680000	88200000	0,128,0
chr14	97460000	98680000	T1LAD273	0	+	97460000	98680000	0,128,0
chr14	100920000	101000000	T1LAD274	0	+	100920000	101000000	0,128,0
chr14	106340000	106380000	T1LAD275	0	+	106340000	106380000	0,128,0
chr14	106760000	106780000	T1LAD276	0	+	106760000	106780000	0,128,0
chr15	17100000	17140000	T1LAD277	0	+	17100000	17140000	0,128,0
chr15	17440000	17520000	T1LAD278	0	+	17440000	17520000	0,128,0
chr15	18040000	18060000	T1LAD279	0	+	18040000	18060000	0,128,0
chr15	18320000	18360000	T1LAD280	0	+	18320000	18360000	0,128,0
chr15	19640000	19660000	T1LAD281	0	+	19640000	19660000	0,128,0
chr15	20360000	20480000	T1LAD282	0	+	20360000	20480000	0,128,0
chr15	20640000	20700000	T1LAD283	0	+	20640000	20700000	0,128,0
chr15	20720000	20740000	T1LAD284	0	+	20720000	20740000	0,128,0
chr15	20980000	21020000	T1LAD285	0	+	20980000	21020000	0,128,0
chr15	22200000	22220000	T1LAD286	0	+	22200000	22220000	0,128,0
chr15	22280000	22320000	T1LAD287	0	+	22280000	22320000	0,128,0
chr15	22380000	22400000	T1LAD288	0	+	22380000	22400000	0,128,0
chr15	23340000	23360000	T1LAD289	0	+	23340000	23360000	0,128,0
chr15	23980000	24320000	T1LAD290	0	+	23980000	24320000	0,128,0
chr15	24540000	24660000	T1LAD291	0	+	24540000	24660000	0,128,0
chr15	25100000	25160000	T1LAD292	0	+	25100000	25160000	0,128,0
chr15	30940000	30960000	T1LAD293	0	+	30940000	30960000	0,128,0
chr15	33360000	33640000	T1LAD294	0	+	33360000	33640000	0,128,0
chr15	34380000	34400000	T1LAD295	0	+	34380000	34400000	0,128,0
chr15	35300000	37960000	T1LAD296	0	+	35300000	37960000	0,128,0
chr15	38300000	38540000	T1LAD297	0	+	38300000	38540000	0,128,0
chr15	38720000	39760000	T1LAD298	0	+	38720000	39760000	0,128,0
chr15	43580000	43600000	T1LAD299	0	+	43580000	43600000	0,128,0
chr15	45840000	48160000	T1LAD300	0	+	45840000	48160000	0,128,0
chr15	48380000	48860000	T1LAD301	0	+	48380000	48860000	0,128,0
chr15	49240000	50140000	T1LAD302	0	+	49240000	50140000	0,128,0
chr15	52820000	54240000	T1LAD303	0	+	52820000	54240000	0,128,0
chr15	54280000	55120000	T1LAD304	0	+	54280000	55120000	0,128,0
chr15	56280000	56720000	T1LAD305	0	+	56280000	56720000	0,128,0
chr15	58000000	58160000	T1LAD306	0	+	58000000	58160000	0,128,0
chr15	61240000	62040000	T1LAD307	0	+	61240000	62040000	0,128,0
chr15	83680000	84040000	T1LAD308	0	+	83680000	84040000	0,128,0
chr15	86180000	87840000	T1LAD309	0	+	86180000	87840000	0,128,0
chr15	87880000	88020000	T1LAD310	0	+	87880000	88020000	0,128,0
chr15	91320000	91660000	T1LAD311	0	+	91320000	91660000	0,128,0
chr15	91700000	91740000	T1LAD312	0	+	91700000	91740000	0,128,0
chr15	93520000	93980000	T1LAD313	0	+	93520000	93980000	0,128,0
chr15	94020000	96040000	T1LAD314	0	+	94020000	96040000	0,128,0
chr15	96460000	98260000	T1LAD315	0	+	96460000	98260000	0,128,0
chr15	99820000	99900000	T1LAD316	0	+	99820000	99900000	0,128,0
chr15	100440000	100540000	T1LAD317	0	+	100440000	100540000	0,128,0
chr15	101800000	101880000	T1LAD318	0	+	101800000	101880000	0,128,0
chr16	2560000	2580000	T1LAD319	0	+	2560000	2580000	0,128,0
chr16	6680000	6780000	T1LAD320	0	+	6680000	6780000	0,128,0
chr16	7060000	7300000	T1LAD321	0	+	7060000	7300000	0,128,0
chr16	7520000	8440000	T1LAD322	0	+	7520000	8440000	0,128,0
chr16	9400000	10020000	T1LAD323	0	+	9400000	10020000	0,128,0
chr16	18620000	18660000	T1LAD324	0	+	18620000	18660000	0,128,0
chr16	20440000	20580000	T1LAD325	0	+	20440000	20580000	0,128,0
chr16	21460000	21500000	T1LAD326	0	+	21460000	21500000	0,128,0
chr16	26100000	26560000	T1LAD327	0	+	26100000	26560000	0,128,0
chr16	31660000	31680000	T1LAD328	0	+	31660000	31680000	0,128,0
chr16	32500000	32540000	T1LAD329	0	+	32500000	32540000	0,128,0
chr16	32600000	32660000	T1LAD330	0	+	32600000	32660000	0,128,0
chr16	33720000	33780000	T1LAD331	0	+	33720000	33780000	0,128,0
chr16	33820000	33900000	T1LAD332	0	+	33820000	33900000	0,128,0
chr16	35240000	35980000	T1LAD333	0	+	35240000	35980000	0,128,0
chr16	46440000	46560000	T1LAD334	0	+	46440000	46560000	0,128,0
chr16	47200000	47320000	T1LAD335	0	+	47200000	47320000	0,128,0
chr16	47560000	47800000	T1LAD336	0	+	47560000	47800000	0,128,0
chr16	49060000	49180000	T1LAD337	0	+	49060000	49180000	0,128,0
chr16	51540000	52960000	T1LAD338	0	+	51540000	52960000	0,128,0
chr16	53860000	54100000	T1LAD339	0	+	53860000	54100000	0,128,0
chr16	55520000	55600000	T1LAD340	0	+	55520000	55600000	0,128,0
chr16	55960000	56180000	T1LAD341	0	+	55960000	56180000	0,128,0
chr16	58880000	65620000	T1LAD342	0	+	58880000	65620000	0,128,0
chr16	65820000	66100000	T1LAD343	0	+	65820000	66100000	0,128,0
chr16	71040000	71060000	T1LAD344	0	+	71040000	71060000	0,128,0
chr16	71180000	71280000	T1LAD345	0	+	71180000	71280000	0,128,0
chr16	72220000	72520000	T1LAD346	0	+	72220000	72520000	0,128,0
chr16	73500000	74200000	T1LAD347	0	+	73500000	74200000	0,128,0
chr16	75780000	77180000	T1LAD348	0	+	75780000	77180000	0,128,0
chr16	77260000	77720000	T1LAD349	0	+	77260000	77720000	0,128,0
chr16	79360000	80860000	T1LAD350	0	+	79360000	80860000	0,128,0
chr16	82020000	83580000	T1LAD351	0	+	82020000	83580000	0,128,0
chr17	300000	400000	T1LAD352	0	+	300000	400000	0,128,0
chr17	10400000	10560000	T1LAD353	0	+	10400000	10560000	0,128,0
chr17	12040000	12660000	T1LAD354	0	+	12040000	12660000	0,128,0
chr17	13140000	13540000	T1LAD355	0	+	13140000	13540000	0,128,0
chr17	13640000	14200000	T1LAD356	0	+	13640000	14200000	0,128,0
chr17	14620000	15160000	T1LAD357	0	+	14620000	15160000	0,128,0
chr17	21820000	21840000	T1LAD358	0	+	21820000	21840000	0,128,0
chr17	22100000	22260000	T1LAD359	0	+	22100000	22260000	0,128,0
chr17	22520000	22740000	T1LAD360	0	+	22520000	22740000	0,128,0
chr17	27000000	27220000	T1LAD361	0	+	27000000	27220000	0,128,0
chr17	33540000	33920000	T1LAD362	0	+	33540000	33920000	0,128,0
chr17	51400000	55360000	T1LAD363	0	+	51400000	55360000	0,128,0
chr17	55580000	56580000	T1LAD364	0	+	55580000	56580000	0,128,0
chr17	60980000	61140000	T1LAD365	0	+	60980000	61140000	0,128,0
chr17	63000000	63420000	T1LAD366	0	+	63000000	63420000	0,128,0
chr17	65760000	66040000	T1LAD367	0	+	65760000	66040000	0,128,0
chr17	68640000	69320000	T1LAD368	0	+	68640000	69320000	0,128,0
chr17	69540000	70320000	T1LAD369	0	+	69540000	70320000	0,128,0
chr17	70520000	71600000	T1LAD370	0	+	70520000	71600000	0,128,0
chr17	71700000	71720000	T1LAD371	0	+	71700000	71720000	0,128,0
chr17	71800000	72100000	T1LAD372	0	+	71800000	72100000	0,128,0
chr18	1040000	2480000	T1LAD373	0	+	1040000	2480000	0,128,0
chr18	4120000	5480000	T1LAD374	0	+	4120000	5480000	0,128,0
chr18	5700000	5860000	T1LAD375	0	+	5700000	5860000	0,128,0
chr18	14280000	14300000	T1LAD376	0	+	14280000	14300000	0,128,0
chr18	14520000	14620000	T1LAD377	0	+	14520000	14620000	0,128,0
chr18	14700000	14920000	T1LAD378	0	+	14700000	14920000	0,128,0
chr18	15040000	15180000	T1LAD379	0	+	15040000	15180000	0,128,0
chr18	15700000	15720000	T1LAD380	0	+	15700000	15720000	0,128,0
chr18	26880000	27080000	T1LAD381	0	+	26880000	27080000	0,128,0
chr18	27260000	27960000	T1LAD382	0	+	27260000	27960000	0,128,0
chr18	28300000	29100000	T1LAD383	0	+	28300000	29100000	0,128,0
chr18	29140000	31480000	T1LAD384	0	+	29140000	31480000	0,128,0
chr18	32360000	34580000	T1LAD385	0	+	32360000	34580000	0,128,0
chr18	37840000	43720000	T1LAD386	0	+	37840000	43720000	0,128,0
chr18	43760000	44660000	T1LAD387	0	+	43760000	44660000	0,128,0
chr18	45020000	45440000	T1LAD388	0	+	45020000	45440000	0,128,0
chr18	51820000	54080000	T1LAD389	0	+	51820000	54080000	0,128,0
chr18	54360000	55360000	T1LAD390	0	+	54360000	55360000	0,128,0
chr18	55800000	56500000	T1LAD391	0	+	55800000	56500000	0,128,0
chr18	56740000	56960000	T1LAD392	0	+	56740000	56960000	0,128,0
chr18	60020000	61480000	T1LAD393	0	+	60020000	61480000	0,128,0
chr18	61980000	62300000	T1LAD394	0	+	61980000	62300000	0,128,0
chr18	63520000	67440000	T1LAD395	0	+	63520000	67440000	0,128,0
chr18	67540000	70160000	T1LAD396	0	+	67540000	70160000	0,128,0
chr18	70500000	72940000	T1LAD397	0	+	70500000	72940000	0,128,0
chr18	73020000	73840000	T1LAD398	0	+	73020000	73840000	0,128,0
chr18	74640000	75040000	T1LAD399	0	+	74640000	75040000	0,128,0
chr18	75920000	76080000	T1LAD400	0	+	75920000	76080000	0,128,0
chr19	0	80000	T1LAD401	0	+	0	80000	0,128,0
chr19	8880000	8980000	T1LAD402	0	+	8880000	8980000	0,128,0
chr19	15660000	15760000	T1LAD403	0	+	15660000	15760000	0,128,0
chr19	20500000	20680000	T1LAD404	0	+	20500000	20680000	0,128,0
chr19	20780000	20860000	T1LAD405	0	+	20780000	20860000	0,128,0
chr19	21180000	21260000	T1LAD406	0	+	21180000	21260000	0,128,0
chr19	21860000	22140000	T1LAD407	0	+	21860000	22140000	0,128,0
chr19	22300000	23060000	T1LAD408	0	+	22300000	23060000	0,128,0
chr19	23300000	23660000	T1LAD409	0	+	23300000	23660000	0,128,0
chr19	23780000	24000000	T1LAD410	0	+	23780000	24000000	0,128,0
chr19	24100000	24440000	T1LAD411	0	+	24100000	24440000	0,128,0
chr19	24880000	24920000	T1LAD412	0	+	24880000	24920000	0,128,0
chr19	27240000	28860000	T1LAD413	0	+	27240000	28860000	0,128,0
chr19	29140000	29180000	T1LAD414	0	+	29140000	29180000	0,128,0
chr19	29960000	30040000	T1LAD415	0	+	29960000	30040000	0,128,0
chr19	30740000	31240000	T1LAD416	0	+	30740000	31240000	0,128,0
chr19	31400000	32160000	T1LAD417	0	+	31400000	32160000	0,128,0
chr19	33960000	34020000	T1LAD418	0	+	33960000	34020000	0,128,0
chr19	34520000	34820000	T1LAD419	0	+	34520000	34820000	0,128,0
chr19	36860000	37160000	T1LAD420	0	+	36860000	37160000	0,128,0
chr19	39560000	39780000	T1LAD421	0	+	39560000	39780000	0,128,0
chr19	40000000	40140000	T1LAD422	0	+	40000000	40140000	0,128,0
chr19	42620000	43320000	T1LAD423	0	+	42620000	43320000	0,128,0
chr19	43840000	44480000	T1LAD424	0	+	43840000	44480000	0,128,0
chr19	51760000	52120000	T1LAD425	0	+	51760000	52120000	0,128,0
chr19	56320000	56620000	T1LAD426	0	+	56320000	56620000	0,128,0
chr19	56700000	56820000	T1LAD427	0	+	56700000	56820000	0,128,0
chr2	3980000	5320000	T1LAD428	0	+	3980000	5320000	0,128,0
chr2	6000000	6760000	T1LAD429	0	+	6000000	6760000	0,128,0
chr2	7200000	7660000	T1LAD430	0	+	7200000	7660000	0,128,0
chr2	12180000	12700000	T1LAD431	0	+	12180000	12700000	0,128,0
chr2	12880000	15540000	T1LAD432	0	+	12880000	15540000	0,128,0
chr2	16700000	17520000	T1LAD433	0	+	16700000	17520000	0,128,0
chr2	17900000	19660000	T1LAD434	0	+	17900000	19660000	0,128,0
chr2	21000000	23160000	T1LAD435	0	+	21000000	23160000	0,128,0
chr2	31420000	31700000	T1LAD436	0	+	31420000	31700000	0,128,0
chr2	33080000	33340000	T1LAD437	0	+	33080000	33340000	0,128,0
chr2	33800000	36240000	T1LAD438	0	+	33800000	36240000	0,128,0
chr2	39840000	41840000	T1LAD439	0	+	39840000	41840000	0,128,0
chr2	48620000	53560000	T1LAD440	0	+	48620000	53560000	0,128,0
chr2	55760000	60120000	T1LAD441	0	+	55760000	60120000	0,128,0
chr2	63160000	63380000	T1LAD442	0	+	63160000	63380000	0,128,0
chr2	65760000	66220000	T1LAD443	0	+	65760000	66220000	0,128,0
chr2	66660000	68000000	T1LAD444	0	+	66660000	68000000	0,128,0
chr2	68500000	68620000	T1LAD445	0	+	68500000	68620000	0,128,0
chr2	75740000	82320000	T1LAD446	0	+	75740000	82320000	0,128,0
chr2	82360000	84740000	T1LAD447	0	+	82360000	84740000	0,128,0
chr2	87880000	87900000	T1LAD448	0	+	87880000	87900000	0,128,0
chr2	94280000	94300000	T1LAD449	0	+	94280000	94300000	0,128,0
chr2	95880000	95920000	T1LAD450	0	+	95880000	95920000	0,128,0
chr2	102380000	103740000	T1LAD451	0	+	102380000	103740000	0,128,0
chr2	103780000	104540000	T1LAD452	0	+	103780000	104540000	0,128,0
chr2	106920000	107440000	T1LAD453	0	+	106920000	107440000	0,128,0
chr2	107940000	108280000	T1LAD454	0	+	107940000	108280000	0,128,0
chr2	110240000	110260000	T1LAD455	0	+	110240000	110260000	0,128,0
chr2	111320000	111340000	T1LAD456	0	+	111320000	111340000	0,128,0
chr2	114020000	115920000	T1LAD457	0	+	114020000	115920000	0,128,0
chr2	116040000	116880000	T1LAD458	0	+	116040000	116880000	0,128,0
chr2	116940000	116960000	T1LAD459	0	+	116940000	116960000	0,128,0
chr2	116980000	117760000	T1LAD460	0	+	116980000	117760000	0,128,0
chr2	122240000	126600000	T1LAD461	0	+	122240000	126600000	0,128,0
chr2	131760000	131780000	T1LAD462	0	+	131760000	131780000	0,128,0
chr2	132460000	132520000	T1LAD463	0	+	132460000	132520000	0,128,0
chr2	132900000	133960000	T1LAD464	0	+	132900000	133960000	0,128,0
chr2	134280000	134360000	T1LAD465	0	+	134280000	134360000	0,128,0
chr2	136480000	142200000	T1LAD466	0	+	136480000	142200000	0,128,0
chr2	142240000	144260000	T1LAD467	0	+	142240000	144260000	0,128,0
chr2	144640000	148520000	T1LAD468	0	+	144640000	148520000	0,128,0
chr2	149340000	151200000	T1LAD469	0	+	149340000	151200000	0,128,0
chr2	151600000	151740000	T1LAD470	0	+	151600000	151740000	0,128,0
chr2	152820000	156320000	T1LAD471	0	+	152820000	156320000	0,128,0
chr2	156500000	157680000	T1LAD472	0	+	156500000	157680000	0,128,0
chr2	160500000	161120000	T1LAD473	0	+	160500000	161120000	0,128,0
chr2	161440000	168160000	T1LAD474	0	+	161440000	168160000	0,128,0
chr2	168920000	169260000	T1LAD475	0	+	168920000	169260000	0,128,0
chr2	175200000	175940000	T1LAD476	0	+	175200000	175940000	0,128,0
chr2	176320000	177080000	T1LAD477	0	+	176320000	177080000	0,128,0
chr2	178540000	182600000	T1LAD478	0	+	178540000	182600000	0,128,0
chr2	183300000	186460000	T1LAD479	0	+	183300000	186460000	0,128,0
chr2	186740000	187500000	T1LAD480	0	+	186740000	187500000	0,128,0
chr2	187580000	188260000	T1LAD481	0	+	187580000	188260000	0,128,0
chr2	188420000	189620000	T1LAD482	0	+	188420000	189620000	0,128,0
chr2	189900000	190140000	T1LAD483	0	+	189900000	190140000	0,128,0
chr2	191600000	195500000	T1LAD484	0	+	191600000	195500000	0,128,0
chr2	195720000	196060000	T1LAD485	0	+	195720000	196060000	0,128,0
chr2	196180000	196580000	T1LAD486	0	+	196180000	196580000	0,128,0
chr2	197820000	199420000	T1LAD487	0	+	197820000	199420000	0,128,0
chr2	204340000	205600000	T1LAD488	0	+	204340000	205600000	0,128,0
chr2	208380000	210000000	T1LAD489	0	+	208380000	210000000	0,128,0
chr2	210240000	215180000	T1LAD490	0	+	210240000	215180000	0,128,0
chr2	215480000	215780000	T1LAD491	0	+	215480000	215780000	0,128,0
chr2	220000000	221180000	T1LAD492	0	+	220000000	221180000	0,128,0
chr2	221640000	221900000	T1LAD493	0	+	221640000	221900000	0,128,0
chr2	223060000	223580000	T1LAD494	0	+	223060000	223580000	0,128,0
chr2	224840000	226620000	T1LAD495	0	+	224840000	226620000	0,128,0
chr2	226840000	226940000	T1LAD496	0	+	226840000	226940000	0,128,0
chr2	227900000	229680000	T1LAD497	0	+	227900000	229680000	0,128,0
chr2	230200000	230520000	T1LAD498	0	+	230200000	230520000	0,128,0
chr20	120000	220000	T1LAD499	0	+	120000	220000	0,128,0
chr20	4380000	4580000	T1LAD500	0	+	4380000	4580000	0,128,0
chr20	6160000	6300000	T1LAD501	0	+	6160000	6300000	0,128,0
chr20	6340000	6760000	T1LAD502	0	+	6340000	6760000	0,128,0
chr20	6940000	9080000	T1LAD503	0	+	6940000	9080000	0,128,0
chr20	9120000	10040000	T1LAD504	0	+	9120000	10040000	0,128,0
chr20	10080000	10320000	T1LAD505	0	+	10080000	10320000	0,128,0
chr20	10700000	11220000	T1LAD506	0	+	10700000	11220000	0,128,0
chr20	11260000	13220000	T1LAD507	0	+	11260000	13220000	0,128,0
chr20	13400000	13580000	T1LAD508	0	+	13400000	13580000	0,128,0
chr20	14000000	16500000	T1LAD509	0	+	14000000	16500000	0,128,0
chr20	16680000	17420000	T1LAD510	0	+	16680000	17420000	0,128,0
chr20	19100000	19200000	T1LAD511	0	+	19100000	19200000	0,128,0
chr20	19340000	19420000	T1LAD512	0	+	19340000	19420000	0,128,0
chr20	21900000	21940000	T1LAD513	0	+	21900000	21940000	0,128,0
chr20	21980000	22400000	T1LAD514	0	+	21980000	22400000	0,128,0
chr20	24160000	24260000	T1LAD515	0	+	24160000	24260000	0,128,0
chr20	26140000	26240000	T1LAD516	0	+	26140000	26240000	0,128,0
chr20	28480000	28500000	T1LAD517	0	+	28480000	28500000	0,128,0
chr20	28520000	28660000	T1LAD518	0	+	28520000	28660000	0,128,0
chr20	28680000	28980000	T1LAD519	0	+	28680000	28980000	0,128,0
chr20	29000000	29180000	T1LAD520	0	+	29000000	29180000	0,128,0
chr20	29380000	29400000	T1LAD521	0	+	29380000	29400000	0,128,0
chr20	29600000	29680000	T1LAD522	0	+	29600000	29680000	0,128,0
chr20	30180000	30280000	T1LAD523	0	+	30180000	30280000	0,128,0
chr20	31280000	31360000	T1LAD524	0	+	31280000	31360000	0,128,0
chr20	39300000	40420000	T1LAD525	0	+	39300000	40420000	0,128,0
chr20	41820000	42920000	T1LAD526	0	+	41820000	42920000	0,128,0
chr20	52280000	53260000	T1LAD527	0	+	52280000	53260000	0,128,0
chr20	54260000	56320000	T1LAD528	0	+	54260000	56320000	0,128,0
chr20	59840000	59920000	T1LAD529	0	+	59840000	59920000	0,128,0
chr21	5200000	5240000	T1LAD530	0	+	5200000	5240000	0,128,0
chr21	7960000	8020000	T1LAD531	0	+	7960000	8020000	0,128,0
chr21	9080000	9100000	T1LAD532	0	+	9080000	9100000	0,128,0
chr21	9640000	9660000	T1LAD533	0	+	9640000	9660000	0,128,0
chr21	9880000	10080000	T1LAD534	0	+	9880000	10080000	0,128,0
chr21	13180000	13360000	T1LAD535	0	+	13180000	13360000	0,128,0
chr21	13540000	13600000	T1LAD536	0	+	13540000	13600000	0,128,0
chr21	13780000	13820000	T1LAD537	0	+	13780000	13820000	0,128,0
chr21	14120000	17160000	T1LAD538	0	+	14120000	17160000	0,128,0
chr21	17300000	17360000	T1LAD539	0	+	17300000	17360000	0,128,0
chr21	17780000	22120000	T1LAD540	0	+	17780000	22120000	0,128,0
chr21	22280000	25600000	T1LAD541	0	+	22280000	25600000	0,128,0
chr21	26260000	26800000	T1LAD542	0	+	26260000	26800000	0,128,0
chr21	26840000	28820000	T1LAD543	0	+	26840000	28820000	0,128,0
chr21	29480000	31080000	T1LAD544	0	+	29480000	31080000	0,128,0
chr21	35340000	35640000	T1LAD545	0	+	35340000	35640000	0,128,0
chr22	0	5000000	T1LAD546	0	+	0	5000000	0,128,0
chr22	10700000	10720000	T1LAD547	0	+	10700000	10720000	0,128,0
chr22	10920000	10960000	T1LAD548	0	+	10920000	10960000	0,128,0
chr22	11200000	11220000	T1LAD549	0	+	11200000	11220000	0,128,0
chr22	11780000	11800000	T1LAD550	0	+	11780000	11800000	0,128,0
chr22	11920000	11940000	T1LAD551	0	+	11920000	11940000	0,128,0
chr22	12020000	12060000	T1LAD552	0	+	12020000	12060000	0,128,0
chr22	12100000	12240000	T1LAD553	0	+	12100000	12240000	0,128,0
chr22	12280000	12440000	T1LAD554	0	+	12280000	12440000	0,128,0
chr22	12480000	12540000	T1LAD555	0	+	12480000	12540000	0,128,0
chr22	12580000	12660000	T1LAD556	0	+	12580000	12660000	0,128,0
chr22	15360000	15480000	T1LAD557	0	+	15360000	15480000	0,128,0
chr22	15540000	15560000	T1LAD558	0	+	15540000	15560000	0,128,0
chr22	15620000	15640000	T1LAD559	0	+	15620000	15640000	0,128,0
chr22	15860000	15940000	T1LAD560	0	+	15860000	15940000	0,128,0
chr22	16140000	16180000	T1LAD561	0	+	16140000	16180000	0,128,0
chr22	16620000	16840000	T1LAD562	0	+	16620000	16840000	0,128,0
chr22	18880000	18900000	T1LAD563	0	+	18880000	18900000	0,128,0
chr22	21320000	21340000	T1LAD564	0	+	21320000	21340000	0,128,0
chr22	22140000	22160000	T1LAD565	0	+	22140000	22160000	0,128,0
chr22	22360000	22460000	T1LAD566	0	+	22360000	22460000	0,128,0
chr22	26000000	26280000	T1LAD567	0	+	26000000	26280000	0,128,0
chr22	26940000	27080000	T1LAD568	0	+	26940000	27080000	0,128,0
chr22	28040000	28500000	T1LAD569	0	+	28040000	28500000	0,128,0
chr22	33140000	33240000	T1LAD570	0	+	33140000	33240000	0,128,0
chr22	33960000	34920000	T1LAD571	0	+	33960000	34920000	0,128,0
chr22	43680000	43720000	T1LAD572	0	+	43680000	43720000	0,128,0
chr22	47500000	47520000	T1LAD573	0	+	47500000	47520000	0,128,0
chr3	20000	2720000	T1LAD574	0	+	20000	2720000	0,128,0
chr3	2760000	2980000	T1LAD575	0	+	2760000	2980000	0,128,0
chr3	3180000	4300000	T1LAD576	0	+	3180000	4300000	0,128,0
chr3	5440000	8400000	T1LAD577	0	+	5440000	8400000	0,128,0
chr3	16780000	17080000	T1LAD578	0	+	16780000	17080000	0,128,0
chr3	17180000	17580000	T1LAD579	0	+	17180000	17580000	0,128,0
chr3	17880000	19840000	T1LAD580	0	+	17880000	19840000	0,128,0
chr3	20380000	22960000	T1LAD581	0	+	20380000	22960000	0,128,0
chr3	24040000	25560000	T1LAD582	0	+	24040000	25560000	0,128,0
chr3	25800000	27360000	T1LAD583	0	+	25800000	27360000	0,128,0
chr3	27920000	29960000	T1LAD584	0	+	27920000	29960000	0,128,0
chr3	30100000	31100000	T1LAD585	0	+	30100000	31100000	0,128,0
chr3	34140000	36700000	T1LAD586	0	+	34140000	36700000	0,128,0
chr3	39780000	40120000	T1LAD587	0	+	39780000	40120000	0,128,0
chr3	58720000	61200000	T1LAD588	0	+	58720000	61200000	0,128,0
chr3	62460000	62560000	T1LAD589	0	+	62460000	62560000	0,128,0
chr3	63420000	63600000	T1LAD590	0	+	63420000	63600000	0,128,0
chr3	67060000	68780000	T1LAD591	0	+	67060000	68780000	0,128,0
chr3	69760000	71060000	T1LAD592	0	+	69760000	71060000	0,128,0
chr3	73740000	75280000	T1LAD593	0	+	73740000	75280000	0,128,0
chr3	75820000	77040000	T1LAD594	0	+	75820000	77040000	0,128,0
chr3	77080000	78620000	T1LAD595	0	+	77080000	78620000	0,128,0
chr3	79040000	86980000	T1LAD596	0	+	79040000	86980000	0,128,0
chr3	87020000	87240000	T1LAD597	0	+	87020000	87240000	0,128,0
chr3	87280000	87960000	T1LAD598	0	+	87280000	87960000	0,128,0
chr3	88240000	89740000	T1LAD599	0	+	88240000	89740000	0,128,0
chr3	90780000	91000000	T1LAD600	0	+	90780000	91000000	0,128,0
chr3	91160000	91240000	T1LAD601	0	+	91160000	91240000	0,128,0
chr3	91860000	91880000	T1LAD602	0	+	91860000	91880000	0,128,0
chr3	94140000	98520000	T1LAD603	0	+	94140000	98520000	0,128,0
chr3	98940000	99780000	T1LAD604	0	+	98940000	99780000	0,128,0
chr3	100000000	100120000	T1LAD605	0	+	100000000	100120000	0,128,0
chr3	100740000	101380000	T1LAD606	0	+	100740000	101380000	0,128,0
chr3	101940000	107100000	T1LAD607	0	+	101940000	107100000	0,128,0
chr3	107720000	107980000	T1LAD608	0	+	107720000	107980000	0,128,0
chr3	108320000	109160000	T1LAD609	0	+	108320000	109160000	0,128,0
chr3	109560000	110400000	T1LAD610	0	+	109560000	110400000	0,128,0
chr3	110440000	110840000	T1LAD611	0	+	110440000	110840000	0,128,0
chr3	110880000	111000000	T1LAD612	0	+	110880000	111000000	0,128,0
chr3	111140000	111580000	T1LAD613	0	+	111140000	111580000	0,128,0
chr3	112180000	112280000	T1LAD614	0	+	112180000	112280000	0,128,0
chr3	112780000	112980000	T1LAD615	0	+	112780000	112980000	0,128,0
chr3	114300000	115600000	T1LAD616	0	+	114300000	115600000	0,128,0
chr3	115820000	119020000	T1LAD617	0	+	115820000	119020000	0,128,0
chr3	120760000	121440000	T1LAD618	0	+	120760000	121440000	0,128,0
chr3	130340000	130640000	T1LAD619	0	+	130340000	130640000	0,128,0
chr3	131060000	131320000	T1LAD620	0	+	131060000	131320000	0,128,0
chr3	131560000	132260000	T1LAD621	0	+	131560000	132260000	0,128,0
chr3	132440000	132520000	T1LAD622	0	+	132440000	132520000	0,128,0
chr3	132800000	133360000	T1LAD623	0	+	132800000	133360000	0,128,0
chr3	140060000	140360000	T1LAD624	0	+	140060000	140360000	0,128,0
chr3	143160000	147340000	T1LAD625	0	+	143160000	147340000	0,128,0
chr3	147440000	148940000	T1LAD626	0	+	147440000	148940000	0,128,0
chr3	151240000	151380000	T1LAD627	0	+	151240000	151380000	0,128,0
chr3	151740000	152980000	T1LAD628	0	+	151740000	152980000	0,128,0
chr3	153320000	154120000	T1LAD629	0	+	153320000	154120000	0,128,0
chr3	154280000	155200000	T1LAD630	0	+	154280000	155200000	0,128,0
chr3	155400000	155520000	T1LAD631	0	+	155400000	155520000	0,128,0
chr3	156120000	156500000	T1LAD632	0	+	156120000	156500000	0,128,0
chr3	156840000	157060000	T1LAD633	0	+	156840000	157060000	0,128,0
chr3	157220000	158560000	T1LAD634	0	+	157220000	158560000	0,128,0
chr3	158820000	159680000	T1LAD635	0	+	158820000	159680000	0,128,0
chr3	160600000	166320000	T1LAD636	0	+	160600000	166320000	0,128,0
chr3	166340000	166380000	T1LAD637	0	+	166340000	166380000	0,128,0
chr3	166540000	169620000	T1LAD638	0	+	166540000	169620000	0,128,0
chr3	172800000	176860000	T1LAD639	0	+	172800000	176860000	0,128,0
chr3	177680000	179020000	T1LAD640	0	+	177680000	179020000	0,128,0
chr3	179820000	180540000	T1LAD641	0	+	179820000	180540000	0,128,0
chr3	180580000	180780000	T1LAD642	0	+	180580000	180780000	0,128,0
chr3	181080000	181580000	T1LAD643	0	+	181080000	181580000	0,128,0
chr3	182040000	182140000	T1LAD644	0	+	182040000	182140000	0,128,0
chr3	188400000	189940000	T1LAD645	0	+	188400000	189940000	0,128,0
chr3	190260000	191220000	T1LAD646	0	+	190260000	191220000	0,128,0
chr3	191340000	192740000	T1LAD647	0	+	191340000	192740000	0,128,0
chr3	193060000	193540000	T1LAD648	0	+	193060000	193540000	0,128,0
chr3	195480000	195500000	T1LAD649	0	+	195480000	195500000	0,128,0
chr4	9460000	9480000	T1LAD650	0	+	9460000	9480000	0,128,0
chr4	10180000	10320000	T1LAD651	0	+	10180000	10320000	0,128,0
chr4	11100000	11360000	T1LAD652	0	+	11100000	11360000	0,128,0
chr4	11460000	13400000	T1LAD653	0	+	11460000	13400000	0,128,0
chr4	13660000	15460000	T1LAD654	0	+	13660000	15460000	0,128,0
chr4	17840000	21540000	T1LAD655	0	+	17840000	21540000	0,128,0
chr4	21580000	21600000	T1LAD656	0	+	21580000	21600000	0,128,0
chr4	21720000	22340000	T1LAD657	0	+	21720000	22340000	0,128,0
chr4	22540000	24200000	T1LAD658	0	+	22540000	24200000	0,128,0
chr4	27160000	34520000	T1LAD659	0	+	27160000	34520000	0,128,0
chr4	34680000	34700000	T1LAD660	0	+	34680000	34700000	0,128,0
chr4	34880000	37380000	T1LAD661	0	+	34880000	37380000	0,128,0
chr4	42660000	47140000	T1LAD662	0	+	42660000	47140000	0,128,0
chr4	47180000	47700000	T1LAD663	0	+	47180000	47700000	0,128,0
chr4	53060000	53240000	T1LAD664	0	+	53060000	53240000	0,128,0
chr4	57360000	58880000	T1LAD665	0	+	57360000	58880000	0,128,0
chr4	58920000	61200000	T1LAD666	0	+	58920000	61200000	0,128,0
chr4	62020000	65880000	T1LAD667	0	+	62020000	65880000	0,128,0
chr4	65920000	67380000	T1LAD668	0	+	65920000	67380000	0,128,0
chr4	67740000	68320000	T1LAD669	0	+	67740000	68320000	0,128,0
chr4	68500000	68600000	T1LAD670	0	+	68500000	68600000	0,128,0
chr4	69000000	70000000	T1LAD671	0	+	69000000	70000000	0,128,0
chr4	70040000	70520000	T1LAD672	0	+	70040000	70520000	0,128,0
chr4	71200000	72820000	T1LAD673	0	+	71200000	72820000	0,128,0
chr4	73340000	75160000	T1LAD674	0	+	73340000	75160000	0,128,0
chr4	78840000	81400000	T1LAD675	0	+	78840000	81400000	0,128,0
chr4	81740000	82160000	T1LAD676	0	+	81740000	82160000	0,128,0
chr4	83700000	84100000	T1LAD677	0	+	83700000	84100000	0,128,0
chr4	85060000	85800000	T1LAD678	0	+	85060000	85800000	0,128,0
chr4	85960000	86360000	T1LAD679	0	+	85960000	86360000	0,128,0
chr4	88740000	88800000	T1LAD680	0	+	88740000	88800000	0,128,0
chr4	89160000	94120000	T1LAD681	0	+	89160000	94120000	0,128,0
chr4	94880000	96500000	T1LAD682	0	+	94880000	96500000	0,128,0
chr4	96540000	98120000	T1LAD683	0	+	96540000	98120000	0,128,0
chr4	99120000	101300000	T1LAD684	0	+	99120000	101300000	0,128,0
chr4	101460000	102220000	T1LAD685	0	+	101460000	102220000	0,128,0
chr4	102520000	102700000	T1LAD686	0	+	102520000	102700000	0,128,0
chr4	103320000	105380000	T1LAD687	0	+	103320000	105380000	0,128,0
chr4	105540000	107920000	T1LAD688	0	+	105540000	107920000	0,128,0
chr4	109020000	109300000	T1LAD689	0	+	109020000	109300000	0,128,0
chr4	110640000	111940000	T1LAD690	0	+	110640000	111940000	0,128,0
chr4	113500000	118260000	T1LAD691	0	+	113500000	118260000	0,128,0
chr4	119460000	120180000	T1LAD692	0	+	119460000	120180000	0,128,0
chr4	120300000	120800000	T1LAD693	0	+	120300000	120800000	0,128,0
chr4	120960000	121660000	T1LAD694	0	+	120960000	121660000	0,128,0
chr4	121880000	122680000	T1LAD695	0	+	121880000	122680000	0,128,0
chr4	123800000	125180000	T1LAD696	0	+	123800000	125180000	0,128,0
chr4	125220000	127540000	T1LAD697	0	+	125220000	127540000	0,128,0
chr4	128880000	131720000	T1LAD698	0	+	128880000	131720000	0,128,0
chr4	131780000	131820000	T1LAD699	0	+	131780000	131820000	0,128,0
chr4	131860000	138640000	T1LAD700	0	+	131860000	138640000	0,128,0
chr4	140900000	143180000	T1LAD701	0	+	140900000	143180000	0,128,0
chr4	143560000	144980000	T1LAD702	0	+	143560000	144980000	0,128,0
chr4	145280000	145440000	T1LAD703	0	+	145280000	145440000	0,128,0
chr4	145980000	146160000	T1LAD704	0	+	145980000	146160000	0,128,0
chr4	146260000	147540000	T1LAD705	0	+	146260000	147540000	0,128,0
chr4	148160000	150060000	T1LAD706	0	+	148160000	150060000	0,128,0
chr4	153820000	155840000	T1LAD707	0	+	153820000	155840000	0,128,0
chr4	155980000	158620000	T1LAD708	0	+	155980000	158620000	0,128,0
chr4	159640000	159960000	T1LAD709	0	+	159640000	159960000	0,128,0
chr4	160000000	164700000	T1LAD710	0	+	160000000	164700000	0,128,0
chr4	165540000	168460000	T1LAD711	0	+	165540000	168460000	0,128,0
chr4	170120000	172940000	T1LAD712	0	+	170120000	172940000	0,128,0
chr4	173640000	176180000	T1LAD713	0	+	173640000	176180000	0,128,0
chr4	176360000	177200000	T1LAD714	0	+	176360000	177200000	0,128,0
chr4	177240000	177380000	T1LAD715	0	+	177240000	177380000	0,128,0
chr4	177560000	180420000	T1LAD716	0	+	177560000	180420000	0,128,0
chr4	180460000	181460000	T1LAD717	0	+	180460000	181460000	0,128,0
chr4	181660000	181800000	T1LAD718	0	+	181660000	181800000	0,128,0
chr4	181840000	181880000	T1LAD719	0	+	181840000	181880000	0,128,0
chr4	186920000	186940000	T1LAD720	0	+	186920000	186940000	0,128,0
chr4	187100000	187920000	T1LAD721	0	+	187100000	187920000	0,128,0
chr4	188540000	189380000	T1LAD722	0	+	188540000	189380000	0,128,0
chr5	4300000	4500000	T1LAD723	0	+	4300000	4500000	0,128,0
chr5	4720000	4860000	T1LAD724	0	+	4720000	4860000	0,128,0
chr5	6960000	7140000	T1LAD725	0	+	6960000	7140000	0,128,0
chr5	7880000	9440000	T1LAD726	0	+	7880000	9440000	0,128,0
chr5	11080000	11620000	T1LAD727	0	+	11080000	11620000	0,128,0
chr5	11660000	12700000	T1LAD728	0	+	11660000	12700000	0,128,0
chr5	12740000	13920000	T1LAD729	0	+	12740000	13920000	0,128,0
chr5	15040000	15580000	T1LAD730	0	+	15040000	15580000	0,128,0
chr5	15740000	16340000	T1LAD731	0	+	15740000	16340000	0,128,0
chr5	17580000	20840000	T1LAD732	0	+	17580000	20840000	0,128,0
chr5	20880000	21440000	T1LAD733	0	+	20880000	21440000	0,128,0
chr5	21520000	24460000	T1LAD734	0	+	21520000	24460000	0,128,0
chr5	24500000	29080000	T1LAD735	0	+	24500000	29080000	0,128,0
chr5	29240000	31300000	T1LAD736	0	+	29240000	31300000	0,128,0
chr5	32820000	33340000	T1LAD737	0	+	32820000	33340000	0,128,0
chr5	33600000	33840000	T1LAD738	0	+	33600000	33840000	0,128,0
chr5	35120000	35960000	T1LAD739	0	+	35120000	35960000	0,128,0
chr5	37700000	37740000	T1LAD740	0	+	37700000	37740000	0,128,0
chr5	37960000	38060000	T1LAD741	0	+	37960000	38060000	0,128,0
chr5	38940000	39500000	T1LAD742	0	+	38940000	39500000	0,128,0
chr5	39540000	40660000	T1LAD743	0	+	39540000	40660000	0,128,0
chr5	40980000	42860000	T1LAD744	0	+	40980000	42860000	0,128,0
chr5	43620000	46320000	T1LAD745	0	+	43620000	46320000	0,128,0
chr5	46420000	46440000	T1LAD746	0	+	46420000	46440000	0,128,0
chr5	46480000	46580000	T1LAD747	0	+	46480000	46580000	0,128,0
chr5	46620000	46720000	T1LAD748	0	+	46620000	46720000	0,128,0
chr5	46780000	46840000	T1LAD749	0	+	46780000	46840000	0,128,0
chr5	46900000	46980000	T1LAD750	0	+	46900000	46980000	0,128,0
chr5	47020000	47080000	T1LAD751	0	+	47020000	47080000	0,128,0
chr5	50240000	50420000	T1LAD752	0	+	50240000	50420000	0,128,0
chr5	50680000	52900000	T1LAD753	0	+	50680000	52900000	0,128,0
chr5	52940000	53380000	T1LAD754	0	+	52940000	53380000	0,128,0
chr5	57460000	58880000	T1LAD755	0	+	57460000	58880000	0,128,0
chr5	59060000	60540000	T1LAD756	0	+	59060000	60540000	0,128,0
chr5	61460000	61560000	T1LAD757	0	+	61460000	61560000	0,128,0
chr5	61740000	62020000	T1LAD758	0	+	61740000	62020000	0,128,0
chr5	62720000	64620000	T1LAD759	0	+	62720000	64620000	0,128,0
chr5	64780000	65000000	T1LAD760	0	+	64780000	65000000	0,128,0
chr5	65180000	65360000	T1LAD761	0	+	65180000	65360000	0,128,0
chr5	66340000	66780000	T1LAD762	0	+	66340000	66780000	0,128,0
chr5	67240000	67980000	T1LAD763	0	+	67240000	67980000	0,128,0
chr5	68300000	68860000	T1LAD764	0	+	68300000	68860000	0,128,0
chr5	75860000	76040000	T1LAD765	0	+	75860000	76040000	0,128,0
chr5	82460000	87200000	T1LAD766	0	+	82460000	87200000	0,128,0
chr5	87340000	88660000	T1LAD767	0	+	87340000	88660000	0,128,0
chr5	88720000	90400000	T1LAD768	0	+	88720000	90400000	0,128,0
chr5	90620000	91080000	T1LAD769	0	+	90620000	91080000	0,128,0
chr5	91440000	93560000	T1LAD770	0	+	91440000	93560000	0,128,0
chr5	93780000	94500000	T1LAD771	0	+	93780000	94500000	0,128,0
chr5	94760000	95180000	T1LAD772	0	+	94760000	95180000	0,128,0
chr5	95240000	95540000	T1LAD773	0	+	95240000	95540000	0,128,0
chr5	95980000	96540000	T1LAD774	0	+	95980000	96540000	0,128,0
chr5	97220000	98660000	T1LAD775	0	+	97220000	98660000	0,128,0
chr5	99100000	100220000	T1LAD776	0	+	99100000	100220000	0,128,0
chr5	100260000	100340000	T1LAD777	0	+	100260000	100340000	0,128,0
chr5	100400000	107180000	T1LAD778	0	+	100400000	107180000	0,128,0
chr5	107220000	107420000	T1LAD779	0	+	107220000	107420000	0,128,0
chr5	107880000	108040000	T1LAD780	0	+	107880000	108040000	0,128,0
chr5	108840000	109200000	T1LAD781	0	+	108840000	109200000	0,128,0
chr5	109500000	112140000	T1LAD782	0	+	109500000	112140000	0,128,0
chr5	113700000	114380000	T1LAD783	0	+	113700000	114380000	0,128,0
chr5	114420000	115060000	T1LAD784	0	+	114420000	115060000	0,128,0
chr5	115300000	115800000	T1LAD785	0	+	115300000	115800000	0,128,0
chr5	115900000	116360000	T1LAD786	0	+	115900000	116360000	0,128,0
chr5	117020000	118940000	T1LAD787	0	+	117020000	118940000	0,128,0
chr5	119520000	122580000	T1LAD788	0	+	119520000	122580000	0,128,0
chr5	123140000	123400000	T1LAD789	0	+	123140000	123400000	0,128,0
chr5	123580000	124200000	T1LAD790	0	+	123580000	124200000	0,128,0
chr5	125180000	125280000	T1LAD791	0	+	125180000	125280000	0,128,0
chr5	125420000	126420000	T1LAD792	0	+	125420000	126420000	0,128,0
chr5	127340000	131100000	T1LAD793	0	+	127340000	131100000	0,128,0
chr5	143260000	145740000	T1LAD794	0	+	143260000	145740000	0,128,0
chr5	146580000	146800000	T1LAD795	0	+	146580000	146800000	0,128,0
chr5	146920000	147120000	T1LAD796	0	+	146920000	147120000	0,128,0
chr5	147680000	148800000	T1LAD797	0	+	147680000	148800000	0,128,0
chr5	152180000	154060000	T1LAD798	0	+	152180000	154060000	0,128,0
chr5	155180000	156680000	T1LAD799	0	+	155180000	156680000	0,128,0
chr5	156720000	156780000	T1LAD800	0	+	156720000	156780000	0,128,0
chr5	158240000	158840000	T1LAD801	0	+	158240000	158840000	0,128,0
chr5	160520000	162380000	T1LAD802	0	+	160520000	162380000	0,128,0
chr5	162540000	163320000	T1LAD803	0	+	162540000	163320000	0,128,0
chr5	163600000	164660000	T1LAD804	0	+	163600000	164660000	0,128,0
chr5	164800000	166720000	T1LAD805	0	+	164800000	166720000	0,128,0
chr5	166980000	167900000	T1LAD806	0	+	166980000	167900000	0,128,0
chr6	6380000	6440000	T1LAD807	0	+	6380000	6440000	0,128,0
chr6	8240000	8640000	T1LAD808	0	+	8240000	8640000	0,128,0
chr6	8680000	10240000	T1LAD809	0	+	8680000	10240000	0,128,0
chr6	12380000	12820000	T1LAD810	0	+	12380000	12820000	0,128,0
chr6	18540000	19660000	T1LAD811	0	+	18540000	19660000	0,128,0
chr6	19860000	20020000	T1LAD812	0	+	19860000	20020000	0,128,0
chr6	22400000	24260000	T1LAD813	0	+	22400000	24260000	0,128,0
chr6	25740000	25880000	T1LAD814	0	+	25740000	25880000	0,128,0
chr6	39980000	40160000	T1LAD815	0	+	39980000	40160000	0,128,0
chr6	44980000	45100000	T1LAD816	0	+	44980000	45100000	0,128,0
chr6	45760000	46880000	T1LAD817	0	+	45760000	46880000	0,128,0
chr6	46920000	47020000	T1LAD818	0	+	46920000	47020000	0,128,0
chr6	47700000	49460000	T1LAD819	0	+	47700000	49460000	0,128,0
chr6	49620000	50800000	T1LAD820	0	+	49620000	50800000	0,128,0
chr6	50860000	52140000	T1LAD821	0	+	50860000	52140000	0,128,0
chr6	53820000	56540000	T1LAD822	0	+	53820000	56540000	0,128,0
chr6	58100000	58460000	T1LAD823	0	+	58100000	58460000	0,128,0
chr6	60640000	61320000	T1LAD824	0	+	60640000	61320000	0,128,0
chr6	61460000	63220000	T1LAD825	0	+	61460000	63220000	0,128,0
chr6	63900000	65780000	T1LAD826	0	+	63900000	65780000	0,128,0
chr6	65940000	68300000	T1LAD827	0	+	65940000	68300000	0,128,0
chr6	68400000	70280000	T1LAD828	0	+	68400000	70280000	0,128,0
chr6	70740000	70880000	T1LAD829	0	+	70740000	70880000	0,128,0
chr6	71040000	73080000	T1LAD830	0	+	71040000	73080000	0,128,0
chr6	73120000	73140000	T1LAD831	0	+	73120000	73140000	0,128,0
chr6	73800000	75200000	T1LAD832	0	+	73800000	75200000	0,128,0
chr6	76000000	79360000	T1LAD833	0	+	76000000	79360000	0,128,0
chr6	79440000	79520000	T1LAD834	0	+	79440000	79520000	0,128,0
chr6	79700000	82120000	T1LAD835	0	+	79700000	82120000	0,128,0
chr6	82560000	82700000	T1LAD836	0	+	82560000	82700000	0,128,0
chr6	83100000	83180000	T1LAD837	0	+	83100000	83180000	0,128,0
chr6	83560000	84020000	T1LAD838	0	+	83560000	84020000	0,128,0
chr6	84140000	85440000	T1LAD839	0	+	84140000	85440000	0,128,0
chr6	85960000	87000000	T1LAD840	0	+	85960000	87000000	0,128,0
chr6	90680000	95040000	T1LAD841	0	+	90680000	95040000	0,128,0
chr6	95060000	98760000	T1LAD842	0	+	95060000	98760000	0,128,0
chr6	98960000	99200000	T1LAD843	0	+	98960000	99200000	0,128,0
chr6	99740000	100420000	T1LAD844	0	+	99740000	100420000	0,128,0
chr6	100500000	104660000	T1LAD845	0	+	100500000	104660000	0,128,0
chr6	112060000	113520000	T1LAD846	0	+	112060000	113520000	0,128,0
chr6	114040000	116240000	T1LAD847	0	+	114040000	116240000	0,128,0
chr6	116400000	116600000	T1LAD848	0	+	116400000	116600000	0,128,0
chr6	116720000	117480000	T1LAD849	0	+	116720000	117480000	0,128,0
chr6	117680000	118600000	T1LAD850	0	+	117680000	118600000	0,128,0
chr6	119200000	121360000	T1LAD851	0	+	119200000	121360000	0,128,0
chr6	121760000	122380000	T1LAD852	0	+	121760000	122380000	0,128,0
chr6	122860000	124960000	T1LAD853	0	+	122860000	124960000	0,128,0
chr6	126000000	127240000	T1LAD854	0	+	126000000	127240000	0,128,0
chr6	127440000	127660000	T1LAD855	0	+	127440000	127660000	0,128,0
chr6	128520000	129600000	T1LAD856	0	+	128520000	129600000	0,128,0
chr6	129800000	130840000	T1LAD857	0	+	129800000	130840000	0,128,0
chr6	131960000	132740000	T1LAD858	0	+	131960000	132740000	0,128,0
chr6	132860000	133880000	T1LAD859	0	+	132860000	133880000	0,128,0
chr6	135280000	136180000	T1LAD860	0	+	135280000	136180000	0,128,0
chr6	139700000	141040000	T1LAD861	0	+	139700000	141040000	0,128,0
chr6	141080000	143500000	T1LAD862	0	+	141080000	143500000	0,128,0
chr6	144540000	147400000	T1LAD863	0	+	144540000	147400000	0,128,0
chr6	147540000	147940000	T1LAD864	0	+	147540000	147940000	0,128,0
chr6	147980000	148100000	T1LAD865	0	+	147980000	148100000	0,128,0
chr6	151720000	152080000	T1LAD866	0	+	151720000	152080000	0,128,0
chr6	152380000	152920000	T1LAD867	0	+	152380000	152920000	0,128,0
chr6	153020000	154140000	T1LAD868	0	+	153020000	154140000	0,128,0
chr6	155360000	156460000	T1LAD869	0	+	155360000	156460000	0,128,0
chr6	160400000	160660000	T1LAD870	0	+	160400000	160660000	0,128,0
chr6	162000000	162400000	T1LAD871	0	+	162000000	162400000	0,128,0
chr6	162600000	163080000	T1LAD872	0	+	162600000	163080000	0,128,0
chr6	164160000	165620000	T1LAD873	0	+	164160000	165620000	0,128,0
chr7	7020000	10060000	T1LAD874	0	+	7020000	10060000	0,128,0
chr7	10100000	10880000	T1LAD875	0	+	10100000	10880000	0,128,0
chr7	11100000	12640000	T1LAD876	0	+	11100000	12640000	0,128,0
chr7	13140000	16260000	T1LAD877	0	+	13140000	16260000	0,128,0
chr7	16300000	16540000	T1LAD878	0	+	16300000	16540000	0,128,0
chr7	16780000	20700000	T1LAD879	0	+	16780000	20700000	0,128,0
chr7	20900000	21820000	T1LAD880	0	+	20900000	21820000	0,128,0
chr7	25240000	25680000	T1LAD881	0	+	25240000	25680000	0,128,0
chr7	31160000	32180000	T1LAD882	0	+	31160000	32180000	0,128,0
chr7	33220000	33680000	T1LAD883	0	+	33220000	33680000	0,128,0
chr7	33980000	34800000	T1LAD884	0	+	33980000	34800000	0,128,0
chr7	36800000	37080000	T1LAD885	0	+	36800000	37080000	0,128,0
chr7	37560000	37700000	T1LAD886	0	+	37560000	37700000	0,128,0
chr7	37740000	38260000	T1LAD887	0	+	37740000	38260000	0,128,0
chr7	38400000	38620000	T1LAD888	0	+	38400000	38620000	0,128,0
chr7	38720000	39260000	T1LAD889	0	+	38720000	39260000	0,128,0
chr7	40340000	41920000	T1LAD890	0	+	40340000	41920000	0,128,0
chr7	42400000	42760000	T1LAD891	0	+	42400000	42760000	0,128,0
chr7	46020000	47160000	T1LAD892	0	+	46020000	47160000	0,128,0
chr7	48220000	50140000	T1LAD893	0	+	48220000	50140000	0,128,0
chr7	50220000	50260000	T1LAD894	0	+	50220000	50260000	0,128,0
chr7	51660000	52660000	T1LAD895	0	+	51660000	52660000	0,128,0
chr7	52700000	54660000	T1LAD896	0	+	52700000	54660000	0,128,0
chr7	56600000	56700000	T1LAD897	0	+	56600000	56700000	0,128,0
chr7	57500000	57580000	T1LAD898	0	+	57500000	57580000	0,128,0
chr7	57680000	57740000	T1LAD899	0	+	57680000	57740000	0,128,0
chr7	61720000	61980000	T1LAD900	0	+	61720000	61980000	0,128,0
chr7	62120000	62260000	T1LAD901	0	+	62120000	62260000	0,128,0
chr7	62600000	63000000	T1LAD902	0	+	62600000	63000000	0,128,0
chr7	63360000	63420000	T1LAD903	0	+	63360000	63420000	0,128,0
chr7	64260000	64460000	T1LAD904	0	+	64260000	64460000	0,128,0
chr7	65540000	65560000	T1LAD905	0	+	65540000	65560000	0,128,0
chr7	76780000	76940000	T1LAD906	0	+	76780000	76940000	0,128,0
chr7	78140000	80820000	T1LAD907	0	+	78140000	80820000	0,128,0
chr7	80860000	80900000	T1LAD908	0	+	80860000	80900000	0,128,0
chr7	81100000	82240000	T1LAD909	0	+	81100000	82240000	0,128,0
chr7	82660000	84060000	T1LAD910	0	+	82660000	84060000	0,128,0
chr7	84300000	87200000	T1LAD911	0	+	84300000	87200000	0,128,0
chr7	87360000	89200000	T1LAD912	0	+	87360000	89200000	0,128,0
chr7	89240000	90300000	T1LAD913	0	+	89240000	90300000	0,128,0
chr7	90680000	91700000	T1LAD914	0	+	90680000	91700000	0,128,0
chr7	92680000	94720000	T1LAD915	0	+	92680000	94720000	0,128,0
chr7	94760000	96040000	T1LAD916	0	+	94760000	96040000	0,128,0
chr7	96420000	96980000	T1LAD917	0	+	96420000	96980000	0,128,0
chr7	97380000	97800000	T1LAD918	0	+	97380000	97800000	0,128,0
chr7	103480000	104800000	T1LAD919	0	+	103480000	104800000	0,128,0
chr7	106320000	106520000	T1LAD920	0	+	106320000	106520000	0,128,0
chr7	108600000	111560000	T1LAD921	0	+	108600000	111560000	0,128,0
chr7	112520000	116780000	T1LAD922	0	+	112520000	116780000	0,128,0
chr7	117020000	123520000	T1LAD923	0	+	117020000	123520000	0,128,0
chr7	123780000	127420000	T1LAD924	0	+	123780000	127420000	0,128,0
chr7	133360000	133840000	T1LAD925	0	+	133360000	133840000	0,128,0
chr7	135000000	135100000	T1LAD926	0	+	135000000	135100000	0,128,0
chr7	136020000	137740000	T1LAD927	0	+	136020000	137740000	0,128,0
chr7	141600000	141640000	T1LAD928	0	+	141600000	141640000	0,128,0
chr7	141700000	141720000	T1LAD929	0	+	141700000	141720000	0,128,0
chr7	141740000	142040000	T1LAD930	0	+	141740000	142040000	0,128,0
chr7	142560000	142580000	T1LAD931	0	+	142560000	142580000	0,128,0
chr7	143080000	143200000	T1LAD932	0	+	143080000	143200000	0,128,0
chr7	143840000	144180000	T1LAD933	0	+	143840000	144180000	0,128,0
chr7	144440000	148040000	T1LAD934	0	+	144440000	148040000	0,128,0
chr7	148180000	148220000	T1LAD935	0	+	148180000	148220000	0,128,0
chr7	148380000	148400000	T1LAD936	0	+	148380000	148400000	0,128,0
chr7	153200000	153720000	T1LAD937	0	+	153200000	153720000	0,128,0
chr7	153840000	153880000	T1LAD938	0	+	153840000	153880000	0,128,0
chr8	3300000	6140000	T1LAD939	0	+	3300000	6140000	0,128,0
chr8	13300000	17120000	T1LAD940	0	+	13300000	17120000	0,128,0
chr8	18220000	18380000	T1LAD941	0	+	18220000	18380000	0,128,0
chr8	24000000	24500000	T1LAD942	0	+	24000000	24500000	0,128,0
chr8	24540000	24840000	T1LAD943	0	+	24540000	24840000	0,128,0
chr8	26880000	27220000	T1LAD944	0	+	26880000	27220000	0,128,0
chr8	31260000	32440000	T1LAD945	0	+	31260000	32440000	0,128,0
chr8	32580000	33340000	T1LAD946	0	+	32580000	33340000	0,128,0
chr8	33820000	37060000	T1LAD947	0	+	33820000	37060000	0,128,0
chr8	43300000	43520000	T1LAD948	0	+	43300000	43520000	0,128,0
chr8	43580000	43900000	T1LAD949	0	+	43580000	43900000	0,128,0
chr8	46040000	46080000	T1LAD950	0	+	46040000	46080000	0,128,0
chr8	46280000	46320000	T1LAD951	0	+	46280000	46320000	0,128,0
chr8	46460000	46900000	T1LAD952	0	+	46460000	46900000	0,128,0
chr8	49020000	51780000	T1LAD953	0	+	49020000	51780000	0,128,0
chr8	52180000	52380000	T1LAD954	0	+	52180000	52380000	0,128,0
chr8	53120000	53200000	T1LAD955	0	+	53120000	53200000	0,128,0
chr8	54600000	55440000	T1LAD956	0	+	54600000	55440000	0,128,0
chr8	56360000	56920000	T1LAD957	0	+	56360000	56920000	0,128,0
chr8	57020000	57180000	T1LAD958	0	+	57020000	57180000	0,128,0
chr8	57200000	57220000	T1LAD959	0	+	57200000	57220000	0,128,0
chr8	57300000	57940000	T1LAD960	0	+	57300000	57940000	0,128,0
chr8	58180000	58380000	T1LAD961	0	+	58180000	58380000	0,128,0
chr8	58740000	60220000	T1LAD962	0	+	58740000	60220000	0,128,0
chr8	61260000	63000000	T1LAD963	0	+	61260000	63000000	0,128,0
chr8	63280000	65500000	T1LAD964	0	+	63280000	65500000	0,128,0
chr8	66180000	66340000	T1LAD965	0	+	66180000	66340000	0,128,0
chr8	67820000	69280000	T1LAD966	0	+	67820000	69280000	0,128,0
chr8	70780000	71440000	T1LAD967	0	+	70780000	71440000	0,128,0
chr8	71760000	72400000	T1LAD968	0	+	71760000	72400000	0,128,0
chr8	72440000	72900000	T1LAD969	0	+	72440000	72900000	0,128,0
chr8	74400000	74680000	T1LAD970	0	+	74400000	74680000	0,128,0
chr8	74720000	79600000	T1LAD971	0	+	74720000	79600000	0,128,0
chr8	81940000	85100000	T1LAD972	0	+	81940000	85100000	0,128,0
chr8	85300000	85420000	T1LAD973	0	+	85300000	85420000	0,128,0
chr8	86180000	86320000	T1LAD974	0	+	86180000	86320000	0,128,0
chr8	86540000	89700000	T1LAD975	0	+	86540000	89700000	0,128,0
chr8	90020000	91980000	T1LAD976	0	+	90020000	91980000	0,128,0
chr8	92180000	93600000	T1LAD977	0	+	92180000	93600000	0,128,0
chr8	95300000	96140000	T1LAD978	0	+	95300000	96140000	0,128,0
chr8	96660000	97180000	T1LAD979	0	+	96660000	97180000	0,128,0
chr8	98460000	98560000	T1LAD980	0	+	98460000	98560000	0,128,0
chr8	99180000	99820000	T1LAD981	0	+	99180000	99820000	0,128,0
chr8	103800000	104280000	T1LAD982	0	+	103800000	104280000	0,128,0
chr8	104520000	105980000	T1LAD983	0	+	104520000	105980000	0,128,0
chr8	106020000	116520000	T1LAD984	0	+	106020000	116520000	0,128,0
chr8	117100000	117760000	T1LAD985	0	+	117100000	117760000	0,128,0
chr8	118180000	119540000	T1LAD986	0	+	118180000	119540000	0,128,0
chr8	120140000	121540000	T1LAD987	0	+	120140000	121540000	0,128,0
chr8	121960000	122560000	T1LAD988	0	+	121960000	122560000	0,128,0
chr8	125740000	126280000	T1LAD989	0	+	125740000	126280000	0,128,0
chr8	126640000	127560000	T1LAD990	0	+	126640000	127560000	0,128,0
chr8	128160000	128560000	T1LAD991	0	+	128160000	128560000	0,128,0
chr8	128740000	128760000	T1LAD992	0	+	128740000	128760000	0,128,0
chr8	128920000	129660000	T1LAD993	0	+	128920000	129660000	0,128,0
chr8	130700000	132320000	T1LAD994	0	+	130700000	132320000	0,128,0
chr8	132580000	132860000	T1LAD995	0	+	132580000	132860000	0,128,0
chr8	133900000	134440000	T1LAD996	0	+	133900000	134440000	0,128,0
chr8	135160000	135380000	T1LAD997	0	+	135160000	135380000	0,128,0
chr8	135760000	135860000	T1LAD998	0	+	135760000	135860000	0,128,0
chr8	135900000	137100000	T1LAD999	0	+	135900000	137100000	0,128,0
chr8	137140000	138660000	T1LAD1000	0	+	137140000	138660000	0,128,0
chr8	139060000	139240000	T1LAD1001	0	+	139060000	139240000	0,128,0
chr8	139440000	139560000	T1LAD1002	0	+	139440000	139560000	0,128,0
chr9	1080000	2120000	T1LAD1003	0	+	1080000	2120000	0,128,0
chr9	2300000	2600000	T1LAD1004	0	+	2300000	2600000	0,128,0
chr9	2860000	4240000	T1LAD1005	0	+	2860000	4240000	0,128,0
chr9	5000000	5360000	T1LAD1006	0	+	5000000	5360000	0,128,0
chr9	5400000	5480000	T1LAD1007	0	+	5400000	5480000	0,128,0
chr9	6940000	7140000	T1LAD1008	0	+	6940000	7140000	0,128,0
chr9	7320000	7440000	T1LAD1009	0	+	7320000	7440000	0,128,0
chr9	7560000	8700000	T1LAD1010	0	+	7560000	8700000	0,128,0
chr9	8880000	14300000	T1LAD1011	0	+	8880000	14300000	0,128,0
chr9	14440000	15080000	T1LAD1012	0	+	14440000	15080000	0,128,0
chr9	15660000	16120000	T1LAD1013	0	+	15660000	16120000	0,128,0
chr9	17220000	18960000	T1LAD1014	0	+	17220000	18960000	0,128,0
chr9	19520000	20500000	T1LAD1015	0	+	19520000	20500000	0,128,0
chr9	20540000	20580000	T1LAD1016	0	+	20540000	20580000	0,128,0
chr9	20740000	21800000	T1LAD1017	0	+	20740000	21800000	0,128,0
chr9	22040000	26780000	T1LAD1018	0	+	22040000	26780000	0,128,0
chr9	27140000	27220000	T1LAD1019	0	+	27140000	27220000	0,128,0
chr9	27680000	32320000	T1LAD1020	0	+	27680000	32320000	0,128,0
chr9	40320000	40340000	T1LAD1021	0	+	40320000	40340000	0,128,0
chr9	40740000	40760000	T1LAD1022	0	+	40740000	40760000	0,128,0
chr9	41440000	41540000	T1LAD1023	0	+	41440000	41540000	0,128,0
chr9	42540000	42600000	T1LAD1024	0	+	42540000	42600000	0,128,0
chr9	62920000	62940000	T1LAD1025	0	+	62920000	62940000	0,128,0
chr9	63540000	63620000	T1LAD1026	0	+	63540000	63620000	0,128,0
chr9	63860000	63920000	T1LAD1027	0	+	63860000	63920000	0,128,0
chr9	63960000	64140000	T1LAD1028	0	+	63960000	64140000	0,128,0
chr9	64320000	64340000	T1LAD1029	0	+	64320000	64340000	0,128,0
chr9	64380000	64440000	T1LAD1030	0	+	64380000	64440000	0,128,0
chr9	64480000	64500000	T1LAD1031	0	+	64480000	64500000	0,128,0
chr9	64540000	64560000	T1LAD1032	0	+	64540000	64560000	0,128,0
chr9	66220000	66240000	T1LAD1033	0	+	66220000	66240000	0,128,0
chr9	67820000	67840000	T1LAD1034	0	+	67820000	67840000	0,128,0
chr9	70760000	71420000	T1LAD1035	0	+	70760000	71420000	0,128,0
chr9	72620000	74760000	T1LAD1036	0	+	72620000	74760000	0,128,0
chr9	75160000	75860000	T1LAD1037	0	+	75160000	75860000	0,128,0
chr9	76000000	76200000	T1LAD1038	0	+	76000000	76200000	0,128,0
chr9	78460000	81460000	T1LAD1039	0	+	78460000	81460000	0,128,0
chr9	82080000	83500000	T1LAD1040	0	+	82080000	83500000	0,128,0
chr9	84580000	85240000	T1LAD1041	0	+	84580000	85240000	0,128,0
chr9	99520000	99780000	T1LAD1042	0	+	99520000	99780000	0,128,0
chr9	100760000	100960000	T1LAD1043	0	+	100760000	100960000	0,128,0
chr9	101500000	104720000	T1LAD1044	0	+	101500000	104720000	0,128,0
chr9	105740000	107100000	T1LAD1045	0	+	105740000	107100000	0,128,0
chr9	107900000	108660000	T1LAD1046	0	+	107900000	108660000	0,128,0
chr9	109600000	109760000	T1LAD1047	0	+	109600000	109760000	0,128,0
chr9	110320000	111020000	T1LAD1048	0	+	110320000	111020000	0,128,0
chr9	115200000	116260000	T1LAD1049	0	+	115200000	116260000	0,128,0
chr9	116380000	119960000	T1LAD1050	0	+	116380000	119960000	0,128,0
chr9	120100000	120260000	T1LAD1051	0	+	120100000	120260000	0,128,0
chr9	122420000	122760000	T1LAD1052	0	+	122420000	122760000	0,128,0
chrX	4000000	6160000	T1LAD1053	0	+	4000000	6160000	0,128,0
chrX	6260000	6860000	T1LAD1054	0	+	6260000	6860000	0,128,0
chrX	6900000	7040000	T1LAD1055	0	+	6900000	7040000	0,128,0
chrX	7180000	8460000	T1LAD1056	0	+	7180000	8460000	0,128,0
chrX	10260000	10480000	T1LAD1057	0	+	10260000	10480000	0,128,0
chrX	10780000	12760000	T1LAD1058	0	+	10780000	12760000	0,128,0
chrX	13260000	13340000	T1LAD1059	0	+	13260000	13340000	0,128,0
chrX	14040000	15240000	T1LAD1060	0	+	14040000	15240000	0,128,0
chrX	15360000	15640000	T1LAD1061	0	+	15360000	15640000	0,128,0
chrX	16200000	16420000	T1LAD1062	0	+	16200000	16420000	0,128,0
chrX	17900000	18160000	T1LAD1063	0	+	17900000	18160000	0,128,0
chrX	20280000	21820000	T1LAD1064	0	+	20280000	21820000	0,128,0
chrX	22140000	23620000	T1LAD1065	0	+	22140000	23620000	0,128,0
chrX	25140000	25720000	T1LAD1066	0	+	25140000	25720000	0,128,0
chrX	25760000	26780000	T1LAD1067	0	+	25760000	26780000	0,128,0
chrX	26820000	30140000	T1LAD1068	0	+	26820000	30140000	0,128,0
chrX	30260000	30560000	T1LAD1069	0	+	30260000	30560000	0,128,0
chrX	30840000	31240000	T1LAD1070	0	+	30840000	31240000	0,128,0
chrX	31480000	36740000	T1LAD1071	0	+	31480000	36740000	0,128,0
chrX	36780000	38700000	T1LAD1072	0	+	36780000	38700000	0,128,0
chrX	38920000	39140000	T1LAD1073	0	+	38920000	39140000	0,128,0
chrX	41980000	44340000	T1LAD1074	0	+	41980000	44340000	0,128,0
chrX	45220000	45800000	T1LAD1075	0	+	45220000	45800000	0,128,0
chrX	45960000	46200000	T1LAD1076	0	+	45960000	46200000	0,128,0
chrX	49940000	50240000	T1LAD1077	0	+	49940000	50240000	0,128,0
chrX	50280000	52180000	T1LAD1078	0	+	50280000	52180000	0,128,0
chrX	52200000	52540000	T1LAD1079	0	+	52200000	52540000	0,128,0
chrX	55100000	55460000	T1LAD1080	0	+	55100000	55460000	0,128,0
chrX	55480000	56160000	T1LAD1081	0	+	55480000	56160000	0,128,0
chrX	57100000	57560000	T1LAD1082	0	+	57100000	57560000	0,128,0
chrX	57640000	58240000	T1LAD1083	0	+	57640000	58240000	0,128,0
chrX	58300000	58540000	T1LAD1084	0	+	58300000	58540000	0,128,0
chrX	59480000	59500000	T1LAD1085	0	+	59480000	59500000	0,128,0
chrX	60400000	60420000	T1LAD1086	0	+	60400000	60420000	0,128,0
chrX	60660000	60680000	T1LAD1087	0	+	60660000	60680000	0,128,0
chrX	62200000	62220000	T1LAD1088	0	+	62200000	62220000	0,128,0
chrX	62460000	62480000	T1LAD1089	0	+	62460000	62480000	0,128,0
chrX	62660000	63140000	T1LAD1090	0	+	62660000	63140000	0,128,0
chrX	63180000	63200000	T1LAD1091	0	+	63180000	63200000	0,128,0
chrX	63240000	65120000	T1LAD1092	0	+	63240000	65120000	0,128,0
chrX	65200000	65380000	T1LAD1093	0	+	65200000	65380000	0,128,0
chrX	65980000	68200000	T1LAD1094	0	+	65980000	68200000	0,128,0
chrX	69560000	70000000	T1LAD1095	0	+	69560000	70000000	0,128,0
chrX	72380000	72760000	T1LAD1096	0	+	72380000	72760000	0,128,0
chrX	72860000	72880000	T1LAD1097	0	+	72860000	72880000	0,128,0
chrX	72960000	73280000	T1LAD1098	0	+	72960000	73280000	0,128,0
chrX	74660000	75160000	T1LAD1099	0	+	74660000	75160000	0,128,0
chrX	75360000	76520000	T1LAD1100	0	+	75360000	76520000	0,128,0
chrX	76600000	77180000	T1LAD1101	0	+	76600000	77180000	0,128,0
chrX	78200000	80000000	T1LAD1102	0	+	78200000	80000000	0,128,0
chrX	80080000	89760000	T1LAD1103	0	+	80080000	89760000	0,128,0
chrX	89800000	90900000	T1LAD1104	0	+	89800000	90900000	0,128,0
chrX	91040000	91960000	T1LAD1105	0	+	91040000	91960000	0,128,0
chrX	92220000	92760000	T1LAD1106	0	+	92220000	92760000	0,128,0
chrX	92800000	96620000	T1LAD1107	0	+	92800000	96620000	0,128,0
chrX	96940000	97160000	T1LAD1108	0	+	96940000	97160000	0,128,0
chrX	97520000	100360000	T1LAD1109	0	+	97520000	100360000	0,128,0
chrX	101660000	102200000	T1LAD1110	0	+	101660000	102200000	0,128,0
chrX	102320000	102360000	T1LAD1111	0	+	102320000	102360000	0,128,0
chrX	102480000	103020000	T1LAD1112	0	+	102480000	103020000	0,128,0
chrX	104060000	104080000	T1LAD1113	0	+	104060000	104080000	0,128,0
chrX	104340000	106860000	T1LAD1114	0	+	104340000	106860000	0,128,0
chrX	108180000	109520000	T1LAD1115	0	+	108180000	109520000	0,128,0
chrX	110200000	113960000	T1LAD1116	0	+	110200000	113960000	0,128,0
chrX	114100000	114300000	T1LAD1117	0	+	114100000	114300000	0,128,0
chrX	114320000	115140000	T1LAD1118	0	+	114320000	115140000	0,128,0
chrX	116000000	116560000	T1LAD1119	0	+	116000000	116560000	0,128,0
chrX	116580000	118080000	T1LAD1120	0	+	116580000	118080000	0,128,0
chrX	120320000	120440000	T1LAD1121	0	+	120320000	120440000	0,128,0
chrX	120700000	120880000	T1LAD1122	0	+	120700000	120880000	0,128,0
chrX	120980000	123560000	T1LAD1123	0	+	120980000	123560000	0,128,0
chrX	124340000	129500000	T1LAD1124	0	+	124340000	129500000	0,128,0
chrX	130580000	131040000	T1LAD1125	0	+	130580000	131040000	0,128,0
chrX	131100000	131420000	T1LAD1126	0	+	131100000	131420000	0,128,0
chrX	132300000	132720000	T1LAD1127	0	+	132300000	132720000	0,128,0
chrX	135120000	135780000	T1LAD1128	0	+	135120000	135780000	0,128,0
chrX	136320000	136660000	T1LAD1129	0	+	136320000	136660000	0,128,0
chrX	137060000	137400000	T1LAD1130	0	+	137060000	137400000	0,128,0
chrX	137980000	139820000	T1LAD1131	0	+	137980000	139820000	0,128,0
chrX	140160000	140660000	T1LAD1132	0	+	140160000	140660000	0,128,0
chrX	140780000	141060000	T1LAD1133	0	+	140780000	141060000	0,128,0
chrX	141100000	141480000	T1LAD1134	0	+	141100000	141480000	0,128,0
chrX	141520000	144440000	T1LAD1135	0	+	141520000	144440000	0,128,0
chrX	144460000	144540000	T1LAD1136	0	+	144460000	144540000	0,128,0
chrX	144580000	145760000	T1LAD1137	0	+	144580000	145760000	0,128,0
chrX	145800000	149480000	T1LAD1138	0	+	145800000	149480000	0,128,0
chrX	149960000	150140000	T1LAD1139	0	+	149960000	150140000	0,128,0
chrX	151180000	151660000	T1LAD1140	0	+	151180000	151660000	0,128,0
chrX	151780000	152600000	T1LAD1141	0	+	151780000	152600000	0,128,0
chrX	153080000	153300000	T1LAD1142	0	+	153080000	153300000	0,128,0
chrX	154880000	155340000	T1LAD1143	0	+	154880000	155340000	0,128,0
chrX	155380000	155460000	T1LAD1144	0	+	155380000	155460000	0,128,0
chrX	155500000	155720000	T1LAD1145	0	+	155500000	155720000	0,128,0
chrY	3420000	3440000	T1LAD1146	0	+	3420000	3440000	0,128,0
chrY	3520000	3540000	T1LAD1147	0	+	3520000	3540000	0,128,0
chrY	3840000	3860000	T1LAD1148	0	+	3840000	3860000	0,128,0
chrY	6520000	6540000	T1LAD1149	0	+	6520000	6540000	0,128,0
chrY	10080000	10160000	T1LAD1150	0	+	10080000	10160000	0,128,0
chrY	10220000	10240000	T1LAD1151	0	+	10220000	10240000	0,128,0
chrY	10620000	10680000	T1LAD1152	0	+	10620000	10680000	0,128,0
chrY	10700000	10740000	T1LAD1153	0	+	10700000	10740000	0,128,0
chrY	11020000	11100000	T1LAD1154	0	+	11020000	11100000	0,128,0
chrY	11340000	11380000	T1LAD1155	0	+	11340000	11380000	0,128,0
chrY	11480000	11540000	T1LAD1156	0	+	11480000	11540000	0,128,0
chrY	11640000	11760000	T1LAD1157	0	+	11640000	11760000	0,128,0
chrY	11940000	11960000	T1LAD1158	0	+	11940000	11960000	0,128,0
chrY	26420000	26460000	T1LAD1159	0	+	26420000	26460000	0,128,0
chrY	26620000	26660000	T1LAD1160	0	+	26620000	26660000	0,128,0
chr1	4180000	4580000	T2LAD0	0	+	4180000	4580000	194,225,5
chr1	4780000	5180000	T2LAD1	0	+	4780000	5180000	194,225,5
chr1	5220000	5640000	T2LAD2	0	+	5220000	5640000	194,225,5
chr1	6800000	6900000	T2LAD3	0	+	6800000	6900000	194,225,5
chr1	8380000	8760000	T2LAD4	0	+	8380000	8760000	194,225,5
chr1	12240000	12500000	T2LAD5	0	+	12240000	12500000	194,225,5
chr1	12640000	12940000	T2LAD6	0	+	12640000	12940000	194,225,5
chr1	13160000	13180000	T2LAD7	0	+	13160000	13180000	194,225,5
chr1	13300000	13360000	T2LAD8	0	+	13300000	13360000	194,225,5
chr1	13600000	14720000	T2LAD9	0	+	13600000	14720000	194,225,5
chr1	16800000	16840000	T2LAD10	0	+	16800000	16840000	194,225,5
chr1	19080000	19200000	T2LAD11	0	+	19080000	19200000	194,225,5
chr1	19820000	20060000	T2LAD12	0	+	19820000	20060000	194,225,5
chr1	20820000	21120000	T2LAD13	0	+	20820000	21120000	194,225,5
chr1	23020000	23140000	T2LAD14	0	+	23020000	23140000	194,225,5
chr1	30540000	30640000	T2LAD15	0	+	30540000	30640000	194,225,5
chr1	30940000	31040000	T2LAD16	0	+	30940000	31040000	194,225,5
chr1	33380000	34740000	T2LAD17	0	+	33380000	34740000	194,225,5
chr1	35320000	35540000	T2LAD18	0	+	35320000	35540000	194,225,5
chr1	37060000	37300000	T2LAD19	0	+	37060000	37300000	194,225,5
chr1	38140000	38800000	T2LAD20	0	+	38140000	38800000	194,225,5
chr1	39140000	39480000	T2LAD21	0	+	39140000	39480000	194,225,5
chr1	41040000	41320000	T2LAD22	0	+	41040000	41320000	194,225,5
chr1	41740000	42720000	T2LAD23	0	+	41740000	42720000	194,225,5
chr1	43720000	43900000	T2LAD24	0	+	43720000	43900000	194,225,5
chr1	45040000	45280000	T2LAD25	0	+	45040000	45280000	194,225,5
chr1	45820000	46100000	T2LAD26	0	+	45820000	46100000	194,225,5
chr1	46620000	47160000	T2LAD27	0	+	46620000	47160000	194,225,5
chr1	47860000	48300000	T2LAD28	0	+	47860000	48300000	194,225,5
chr1	48400000	48780000	T2LAD29	0	+	48400000	48780000	194,225,5
chr1	50240000	51200000	T2LAD30	0	+	50240000	51200000	194,225,5
chr1	51360000	51980000	T2LAD31	0	+	51360000	51980000	194,225,5
chr1	52160000	52300000	T2LAD32	0	+	52160000	52300000	194,225,5
chr1	52400000	52520000	T2LAD33	0	+	52400000	52520000	194,225,5
chr1	55060000	55400000	T2LAD34	0	+	55060000	55400000	194,225,5
chr1	56320000	56720000	T2LAD35	0	+	56320000	56720000	194,225,5
chr1	57300000	57660000	T2LAD36	0	+	57300000	57660000	194,225,5
chr1	58540000	59160000	T2LAD37	0	+	58540000	59160000	194,225,5
chr1	60840000	61700000	T2LAD38	0	+	60840000	61700000	194,225,5
chr1	61760000	62120000	T2LAD39	0	+	61760000	62120000	194,225,5
chr1	62360000	63280000	T2LAD40	0	+	62360000	63280000	194,225,5
chr1	63340000	65320000	T2LAD41	0	+	63340000	65320000	194,225,5
chr1	66920000	67840000	T2LAD42	0	+	66920000	67840000	194,225,5
chr1	68040000	68420000	T2LAD43	0	+	68040000	68420000	194,225,5
chr1	70180000	70520000	T2LAD44	0	+	70180000	70520000	194,225,5
chr1	75580000	75860000	T2LAD45	0	+	75580000	75860000	194,225,5
chr1	77440000	78180000	T2LAD46	0	+	77440000	78180000	194,225,5
chr1	81400000	81920000	T2LAD47	0	+	81400000	81920000	194,225,5
chr1	84420000	85340000	T2LAD48	0	+	84420000	85340000	194,225,5
chr1	85440000	85620000	T2LAD49	0	+	85440000	85620000	194,225,5
chr1	86700000	87160000	T2LAD50	0	+	86700000	87160000	194,225,5
chr1	88580000	89080000	T2LAD51	0	+	88580000	89080000	194,225,5
chr1	89520000	90080000	T2LAD52	0	+	89520000	90080000	194,225,5
chr1	90580000	95240000	T2LAD53	0	+	90580000	95240000	194,225,5
chr1	96680000	96860000	T2LAD54	0	+	96680000	96860000	194,225,5
chr1	99700000	100440000	T2LAD55	0	+	99700000	100440000	194,225,5
chr1	101160000	101320000	T2LAD56	0	+	101160000	101320000	194,225,5
chr1	108120000	108220000	T2LAD57	0	+	108120000	108220000	194,225,5
chr1	108480000	109000000	T2LAD58	0	+	108480000	109000000	194,225,5
chr1	109300000	109460000	T2LAD59	0	+	109300000	109460000	194,225,5
chr1	110560000	112600000	T2LAD60	0	+	110560000	112600000	194,225,5
chr1	113080000	115140000	T2LAD61	0	+	113080000	115140000	194,225,5
chr1	115280000	117380000	T2LAD62	0	+	115280000	117380000	194,225,5
chr1	117540000	117780000	T2LAD63	0	+	117540000	117780000	194,225,5
chr1	118960000	120000000	T2LAD64	0	+	118960000	120000000	194,225,5
chr1	120080000	120220000	T2LAD65	0	+	120080000	120220000	194,225,5
chr1	121400000	121620000	T2LAD66	0	+	121400000	121620000	194,225,5
chr1	121860000	121880000	T2LAD67	0	+	121860000	121880000	194,225,5
chr1	122480000	122500000	T2LAD68	0	+	122480000	122500000	194,225,5
chr1	124800000	124820000	T2LAD69	0	+	124800000	124820000	194,225,5
chr1	124940000	125060000	T2LAD70	0	+	124940000	125060000	194,225,5
chr1	143520000	143760000	T2LAD71	0	+	143520000	143760000	194,225,5
chr1	143840000	143860000	T2LAD72	0	+	143840000	143860000	194,225,5
chr1	143900000	143920000	T2LAD73	0	+	143900000	143920000	194,225,5
chr1	145460000	145680000	T2LAD74	0	+	145460000	145680000	194,225,5
chr1	146520000	146760000	T2LAD75	0	+	146520000	146760000	194,225,5
chr1	146980000	147940000	T2LAD76	0	+	146980000	147940000	194,225,5
chr1	148220000	148300000	T2LAD77	0	+	148220000	148300000	194,225,5
chr1	148960000	149100000	T2LAD78	0	+	148960000	149100000	194,225,5
chr1	151860000	152120000	T2LAD79	0	+	151860000	152120000	194,225,5
chr1	153180000	153480000	T2LAD80	0	+	153180000	153480000	194,225,5
chr1	156960000	157080000	T2LAD81	0	+	156960000	157080000	194,225,5
chr1	157200000	157600000	T2LAD82	0	+	157200000	157600000	194,225,5
chr1	157920000	157980000	T2LAD83	0	+	157920000	157980000	194,225,5
chr1	158120000	158360000	T2LAD84	0	+	158120000	158360000	194,225,5
chr1	159100000	159260000	T2LAD85	0	+	159100000	159260000	194,225,5
chr1	159760000	159820000	T2LAD86	0	+	159760000	159820000	194,225,5
chr1	159960000	160060000	T2LAD87	0	+	159960000	160060000	194,225,5
chr1	160420000	160920000	T2LAD88	0	+	160420000	160920000	194,225,5
chr1	161660000	162920000	T2LAD89	0	+	161660000	162920000	194,225,5
chr1	164480000	164800000	T2LAD90	0	+	164480000	164800000	194,225,5
chr1	165060000	166180000	T2LAD91	0	+	165060000	166180000	194,225,5
chr1	166780000	168480000	T2LAD92	0	+	166780000	168480000	194,225,5
chr1	171300000	171860000	T2LAD93	0	+	171300000	171860000	194,225,5
chr1	173400000	174260000	T2LAD94	0	+	173400000	174260000	194,225,5
chr1	174700000	176240000	T2LAD95	0	+	174700000	176240000	194,225,5
chr1	177920000	180120000	T2LAD96	0	+	177920000	180120000	194,225,5
chr1	180280000	180900000	T2LAD97	0	+	180280000	180900000	194,225,5
chr1	181220000	184800000	T2LAD98	0	+	181220000	184800000	194,225,5
chr1	184960000	185460000	T2LAD99	0	+	184960000	185460000	194,225,5
chr1	192980000	193180000	T2LAD100	0	+	192980000	193180000	194,225,5
chr1	197740000	197940000	T2LAD101	0	+	197740000	197940000	194,225,5
chr1	199820000	200860000	T2LAD102	0	+	199820000	200860000	194,225,5
chr1	202320000	202600000	T2LAD103	0	+	202320000	202600000	194,225,5
chr1	206740000	207100000	T2LAD104	0	+	206740000	207100000	194,225,5
chr1	207400000	208020000	T2LAD105	0	+	207400000	208020000	194,225,5
chr1	208260000	208280000	T2LAD106	0	+	208260000	208280000	194,225,5
chr1	209120000	210460000	T2LAD107	0	+	209120000	210460000	194,225,5
chr1	211120000	211480000	T2LAD108	0	+	211120000	211480000	194,225,5
chr1	211700000	212380000	T2LAD109	0	+	211700000	212380000	194,225,5
chr1	212980000	213720000	T2LAD110	0	+	212980000	213720000	194,225,5
chr1	213960000	214640000	T2LAD111	0	+	213960000	214640000	194,225,5
chr1	218260000	218420000	T2LAD112	0	+	218260000	218420000	194,225,5
chr1	219820000	220900000	T2LAD113	0	+	219820000	220900000	194,225,5
chr1	222440000	223020000	T2LAD114	0	+	222440000	223020000	194,225,5
chr1	223140000	223560000	T2LAD115	0	+	223140000	223560000	194,225,5
chr1	223600000	223700000	T2LAD116	0	+	223600000	223700000	194,225,5
chr1	224380000	224960000	T2LAD117	0	+	224380000	224960000	194,225,5
chr1	225360000	225420000	T2LAD118	0	+	225360000	225420000	194,225,5
chr1	225480000	225640000	T2LAD119	0	+	225480000	225640000	194,225,5
chr1	227000000	227700000	T2LAD120	0	+	227000000	227700000	194,225,5
chr1	228660000	229340000	T2LAD121	0	+	228660000	229340000	194,225,5
chr1	229600000	230260000	T2LAD122	0	+	229600000	230260000	194,225,5
chr1	230440000	233800000	T2LAD123	0	+	230440000	233800000	194,225,5
chr1	233900000	234720000	T2LAD124	0	+	233900000	234720000	194,225,5
chr1	235660000	235900000	T2LAD125	0	+	235660000	235900000	194,225,5
chr1	235940000	236020000	T2LAD126	0	+	235940000	236020000	194,225,5
chr1	236180000	236340000	T2LAD127	0	+	236180000	236340000	194,225,5
chr1	236540000	237260000	T2LAD128	0	+	236540000	237260000	194,225,5
chr1	239920000	240220000	T2LAD129	0	+	239920000	240220000	194,225,5
chr1	240440000	240800000	T2LAD130	0	+	240440000	240800000	194,225,5
chr1	241820000	241900000	T2LAD131	0	+	241820000	241900000	194,225,5
chr1	242020000	242220000	T2LAD132	0	+	242020000	242220000	194,225,5
chr1	242860000	243000000	T2LAD133	0	+	242860000	243000000	194,225,5
chr1	243880000	244720000	T2LAD134	0	+	243880000	244720000	194,225,5
chr1	245260000	245320000	T2LAD135	0	+	245260000	245320000	194,225,5
chr1	245660000	245680000	T2LAD136	0	+	245660000	245680000	194,225,5
chr1	245720000	246500000	T2LAD137	0	+	245720000	246500000	194,225,5
chr1	246820000	246920000	T2LAD138	0	+	246820000	246920000	194,225,5
chr1	247140000	247280000	T2LAD139	0	+	247140000	247280000	194,225,5
chr1	247380000	247480000	T2LAD140	0	+	247380000	247480000	194,225,5
chr10	140000	280000	T2LAD141	0	+	140000	280000	194,225,5
chr10	1680000	1820000	T2LAD142	0	+	1680000	1820000	194,225,5
chr10	2860000	3040000	T2LAD143	0	+	2860000	3040000	194,225,5
chr10	3220000	4200000	T2LAD144	0	+	3220000	4200000	194,225,5
chr10	5320000	5460000	T2LAD145	0	+	5320000	5460000	194,225,5
chr10	6260000	8020000	T2LAD146	0	+	6260000	8020000	194,225,5
chr10	8120000	8520000	T2LAD147	0	+	8120000	8520000	194,225,5
chr10	10900000	11640000	T2LAD148	0	+	10900000	11640000	194,225,5
chr10	12880000	13220000	T2LAD149	0	+	12880000	13220000	194,225,5
chr10	13440000	13640000	T2LAD150	0	+	13440000	13640000	194,225,5
chr10	13900000	14920000	T2LAD151	0	+	13900000	14920000	194,225,5
chr10	15380000	15780000	T2LAD152	0	+	15380000	15780000	194,225,5
chr10	16300000	17860000	T2LAD153	0	+	16300000	17860000	194,225,5
chr10	18120000	18740000	T2LAD154	0	+	18120000	18740000	194,225,5
chr10	20900000	21240000	T2LAD155	0	+	20900000	21240000	194,225,5
chr10	21600000	23520000	T2LAD156	0	+	21600000	23520000	194,225,5
chr10	24160000	24300000	T2LAD157	0	+	24160000	24300000	194,225,5
chr10	24340000	25220000	T2LAD158	0	+	24340000	25220000	194,225,5
chr10	26160000	27300000	T2LAD159	0	+	26160000	27300000	194,225,5
chr10	27400000	28020000	T2LAD160	0	+	27400000	28020000	194,225,5
chr10	28220000	30320000	T2LAD161	0	+	28220000	30320000	194,225,5
chr10	30560000	31240000	T2LAD162	0	+	30560000	31240000	194,225,5
chr10	31540000	32560000	T2LAD163	0	+	31540000	32560000	194,225,5
chr10	32880000	34280000	T2LAD164	0	+	32880000	34280000	194,225,5
chr10	34320000	34760000	T2LAD165	0	+	34320000	34760000	194,225,5
chr10	35340000	35960000	T2LAD166	0	+	35340000	35960000	194,225,5
chr10	36480000	36920000	T2LAD167	0	+	36480000	36920000	194,225,5
chr10	37620000	37760000	T2LAD168	0	+	37620000	37760000	194,225,5
chr10	37840000	38120000	T2LAD169	0	+	37840000	38120000	194,225,5
chr10	38460000	38520000	T2LAD170	0	+	38460000	38520000	194,225,5
chr10	38540000	38960000	T2LAD171	0	+	38540000	38960000	194,225,5
chr10	39420000	39580000	T2LAD172	0	+	39420000	39580000	194,225,5
chr10	39620000	39640000	T2LAD173	0	+	39620000	39640000	194,225,5
chr10	41040000	41060000	T2LAD174	0	+	41040000	41060000	194,225,5
chr10	41260000	41320000	T2LAD175	0	+	41260000	41320000	194,225,5
chr10	41520000	41540000	T2LAD176	0	+	41520000	41540000	194,225,5
chr10	42100000	42120000	T2LAD177	0	+	42100000	42120000	194,225,5
chr10	42200000	42220000	T2LAD178	0	+	42200000	42220000	194,225,5
chr10	42280000	42320000	T2LAD179	0	+	42280000	42320000	194,225,5
chr10	42520000	42740000	T2LAD180	0	+	42520000	42740000	194,225,5
chr10	43500000	44340000	T2LAD181	0	+	43500000	44340000	194,225,5
chr10	44400000	44600000	T2LAD182	0	+	44400000	44600000	194,225,5
chr10	44740000	44840000	T2LAD183	0	+	44740000	44840000	194,225,5
chr10	45000000	45180000	T2LAD184	0	+	45000000	45180000	194,225,5
chr10	45360000	45380000	T2LAD185	0	+	45360000	45380000	194,225,5
chr10	45460000	45660000	T2LAD186	0	+	45460000	45660000	194,225,5
chr10	46140000	46200000	T2LAD187	0	+	46140000	46200000	194,225,5
chr10	46660000	46720000	T2LAD188	0	+	46660000	46720000	194,225,5
chr10	46920000	47280000	T2LAD189	0	+	46920000	47280000	194,225,5
chr10	48040000	48060000	T2LAD190	0	+	48040000	48060000	194,225,5
chr10	48100000	48120000	T2LAD191	0	+	48100000	48120000	194,225,5
chr10	48160000	48440000	T2LAD192	0	+	48160000	48440000	194,225,5
chr10	48560000	49600000	T2LAD193	0	+	48560000	49600000	194,225,5
chr10	49780000	49940000	T2LAD194	0	+	49780000	49940000	194,225,5
chr10	50080000	50160000	T2LAD195	0	+	50080000	50160000	194,225,5
chr10	50480000	50500000	T2LAD196	0	+	50480000	50500000	194,225,5
chr10	50540000	50780000	T2LAD197	0	+	50540000	50780000	194,225,5
chr10	52300000	52460000	T2LAD198	0	+	52300000	52460000	194,225,5
chr10	58200000	58340000	T2LAD199	0	+	58200000	58340000	194,225,5
chr10	59680000	59980000	T2LAD200	0	+	59680000	59980000	194,225,5
chr10	63020000	63880000	T2LAD201	0	+	63020000	63880000	194,225,5
chr10	67700000	68300000	T2LAD202	0	+	67700000	68300000	194,225,5
chr10	72380000	73600000	T2LAD203	0	+	72380000	73600000	194,225,5
chr10	74020000	74740000	T2LAD204	0	+	74020000	74740000	194,225,5
chr10	74860000	75040000	T2LAD205	0	+	74860000	75040000	194,225,5
chr10	75440000	76240000	T2LAD206	0	+	75440000	76240000	194,225,5
chr10	77080000	77760000	T2LAD207	0	+	77080000	77760000	194,225,5
chr10	78100000	78740000	T2LAD208	0	+	78100000	78740000	194,225,5
chr10	79540000	79680000	T2LAD209	0	+	79540000	79680000	194,225,5
chr10	79780000	79980000	T2LAD210	0	+	79780000	79980000	194,225,5
chr10	80560000	80740000	T2LAD211	0	+	80560000	80740000	194,225,5
chr10	83900000	84160000	T2LAD212	0	+	83900000	84160000	194,225,5
chr10	84260000	84660000	T2LAD213	0	+	84260000	84660000	194,225,5
chr10	85980000	86120000	T2LAD214	0	+	85980000	86120000	194,225,5
chr10	87400000	87440000	T2LAD215	0	+	87400000	87440000	194,225,5
chr10	87460000	87920000	T2LAD216	0	+	87460000	87920000	194,225,5
chr10	89200000	89760000	T2LAD217	0	+	89200000	89760000	194,225,5
chr10	91520000	92200000	T2LAD218	0	+	91520000	92200000	194,225,5
chr10	92720000	93060000	T2LAD219	0	+	92720000	93060000	194,225,5
chr10	93100000	94680000	T2LAD220	0	+	93100000	94680000	194,225,5
chr10	95120000	96720000	T2LAD221	0	+	95120000	96720000	194,225,5
chr10	96880000	97000000	T2LAD222	0	+	96880000	97000000	194,225,5
chr10	97940000	98240000	T2LAD223	0	+	97940000	98240000	194,225,5
chr10	98460000	98720000	T2LAD224	0	+	98460000	98720000	194,225,5
chr10	99100000	99520000	T2LAD225	0	+	99100000	99520000	194,225,5
chr10	99600000	100260000	T2LAD226	0	+	99600000	100260000	194,225,5
chr10	101380000	101560000	T2LAD227	0	+	101380000	101560000	194,225,5
chr10	101880000	102020000	T2LAD228	0	+	101880000	102020000	194,225,5
chr10	102920000	103160000	T2LAD229	0	+	102920000	103160000	194,225,5
chr10	103860000	104260000	T2LAD230	0	+	103860000	104260000	194,225,5
chr10	104340000	104740000	T2LAD231	0	+	104340000	104740000	194,225,5
chr10	106700000	107040000	T2LAD232	0	+	106700000	107040000	194,225,5
chr10	109840000	110360000	T2LAD233	0	+	109840000	110360000	194,225,5
chr10	110540000	110940000	T2LAD234	0	+	110540000	110940000	194,225,5
chr10	111060000	111140000	T2LAD235	0	+	111060000	111140000	194,225,5
chr10	112100000	114260000	T2LAD236	0	+	112100000	114260000	194,225,5
chr10	114340000	115100000	T2LAD237	0	+	114340000	115100000	194,225,5
chr10	116580000	116660000	T2LAD238	0	+	116580000	116660000	194,225,5
chr10	116820000	117120000	T2LAD239	0	+	116820000	117120000	194,225,5
chr10	117260000	117440000	T2LAD240	0	+	117260000	117440000	194,225,5
chr10	117560000	117900000	T2LAD241	0	+	117560000	117900000	194,225,5
chr10	118480000	118940000	T2LAD242	0	+	118480000	118940000	194,225,5
chr10	119760000	120240000	T2LAD243	0	+	119760000	120240000	194,225,5
chr10	120400000	121560000	T2LAD244	0	+	120400000	121560000	194,225,5
chr10	121680000	121900000	T2LAD245	0	+	121680000	121900000	194,225,5
chr10	122300000	123100000	T2LAD246	0	+	122300000	123100000	194,225,5
chr10	123160000	123960000	T2LAD247	0	+	123160000	123960000	194,225,5
chr10	125240000	126880000	T2LAD248	0	+	125240000	126880000	194,225,5
chr10	126960000	127540000	T2LAD249	0	+	126960000	127540000	194,225,5
chr10	127680000	128000000	T2LAD250	0	+	127680000	128000000	194,225,5
chr10	128080000	129280000	T2LAD251	0	+	128080000	129280000	194,225,5
chr10	129320000	129700000	T2LAD252	0	+	129320000	129700000	194,225,5
chr10	130220000	130700000	T2LAD253	0	+	130220000	130700000	194,225,5
chr10	133480000	133700000	T2LAD254	0	+	133480000	133700000	194,225,5
chr11	480000	540000	T2LAD255	0	+	480000	540000	194,225,5
chr11	3860000	4240000	T2LAD256	0	+	3860000	4240000	194,225,5
chr11	5580000	5700000	T2LAD257	0	+	5580000	5700000	194,225,5
chr11	6180000	6360000	T2LAD258	0	+	6180000	6360000	194,225,5
chr11	6660000	6740000	T2LAD259	0	+	6660000	6740000	194,225,5
chr11	7440000	7680000	T2LAD260	0	+	7440000	7680000	194,225,5
chr11	8100000	8200000	T2LAD261	0	+	8100000	8200000	194,225,5
chr11	8380000	8680000	T2LAD262	0	+	8380000	8680000	194,225,5
chr11	9680000	14380000	T2LAD263	0	+	9680000	14380000	194,225,5
chr11	14420000	15240000	T2LAD264	0	+	14420000	15240000	194,225,5
chr11	15540000	15980000	T2LAD265	0	+	15540000	15980000	194,225,5
chr11	16600000	16920000	T2LAD266	0	+	16600000	16920000	194,225,5
chr11	17800000	18360000	T2LAD267	0	+	17800000	18360000	194,225,5
chr11	18800000	20680000	T2LAD268	0	+	18800000	20680000	194,225,5
chr11	27140000	27520000	T2LAD269	0	+	27140000	27520000	194,225,5
chr11	27620000	27740000	T2LAD270	0	+	27620000	27740000	194,225,5
chr11	31780000	31800000	T2LAD271	0	+	31780000	31800000	194,225,5
chr11	31840000	33300000	T2LAD272	0	+	31840000	33300000	194,225,5
chr11	33340000	33940000	T2LAD273	0	+	33340000	33940000	194,225,5
chr11	34360000	36560000	T2LAD274	0	+	34360000	36560000	194,225,5
chr11	43260000	43920000	T2LAD275	0	+	43260000	43920000	194,225,5
chr11	44020000	44260000	T2LAD276	0	+	44020000	44260000	194,225,5
chr11	45940000	46120000	T2LAD277	0	+	45940000	46120000	194,225,5
chr11	46940000	47140000	T2LAD278	0	+	46940000	47140000	194,225,5
chr11	48120000	48240000	T2LAD279	0	+	48120000	48240000	194,225,5
chr11	48800000	48960000	T2LAD280	0	+	48800000	48960000	194,225,5
chr11	50140000	50340000	T2LAD281	0	+	50140000	50340000	194,225,5
chr11	50680000	50840000	T2LAD282	0	+	50680000	50840000	194,225,5
chr11	51120000	51140000	T2LAD283	0	+	51120000	51140000	194,225,5
chr11	54160000	54180000	T2LAD284	0	+	54160000	54180000	194,225,5
chr11	54240000	54260000	T2LAD285	0	+	54240000	54260000	194,225,5
chr11	54340000	54440000	T2LAD286	0	+	54340000	54440000	194,225,5
chr11	54520000	54640000	T2LAD287	0	+	54520000	54640000	194,225,5
chr11	57100000	57300000	T2LAD288	0	+	57100000	57300000	194,225,5
chr11	57800000	58100000	T2LAD289	0	+	57800000	58100000	194,225,5
chr11	59100000	59280000	T2LAD290	0	+	59100000	59280000	194,225,5
chr11	59440000	59860000	T2LAD291	0	+	59440000	59860000	194,225,5
chr11	60680000	60760000	T2LAD292	0	+	60680000	60760000	194,225,5
chr11	62200000	62300000	T2LAD293	0	+	62200000	62300000	194,225,5
chr11	63040000	63500000	T2LAD294	0	+	63040000	63500000	194,225,5
chr11	72840000	73140000	T2LAD295	0	+	72840000	73140000	194,225,5
chr11	73400000	73580000	T2LAD296	0	+	73400000	73580000	194,225,5
chr11	74020000	74660000	T2LAD297	0	+	74020000	74660000	194,225,5
chr11	74760000	75140000	T2LAD298	0	+	74760000	75140000	194,225,5
chr11	75820000	76140000	T2LAD299	0	+	75820000	76140000	194,225,5
chr11	76340000	76560000	T2LAD300	0	+	76340000	76560000	194,225,5
chr11	76800000	77020000	T2LAD301	0	+	76800000	77020000	194,225,5
chr11	77220000	77780000	T2LAD302	0	+	77220000	77780000	194,225,5
chr11	78220000	79740000	T2LAD303	0	+	78220000	79740000	194,225,5
chr11	82680000	83460000	T2LAD304	0	+	82680000	83460000	194,225,5
chr11	85460000	86440000	T2LAD305	0	+	85460000	86440000	194,225,5
chr11	86480000	87360000	T2LAD306	0	+	86480000	87360000	194,225,5
chr11	89740000	89840000	T2LAD307	0	+	89740000	89840000	194,225,5
chr11	90020000	90140000	T2LAD308	0	+	90020000	90140000	194,225,5
chr11	92840000	95360000	T2LAD309	0	+	92840000	95360000	194,225,5
chr11	95780000	96640000	T2LAD310	0	+	95780000	96640000	194,225,5
chr11	100600000	100820000	T2LAD311	0	+	100600000	100820000	194,225,5
chr11	102000000	102540000	T2LAD312	0	+	102000000	102540000	194,225,5
chr11	107560000	107780000	T2LAD313	0	+	107560000	107780000	194,225,5
chr11	107960000	108720000	T2LAD314	0	+	107960000	108720000	194,225,5
chr11	110020000	110560000	T2LAD315	0	+	110020000	110560000	194,225,5
chr11	111220000	113860000	T2LAD316	0	+	111220000	113860000	194,225,5
chr11	114080000	114520000	T2LAD317	0	+	114080000	114520000	194,225,5
chr11	114760000	115180000	T2LAD318	0	+	114760000	115180000	194,225,5
chr11	115460000	116340000	T2LAD319	0	+	115460000	116340000	194,225,5
chr11	116860000	117060000	T2LAD320	0	+	116860000	117060000	194,225,5
chr11	118200000	118520000	T2LAD321	0	+	118200000	118520000	194,225,5
chr11	120340000	120500000	T2LAD322	0	+	120340000	120500000	194,225,5
chr11	120960000	122380000	T2LAD323	0	+	120960000	122380000	194,225,5
chr11	122420000	122600000	T2LAD324	0	+	122420000	122600000	194,225,5
chr11	122700000	122960000	T2LAD325	0	+	122700000	122960000	194,225,5
chr11	123660000	123780000	T2LAD326	0	+	123660000	123780000	194,225,5
chr11	124580000	124740000	T2LAD327	0	+	124580000	124740000	194,225,5
chr11	124900000	125060000	T2LAD328	0	+	124900000	125060000	194,225,5
chr11	125600000	125920000	T2LAD329	0	+	125600000	125920000	194,225,5
chr11	126620000	127120000	T2LAD330	0	+	126620000	127120000	194,225,5
chr11	128420000	128860000	T2LAD331	0	+	128420000	128860000	194,225,5
chr11	128960000	129800000	T2LAD332	0	+	128960000	129800000	194,225,5
chr11	130480000	132500000	T2LAD333	0	+	130480000	132500000	194,225,5
chr11	132700000	133820000	T2LAD334	0	+	132700000	133820000	194,225,5
chr11	134680000	134780000	T2LAD335	0	+	134680000	134780000	194,225,5
chr11	134940000	135060000	T2LAD336	0	+	134940000	135060000	194,225,5
chr12	40000	160000	T2LAD337	0	+	40000	160000	194,225,5
chr12	240000	380000	T2LAD338	0	+	240000	380000	194,225,5
chr12	780000	900000	T2LAD339	0	+	780000	900000	194,225,5
chr12	1020000	1480000	T2LAD340	0	+	1020000	1480000	194,225,5
chr12	1700000	1780000	T2LAD341	0	+	1700000	1780000	194,225,5
chr12	1940000	2500000	T2LAD342	0	+	1940000	2500000	194,225,5
chr12	3380000	4940000	T2LAD343	0	+	3380000	4940000	194,225,5
chr12	4980000	5140000	T2LAD344	0	+	4980000	5140000	194,225,5
chr12	5180000	6020000	T2LAD345	0	+	5180000	6020000	194,225,5
chr12	7160000	7640000	T2LAD346	0	+	7160000	7640000	194,225,5
chr12	8060000	8220000	T2LAD347	0	+	8060000	8220000	194,225,5
chr12	8420000	9080000	T2LAD348	0	+	8420000	9080000	194,225,5
chr12	9300000	9400000	T2LAD349	0	+	9300000	9400000	194,225,5
chr12	9600000	9760000	T2LAD350	0	+	9600000	9760000	194,225,5
chr12	10080000	10260000	T2LAD351	0	+	10080000	10260000	194,225,5
chr12	11100000	11120000	T2LAD352	0	+	11100000	11120000	194,225,5
chr12	11360000	12260000	T2LAD353	0	+	11360000	12260000	194,225,5
chr12	12380000	12700000	T2LAD354	0	+	12380000	12700000	194,225,5
chr12	12940000	13460000	T2LAD355	0	+	12940000	13460000	194,225,5
chr12	13920000	14820000	T2LAD356	0	+	13920000	14820000	194,225,5
chr12	15760000	16000000	T2LAD357	0	+	15760000	16000000	194,225,5
chr12	19000000	19340000	T2LAD358	0	+	19000000	19340000	194,225,5
chr12	19460000	19700000	T2LAD359	0	+	19460000	19700000	194,225,5
chr12	24160000	24440000	T2LAD360	0	+	24160000	24440000	194,225,5
chr12	24840000	26200000	T2LAD361	0	+	24840000	26200000	194,225,5
chr12	26800000	27860000	T2LAD362	0	+	26800000	27860000	194,225,5
chr12	29580000	29860000	T2LAD363	0	+	29580000	29860000	194,225,5
chr12	30720000	30960000	T2LAD364	0	+	30720000	30960000	194,225,5
chr12	32120000	33080000	T2LAD365	0	+	32120000	33080000	194,225,5
chr12	34200000	34280000	T2LAD366	0	+	34200000	34280000	194,225,5
chr12	34400000	34420000	T2LAD367	0	+	34400000	34420000	194,225,5
chr12	34680000	34720000	T2LAD368	0	+	34680000	34720000	194,225,5
chr12	34760000	34880000	T2LAD369	0	+	34760000	34880000	194,225,5
chr12	35060000	35080000	T2LAD370	0	+	35060000	35080000	194,225,5
chr12	35180000	35220000	T2LAD371	0	+	35180000	35220000	194,225,5
chr12	35260000	35300000	T2LAD372	0	+	35260000	35300000	194,225,5
chr12	36160000	36180000	T2LAD373	0	+	36160000	36180000	194,225,5
chr12	36240000	36280000	T2LAD374	0	+	36240000	36280000	194,225,5
chr12	36540000	36560000	T2LAD375	0	+	36540000	36560000	194,225,5
chr12	36720000	36860000	T2LAD376	0	+	36720000	36860000	194,225,5
chr12	36960000	37000000	T2LAD377	0	+	36960000	37000000	194,225,5
chr12	37100000	37120000	T2LAD378	0	+	37100000	37120000	194,225,5
chr12	37160000	37180000	T2LAD379	0	+	37160000	37180000	194,225,5
chr12	37240000	37440000	T2LAD380	0	+	37240000	37440000	194,225,5
chr12	37540000	37720000	T2LAD381	0	+	37540000	37720000	194,225,5
chr12	38040000	38180000	T2LAD382	0	+	38040000	38180000	194,225,5
chr12	41920000	42720000	T2LAD383	0	+	41920000	42720000	194,225,5
chr12	43720000	43920000	T2LAD384	0	+	43720000	43920000	194,225,5
chr12	45160000	45300000	T2LAD385	0	+	45160000	45300000	194,225,5
chr12	45520000	46400000	T2LAD386	0	+	45520000	46400000	194,225,5
chr12	47040000	47700000	T2LAD387	0	+	47040000	47700000	194,225,5
chr12	48040000	48660000	T2LAD388	0	+	48040000	48660000	194,225,5
chr12	50580000	51000000	T2LAD389	0	+	50580000	51000000	194,225,5
chr12	51400000	51800000	T2LAD390	0	+	51400000	51800000	194,225,5
chr12	53760000	53920000	T2LAD391	0	+	53760000	53920000	194,225,5
chr12	54460000	55100000	T2LAD392	0	+	54460000	55100000	194,225,5
chr12	55500000	55640000	T2LAD393	0	+	55500000	55640000	194,225,5
chr12	56820000	56960000	T2LAD394	0	+	56820000	56960000	194,225,5
chr12	57900000	57940000	T2LAD395	0	+	57900000	57940000	194,225,5
chr12	58900000	58960000	T2LAD396	0	+	58900000	58960000	194,225,5
chr12	62420000	63020000	T2LAD397	0	+	62420000	63020000	194,225,5
chr12	63720000	63920000	T2LAD398	0	+	63720000	63920000	194,225,5
chr12	64120000	64540000	T2LAD399	0	+	64120000	64540000	194,225,5
chr12	64700000	64900000	T2LAD400	0	+	64700000	64900000	194,225,5
chr12	65680000	66500000	T2LAD401	0	+	65680000	66500000	194,225,5
chr12	67240000	67560000	T2LAD402	0	+	67240000	67560000	194,225,5
chr12	68180000	70620000	T2LAD403	0	+	68180000	70620000	194,225,5
chr12	71420000	71880000	T2LAD404	0	+	71420000	71880000	194,225,5
chr12	75700000	77100000	T2LAD405	0	+	75700000	77100000	194,225,5
chr12	79480000	80000000	T2LAD406	0	+	79480000	80000000	194,225,5
chr12	82680000	82920000	T2LAD407	0	+	82680000	82920000	194,225,5
chr12	89280000	89560000	T2LAD408	0	+	89280000	89560000	194,225,5
chr12	92780000	96560000	T2LAD409	0	+	92780000	96560000	194,225,5
chr12	98300000	98440000	T2LAD410	0	+	98300000	98440000	194,225,5
chr12	98660000	98900000	T2LAD411	0	+	98660000	98900000	194,225,5
chr12	99980000	100420000	T2LAD412	0	+	99980000	100420000	194,225,5
chr12	101240000	101960000	T2LAD413	0	+	101240000	101960000	194,225,5
chr12	102040000	102160000	T2LAD414	0	+	102040000	102160000	194,225,5
chr12	103660000	105900000	T2LAD415	0	+	103660000	105900000	194,225,5
chr12	105940000	108560000	T2LAD416	0	+	105940000	108560000	194,225,5
chr12	112580000	113020000	T2LAD417	0	+	112580000	113020000	194,225,5
chr12	114000000	114600000	T2LAD418	0	+	114000000	114600000	194,225,5
chr12	114840000	116360000	T2LAD419	0	+	114840000	116360000	194,225,5
chr12	116920000	117020000	T2LAD420	0	+	116920000	117020000	194,225,5
chr12	117380000	117920000	T2LAD421	0	+	117380000	117920000	194,225,5
chr12	118160000	119840000	T2LAD422	0	+	118160000	119840000	194,225,5
chr12	125240000	125580000	T2LAD423	0	+	125240000	125580000	194,225,5
chr12	127560000	128760000	T2LAD424	0	+	127560000	128760000	194,225,5
chr12	129000000	130000000	T2LAD425	0	+	129000000	130000000	194,225,5
chr12	130200000	130340000	T2LAD426	0	+	130200000	130340000	194,225,5
chr12	130360000	130420000	T2LAD427	0	+	130360000	130420000	194,225,5
chr12	133000000	133240000	T2LAD428	0	+	133000000	133240000	194,225,5
chr13	0	5000000	T2LAD429	0	+	0	5000000	194,225,5
chr13	18160000	18180000	T2LAD430	0	+	18160000	18180000	194,225,5
chr13	18640000	18700000	T2LAD431	0	+	18640000	18700000	194,225,5
chr13	18860000	18880000	T2LAD432	0	+	18860000	18880000	194,225,5
chr13	18920000	19240000	T2LAD433	0	+	18920000	19240000	194,225,5
chr13	19340000	19560000	T2LAD434	0	+	19340000	19560000	194,225,5
chr13	20580000	20700000	T2LAD435	0	+	20580000	20700000	194,225,5
chr13	20780000	20880000	T2LAD436	0	+	20780000	20880000	194,225,5
chr13	21500000	22400000	T2LAD437	0	+	21500000	22400000	194,225,5
chr13	22520000	22920000	T2LAD438	0	+	22520000	22920000	194,225,5
chr13	22980000	24220000	T2LAD439	0	+	22980000	24220000	194,225,5
chr13	24760000	24920000	T2LAD440	0	+	24760000	24920000	194,225,5
chr13	25100000	25660000	T2LAD441	0	+	25100000	25660000	194,225,5
chr13	25820000	26880000	T2LAD442	0	+	25820000	26880000	194,225,5
chr13	27060000	27160000	T2LAD443	0	+	27060000	27160000	194,225,5
chr13	27480000	27740000	T2LAD444	0	+	27480000	27740000	194,225,5
chr13	28160000	29480000	T2LAD445	0	+	28160000	29480000	194,225,5
chr13	29600000	30420000	T2LAD446	0	+	29600000	30420000	194,225,5
chr13	30460000	33820000	T2LAD447	0	+	30460000	33820000	194,225,5
chr13	34740000	35020000	T2LAD448	0	+	34740000	35020000	194,225,5
chr13	35660000	36040000	T2LAD449	0	+	35660000	36040000	194,225,5
chr13	36240000	36480000	T2LAD450	0	+	36240000	36480000	194,225,5
chr13	36660000	37120000	T2LAD451	0	+	36660000	37120000	194,225,5
chr13	38880000	39660000	T2LAD452	0	+	38880000	39660000	194,225,5
chr13	39980000	40640000	T2LAD453	0	+	39980000	40640000	194,225,5
chr13	40800000	41880000	T2LAD454	0	+	40800000	41880000	194,225,5
chr13	41920000	43220000	T2LAD455	0	+	41920000	43220000	194,225,5
chr13	43700000	45060000	T2LAD456	0	+	43700000	45060000	194,225,5
chr13	45100000	45260000	T2LAD457	0	+	45100000	45260000	194,225,5
chr13	45480000	46820000	T2LAD458	0	+	45480000	46820000	194,225,5
chr13	47720000	49560000	T2LAD459	0	+	47720000	49560000	194,225,5
chr13	50140000	52360000	T2LAD460	0	+	50140000	52360000	194,225,5
chr13	52620000	53320000	T2LAD461	0	+	52620000	53320000	194,225,5
chr13	57160000	57180000	T2LAD462	0	+	57160000	57180000	194,225,5
chr13	59340000	59680000	T2LAD463	0	+	59340000	59680000	194,225,5
chr13	60140000	60680000	T2LAD464	0	+	60140000	60680000	194,225,5
chr13	63740000	63860000	T2LAD465	0	+	63740000	63860000	194,225,5
chr13	72620000	73260000	T2LAD466	0	+	72620000	73260000	194,225,5
chr13	75220000	75760000	T2LAD467	0	+	75220000	75760000	194,225,5
chr13	76940000	77060000	T2LAD468	0	+	76940000	77060000	194,225,5
chr13	78580000	78680000	T2LAD469	0	+	78580000	78680000	194,225,5
chr13	79200000	80380000	T2LAD470	0	+	79200000	80380000	194,225,5
chr13	86840000	86980000	T2LAD471	0	+	86840000	86980000	194,225,5
chr13	93220000	93320000	T2LAD472	0	+	93220000	93320000	194,225,5
chr13	94300000	95260000	T2LAD473	0	+	94300000	95260000	194,225,5
chr13	95420000	96100000	T2LAD474	0	+	95420000	96100000	194,225,5
chr13	96980000	97940000	T2LAD475	0	+	96980000	97940000	194,225,5
chr13	98780000	99080000	T2LAD476	0	+	98780000	99080000	194,225,5
chr13	99220000	99380000	T2LAD477	0	+	99220000	99380000	194,225,5
chr13	100100000	101160000	T2LAD478	0	+	100100000	101160000	194,225,5
chr13	102760000	102860000	T2LAD479	0	+	102760000	102860000	194,225,5
chr13	106020000	106960000	T2LAD480	0	+	106020000	106960000	194,225,5
chr13	109120000	109420000	T2LAD481	0	+	109120000	109420000	194,225,5
chr13	109620000	110100000	T2LAD482	0	+	109620000	110100000	194,225,5
chr13	114320000	114340000	T2LAD483	0	+	114320000	114340000	194,225,5
chr14	0	5000000	T2LAD484	0	+	0	5000000	194,225,5
chr14	18220000	18280000	T2LAD485	0	+	18220000	18280000	194,225,5
chr14	18320000	18340000	T2LAD486	0	+	18320000	18340000	194,225,5
chr14	18400000	18440000	T2LAD487	0	+	18400000	18440000	194,225,5
chr14	18480000	18560000	T2LAD488	0	+	18480000	18560000	194,225,5
chr14	19160000	19220000	T2LAD489	0	+	19160000	19220000	194,225,5
chr14	19260000	19320000	T2LAD490	0	+	19260000	19320000	194,225,5
chr14	19360000	19380000	T2LAD491	0	+	19360000	19380000	194,225,5
chr14	19420000	19460000	T2LAD492	0	+	19420000	19460000	194,225,5
chr14	19640000	19720000	T2LAD493	0	+	19640000	19720000	194,225,5
chr14	20200000	20340000	T2LAD494	0	+	20200000	20340000	194,225,5
chr14	20480000	21020000	T2LAD495	0	+	20480000	21020000	194,225,5
chr14	21600000	21820000	T2LAD496	0	+	21600000	21820000	194,225,5
chr14	22240000	22780000	T2LAD497	0	+	22240000	22780000	194,225,5
chr14	23600000	23940000	T2LAD498	0	+	23600000	23940000	194,225,5
chr14	24460000	24660000	T2LAD499	0	+	24460000	24660000	194,225,5
chr14	30540000	30960000	T2LAD500	0	+	30540000	30960000	194,225,5
chr14	31260000	32380000	T2LAD501	0	+	31260000	32380000	194,225,5
chr14	33760000	34440000	T2LAD502	0	+	33760000	34440000	194,225,5
chr14	35140000	35280000	T2LAD503	0	+	35140000	35280000	194,225,5
chr14	35420000	36020000	T2LAD504	0	+	35420000	36020000	194,225,5
chr14	36440000	36700000	T2LAD505	0	+	36440000	36700000	194,225,5
chr14	37120000	37240000	T2LAD506	0	+	37120000	37240000	194,225,5
chr14	37580000	37640000	T2LAD507	0	+	37580000	37640000	194,225,5
chr14	38920000	39100000	T2LAD508	0	+	38920000	39100000	194,225,5
chr14	39220000	39480000	T2LAD509	0	+	39220000	39480000	194,225,5
chr14	44820000	45300000	T2LAD510	0	+	44820000	45300000	194,225,5
chr14	49340000	49580000	T2LAD511	0	+	49340000	49580000	194,225,5
chr14	50080000	53360000	T2LAD512	0	+	50080000	53360000	194,225,5
chr14	53900000	54040000	T2LAD513	0	+	53900000	54040000	194,225,5
chr14	54200000	54640000	T2LAD514	0	+	54200000	54640000	194,225,5
chr14	54680000	57560000	T2LAD515	0	+	54680000	57560000	194,225,5
chr14	57740000	59220000	T2LAD516	0	+	57740000	59220000	194,225,5
chr14	59400000	59680000	T2LAD517	0	+	59400000	59680000	194,225,5
chr14	60040000	61860000	T2LAD518	0	+	60040000	61860000	194,225,5
chr14	63220000	63520000	T2LAD519	0	+	63220000	63520000	194,225,5
chr14	63860000	64280000	T2LAD520	0	+	63860000	64280000	194,225,5
chr14	65420000	66120000	T2LAD521	0	+	65420000	66120000	194,225,5
chr14	66500000	66740000	T2LAD522	0	+	66500000	66740000	194,225,5
chr14	67100000	67400000	T2LAD523	0	+	67100000	67400000	194,225,5
chr14	67680000	68560000	T2LAD524	0	+	67680000	68560000	194,225,5
chr14	69040000	69260000	T2LAD525	0	+	69040000	69260000	194,225,5
chr14	69620000	72100000	T2LAD526	0	+	69620000	72100000	194,225,5
chr14	72380000	72820000	T2LAD527	0	+	72380000	72820000	194,225,5
chr14	74660000	74860000	T2LAD528	0	+	74660000	74860000	194,225,5
chr14	75480000	76300000	T2LAD529	0	+	75480000	76300000	194,225,5
chr14	77940000	78260000	T2LAD530	0	+	77940000	78260000	194,225,5
chr14	81140000	81680000	T2LAD531	0	+	81140000	81680000	194,225,5
chr14	88200000	89360000	T2LAD532	0	+	88200000	89360000	194,225,5
chr14	89520000	90240000	T2LAD533	0	+	89520000	90240000	194,225,5
chr14	90640000	90780000	T2LAD534	0	+	90640000	90780000	194,225,5
chr14	90840000	91040000	T2LAD535	0	+	90840000	91040000	194,225,5
chr14	91840000	92020000	T2LAD536	0	+	91840000	92020000	194,225,5
chr14	92800000	92900000	T2LAD537	0	+	92800000	92900000	194,225,5
chr14	94380000	94540000	T2LAD538	0	+	94380000	94540000	194,225,5
chr14	94940000	95220000	T2LAD539	0	+	94940000	95220000	194,225,5
chr14	95600000	96160000	T2LAD540	0	+	95600000	96160000	194,225,5
chr14	96280000	96580000	T2LAD541	0	+	96280000	96580000	194,225,5
chr14	96640000	97460000	T2LAD542	0	+	96640000	97460000	194,225,5
chr14	98680000	99120000	T2LAD543	0	+	98680000	99120000	194,225,5
chr14	99980000	100100000	T2LAD544	0	+	99980000	100100000	194,225,5
chr14	101000000	101020000	T2LAD545	0	+	101000000	101020000	194,225,5
chr14	101260000	101440000	T2LAD546	0	+	101260000	101440000	194,225,5
chr14	103940000	104080000	T2LAD547	0	+	103940000	104080000	194,225,5
chr14	106860000	106900000	T2LAD548	0	+	106860000	106900000	194,225,5
chr15	0	5000000	T2LAD549	0	+	0	5000000	194,225,5
chr15	17000000	17100000	T2LAD550	0	+	17000000	17100000	194,225,5
chr15	18800000	18820000	T2LAD551	0	+	18800000	18820000	194,225,5
chr15	19040000	19060000	T2LAD552	0	+	19040000	19060000	194,225,5
chr15	19260000	19280000	T2LAD553	0	+	19260000	19280000	194,225,5
chr15	19780000	20060000	T2LAD554	0	+	19780000	20060000	194,225,5
chr15	20480000	20500000	T2LAD555	0	+	20480000	20500000	194,225,5
chr15	20600000	20640000	T2LAD556	0	+	20600000	20640000	194,225,5
chr15	21020000	21040000	T2LAD557	0	+	21020000	21040000	194,225,5
chr15	21080000	21100000	T2LAD558	0	+	21080000	21100000	194,225,5
chr15	22220000	22280000	T2LAD559	0	+	22220000	22280000	194,225,5
chr15	23320000	23340000	T2LAD560	0	+	23320000	23340000	194,225,5
chr15	23460000	23980000	T2LAD561	0	+	23460000	23980000	194,225,5
chr15	24320000	24540000	T2LAD562	0	+	24320000	24540000	194,225,5
chr15	24660000	25100000	T2LAD563	0	+	24660000	25100000	194,225,5
chr15	25260000	25640000	T2LAD564	0	+	25260000	25640000	194,225,5
chr15	25800000	27860000	T2LAD565	0	+	25800000	27860000	194,225,5
chr15	32760000	32780000	T2LAD566	0	+	32760000	32780000	194,225,5
chr15	32860000	32880000	T2LAD567	0	+	32860000	32880000	194,225,5
chr15	32940000	33200000	T2LAD568	0	+	32940000	33200000	194,225,5
chr15	33240000	33360000	T2LAD569	0	+	33240000	33360000	194,225,5
chr15	33640000	34380000	T2LAD570	0	+	33640000	34380000	194,225,5
chr15	34400000	35300000	T2LAD571	0	+	34400000	35300000	194,225,5
chr15	37960000	38300000	T2LAD572	0	+	37960000	38300000	194,225,5
chr15	38540000	38720000	T2LAD573	0	+	38540000	38720000	194,225,5
chr15	39760000	40040000	T2LAD574	0	+	39760000	40040000	194,225,5
chr15	42160000	42380000	T2LAD575	0	+	42160000	42380000	194,225,5
chr15	42740000	43580000	T2LAD576	0	+	42740000	43580000	194,225,5
chr15	43880000	44220000	T2LAD577	0	+	43880000	44220000	194,225,5
chr15	44820000	44860000	T2LAD578	0	+	44820000	44860000	194,225,5
chr15	44900000	45020000	T2LAD579	0	+	44900000	45020000	194,225,5
chr15	45220000	45400000	T2LAD580	0	+	45220000	45400000	194,225,5
chr15	45660000	45840000	T2LAD581	0	+	45660000	45840000	194,225,5
chr15	48160000	48380000	T2LAD582	0	+	48160000	48380000	194,225,5
chr15	48860000	49240000	T2LAD583	0	+	48860000	49240000	194,225,5
chr15	50140000	50340000	T2LAD584	0	+	50140000	50340000	194,225,5
chr15	50820000	51920000	T2LAD585	0	+	50820000	51920000	194,225,5
chr15	52180000	52780000	T2LAD586	0	+	52180000	52780000	194,225,5
chr15	55120000	55400000	T2LAD587	0	+	55120000	55400000	194,225,5
chr15	55500000	56280000	T2LAD588	0	+	55500000	56280000	194,225,5
chr15	56720000	57300000	T2LAD589	0	+	56720000	57300000	194,225,5
chr15	57380000	58000000	T2LAD590	0	+	57380000	58000000	194,225,5
chr15	58160000	59200000	T2LAD591	0	+	58160000	59200000	194,225,5
chr15	59240000	61240000	T2LAD592	0	+	59240000	61240000	194,225,5
chr15	62040000	63320000	T2LAD593	0	+	62040000	63320000	194,225,5
chr15	63520000	63860000	T2LAD594	0	+	63520000	63860000	194,225,5
chr15	65540000	65920000	T2LAD595	0	+	65540000	65920000	194,225,5
chr15	67200000	67800000	T2LAD596	0	+	67200000	67800000	194,225,5
chr15	67860000	68200000	T2LAD597	0	+	67860000	68200000	194,225,5
chr15	68440000	68540000	T2LAD598	0	+	68440000	68540000	194,225,5
chr15	68840000	69280000	T2LAD599	0	+	68840000	69280000	194,225,5
chr15	69480000	69980000	T2LAD600	0	+	69480000	69980000	194,225,5
chr15	70520000	71780000	T2LAD601	0	+	70520000	71780000	194,225,5
chr15	71820000	72160000	T2LAD602	0	+	71820000	72160000	194,225,5
chr15	72340000	72600000	T2LAD603	0	+	72340000	72600000	194,225,5
chr15	72700000	73300000	T2LAD604	0	+	72700000	73300000	194,225,5
chr15	73400000	73680000	T2LAD605	0	+	73400000	73680000	194,225,5
chr15	75800000	76080000	T2LAD606	0	+	75800000	76080000	194,225,5
chr15	76360000	76960000	T2LAD607	0	+	76360000	76960000	194,225,5
chr15	77040000	77500000	T2LAD608	0	+	77040000	77500000	194,225,5
chr15	79100000	82040000	T2LAD609	0	+	79100000	82040000	194,225,5
chr15	82120000	82300000	T2LAD610	0	+	82120000	82300000	194,225,5
chr15	83120000	83680000	T2LAD611	0	+	83120000	83680000	194,225,5
chr15	84040000	84140000	T2LAD612	0	+	84040000	84140000	194,225,5
chr15	85000000	85200000	T2LAD613	0	+	85000000	85200000	194,225,5
chr15	85400000	85740000	T2LAD614	0	+	85400000	85740000	194,225,5
chr15	85860000	86180000	T2LAD615	0	+	85860000	86180000	194,225,5
chr15	88020000	88600000	T2LAD616	0	+	88020000	88600000	194,225,5
chr15	89100000	89320000	T2LAD617	0	+	89100000	89320000	194,225,5
chr15	90400000	90500000	T2LAD618	0	+	90400000	90500000	194,225,5
chr15	91040000	91320000	T2LAD619	0	+	91040000	91320000	194,225,5
chr15	91740000	92600000	T2LAD620	0	+	91740000	92600000	194,225,5
chr15	92920000	93020000	T2LAD621	0	+	92920000	93020000	194,225,5
chr15	93280000	93520000	T2LAD622	0	+	93280000	93520000	194,225,5
chr15	96040000	96320000	T2LAD623	0	+	96040000	96320000	194,225,5
chr15	96380000	96460000	T2LAD624	0	+	96380000	96460000	194,225,5
chr15	98260000	98500000	T2LAD625	0	+	98260000	98500000	194,225,5
chr15	98740000	98940000	T2LAD626	0	+	98740000	98940000	194,225,5
chr15	99140000	99400000	T2LAD627	0	+	99140000	99400000	194,225,5
chr15	99500000	99820000	T2LAD628	0	+	99500000	99820000	194,225,5
chr15	99900000	99960000	T2LAD629	0	+	99900000	99960000	194,225,5
chr15	100020000	100440000	T2LAD630	0	+	100020000	100440000	194,225,5
chr15	100540000	100760000	T2LAD631	0	+	100540000	100760000	194,225,5
chr15	101580000	101800000	T2LAD632	0	+	101580000	101800000	194,225,5
chr15	101880000	101940000	T2LAD633	0	+	101880000	101940000	194,225,5
chr16	5160000	6680000	T2LAD634	0	+	5160000	6680000	194,225,5
chr16	6780000	7060000	T2LAD635	0	+	6780000	7060000	194,225,5
chr16	7300000	7520000	T2LAD636	0	+	7300000	7520000	194,225,5
chr16	8440000	8620000	T2LAD637	0	+	8440000	8620000	194,225,5
chr16	9180000	9400000	T2LAD638	0	+	9180000	9400000	194,225,5
chr16	10020000	10500000	T2LAD639	0	+	10020000	10500000	194,225,5
chr16	12120000	14280000	T2LAD640	0	+	12120000	14280000	194,225,5
chr16	16980000	18180000	T2LAD641	0	+	16980000	18180000	194,225,5
chr16	18600000	18620000	T2LAD642	0	+	18600000	18620000	194,225,5
chr16	18660000	18680000	T2LAD643	0	+	18660000	18680000	194,225,5
chr16	19120000	20440000	T2LAD644	0	+	19120000	20440000	194,225,5
chr16	20580000	21340000	T2LAD645	0	+	20580000	21340000	194,225,5
chr16	21900000	22140000	T2LAD646	0	+	21900000	22140000	194,225,5
chr16	22560000	23280000	T2LAD647	0	+	22560000	23280000	194,225,5
chr16	23760000	26100000	T2LAD648	0	+	23760000	26100000	194,225,5
chr16	26560000	27180000	T2LAD649	0	+	26560000	27180000	194,225,5
chr16	28100000	28200000	T2LAD650	0	+	28100000	28200000	194,225,5
chr16	31540000	31660000	T2LAD651	0	+	31540000	31660000	194,225,5
chr16	31680000	32080000	T2LAD652	0	+	31680000	32080000	194,225,5
chr16	32120000	32140000	T2LAD653	0	+	32120000	32140000	194,225,5
chr16	32280000	32300000	T2LAD654	0	+	32280000	32300000	194,225,5
chr16	32380000	32460000	T2LAD655	0	+	32380000	32460000	194,225,5
chr16	32480000	32500000	T2LAD656	0	+	32480000	32500000	194,225,5
chr16	32800000	32840000	T2LAD657	0	+	32800000	32840000	194,225,5
chr16	32880000	32900000	T2LAD658	0	+	32880000	32900000	194,225,5
chr16	33640000	33720000	T2LAD659	0	+	33640000	33720000	194,225,5
chr16	33900000	33920000	T2LAD660	0	+	33900000	33920000	194,225,5
chr16	33960000	34280000	T2LAD661	0	+	33960000	34280000	194,225,5
chr16	34600000	34840000	T2LAD662	0	+	34600000	34840000	194,225,5
chr16	34880000	34960000	T2LAD663	0	+	34880000	34960000	194,225,5
chr16	35060000	35240000	T2LAD664	0	+	35060000	35240000	194,225,5
chr16	35980000	36280000	T2LAD665	0	+	35980000	36280000	194,225,5
chr16	36300000	36360000	T2LAD666	0	+	36300000	36360000	194,225,5
chr16	37220000	37240000	T2LAD667	0	+	37220000	37240000	194,225,5
chr16	37720000	37740000	T2LAD668	0	+	37720000	37740000	194,225,5
chr16	38160000	38180000	T2LAD669	0	+	38160000	38180000	194,225,5
chr16	38240000	38280000	T2LAD670	0	+	38240000	38280000	194,225,5
chr16	46420000	46440000	T2LAD671	0	+	46420000	46440000	194,225,5
chr16	46560000	46720000	T2LAD672	0	+	46560000	46720000	194,225,5
chr16	47060000	47200000	T2LAD673	0	+	47060000	47200000	194,225,5
chr16	47320000	47560000	T2LAD674	0	+	47320000	47560000	194,225,5
chr16	47800000	49060000	T2LAD675	0	+	47800000	49060000	194,225,5
chr16	49180000	49460000	T2LAD676	0	+	49180000	49460000	194,225,5
chr16	49920000	50240000	T2LAD677	0	+	49920000	50240000	194,225,5
chr16	50320000	50440000	T2LAD678	0	+	50320000	50440000	194,225,5
chr16	50700000	51540000	T2LAD679	0	+	50700000	51540000	194,225,5
chr16	52960000	53860000	T2LAD680	0	+	52960000	53860000	194,225,5
chr16	54100000	55520000	T2LAD681	0	+	54100000	55520000	194,225,5
chr16	55600000	55840000	T2LAD682	0	+	55600000	55840000	194,225,5
chr16	56180000	56280000	T2LAD683	0	+	56180000	56280000	194,225,5
chr16	56360000	56580000	T2LAD684	0	+	56360000	56580000	194,225,5
chr16	56720000	56840000	T2LAD685	0	+	56720000	56840000	194,225,5
chr16	58160000	58400000	T2LAD686	0	+	58160000	58400000	194,225,5
chr16	58520000	58600000	T2LAD687	0	+	58520000	58600000	194,225,5
chr16	58760000	58880000	T2LAD688	0	+	58760000	58880000	194,225,5
chr16	65620000	65820000	T2LAD689	0	+	65620000	65820000	194,225,5
chr16	66100000	66300000	T2LAD690	0	+	66100000	66300000	194,225,5
chr16	69420000	69720000	T2LAD691	0	+	69420000	69720000	194,225,5
chr16	70800000	70820000	T2LAD692	0	+	70800000	70820000	194,225,5
chr16	70860000	71040000	T2LAD693	0	+	70860000	71040000	194,225,5
chr16	71060000	71180000	T2LAD694	0	+	71060000	71180000	194,225,5
chr16	71280000	71800000	T2LAD695	0	+	71280000	71800000	194,225,5
chr16	71920000	72220000	T2LAD696	0	+	71920000	72220000	194,225,5
chr16	72520000	73500000	T2LAD697	0	+	72520000	73500000	194,225,5
chr16	74200000	74320000	T2LAD698	0	+	74200000	74320000	194,225,5
chr16	74460000	74580000	T2LAD699	0	+	74460000	74580000	194,225,5
chr16	75300000	75400000	T2LAD700	0	+	75300000	75400000	194,225,5
chr16	75580000	75780000	T2LAD701	0	+	75580000	75780000	194,225,5
chr16	77180000	77260000	T2LAD702	0	+	77180000	77260000	194,225,5
chr16	77720000	79360000	T2LAD703	0	+	77720000	79360000	194,225,5
chr16	80860000	81060000	T2LAD704	0	+	80860000	81060000	194,225,5
chr16	81280000	81400000	T2LAD705	0	+	81280000	81400000	194,225,5
chr16	81780000	82020000	T2LAD706	0	+	81780000	82020000	194,225,5
chr16	83580000	83880000	T2LAD707	0	+	83580000	83880000	194,225,5
chr16	90200000	90240000	T2LAD708	0	+	90200000	90240000	194,225,5
chr17	180000	200000	T2LAD709	0	+	180000	200000	194,225,5
chr17	240000	260000	T2LAD710	0	+	240000	260000	194,225,5
chr17	520000	700000	T2LAD711	0	+	520000	700000	194,225,5
chr17	3040000	3520000	T2LAD712	0	+	3040000	3520000	194,225,5
chr17	4020000	4340000	T2LAD713	0	+	4020000	4340000	194,225,5
chr17	5300000	6420000	T2LAD714	0	+	5300000	6420000	194,225,5
chr17	6580000	6980000	T2LAD715	0	+	6580000	6980000	194,225,5
chr17	8440000	8820000	T2LAD716	0	+	8440000	8820000	194,225,5
chr17	9280000	10400000	T2LAD717	0	+	9280000	10400000	194,225,5
chr17	10560000	12040000	T2LAD718	0	+	10560000	12040000	194,225,5
chr17	12660000	13140000	T2LAD719	0	+	12660000	13140000	194,225,5
chr17	13540000	13640000	T2LAD720	0	+	13540000	13640000	194,225,5
chr17	14200000	14620000	T2LAD721	0	+	14200000	14620000	194,225,5
chr17	15160000	16200000	T2LAD722	0	+	15160000	16200000	194,225,5
chr17	16500000	16800000	T2LAD723	0	+	16500000	16800000	194,225,5
chr17	19780000	20440000	T2LAD724	0	+	19780000	20440000	194,225,5
chr17	20620000	20980000	T2LAD725	0	+	20620000	20980000	194,225,5
chr17	21480000	21660000	T2LAD726	0	+	21480000	21660000	194,225,5
chr17	21780000	21820000	T2LAD727	0	+	21780000	21820000	194,225,5
chr17	21840000	22000000	T2LAD728	0	+	21840000	22000000	194,225,5
chr17	22040000	22100000	T2LAD729	0	+	22040000	22100000	194,225,5
chr17	22260000	22520000	T2LAD730	0	+	22260000	22520000	194,225,5
chr17	22740000	22760000	T2LAD731	0	+	22740000	22760000	194,225,5
chr17	22820000	22840000	T2LAD732	0	+	22820000	22840000	194,225,5
chr17	23200000	23220000	T2LAD733	0	+	23200000	23220000	194,225,5
chr17	24700000	24720000	T2LAD734	0	+	24700000	24720000	194,225,5
chr17	25560000	25580000	T2LAD735	0	+	25560000	25580000	194,225,5
chr17	25920000	25940000	T2LAD736	0	+	25920000	25940000	194,225,5
chr17	26580000	26900000	T2LAD737	0	+	26580000	26900000	194,225,5
chr17	26920000	27000000	T2LAD738	0	+	26920000	27000000	194,225,5
chr17	27220000	27320000	T2LAD739	0	+	27220000	27320000	194,225,5
chr17	27680000	28220000	T2LAD740	0	+	27680000	28220000	194,225,5
chr17	29420000	29560000	T2LAD741	0	+	29420000	29560000	194,225,5
chr17	29640000	30540000	T2LAD742	0	+	29640000	30540000	194,225,5
chr17	30980000	31380000	T2LAD743	0	+	30980000	31380000	194,225,5
chr17	31600000	31800000	T2LAD744	0	+	31600000	31800000	194,225,5
chr17	32520000	32700000	T2LAD745	0	+	32520000	32700000	194,225,5
chr17	32740000	33540000	T2LAD746	0	+	32740000	33540000	194,225,5
chr17	33920000	34560000	T2LAD747	0	+	33920000	34560000	194,225,5
chr17	34640000	35740000	T2LAD748	0	+	34640000	35740000	194,225,5
chr17	39760000	39920000	T2LAD749	0	+	39760000	39920000	194,225,5
chr17	40560000	40860000	T2LAD750	0	+	40560000	40860000	194,225,5
chr17	41080000	41220000	T2LAD751	0	+	41080000	41220000	194,225,5
chr17	41420000	41480000	T2LAD752	0	+	41420000	41480000	194,225,5
chr17	46980000	47460000	T2LAD753	0	+	46980000	47460000	194,225,5
chr17	48120000	48200000	T2LAD754	0	+	48120000	48200000	194,225,5
chr17	48240000	48520000	T2LAD755	0	+	48240000	48520000	194,225,5
chr17	49600000	49840000	T2LAD756	0	+	49600000	49840000	194,225,5
chr17	50960000	51100000	T2LAD757	0	+	50960000	51100000	194,225,5
chr17	51180000	51400000	T2LAD758	0	+	51180000	51400000	194,225,5
chr17	55360000	55580000	T2LAD759	0	+	55360000	55580000	194,225,5
chr17	56580000	57840000	T2LAD760	0	+	56580000	57840000	194,225,5
chr17	57960000	58240000	T2LAD761	0	+	57960000	58240000	194,225,5
chr17	58360000	59820000	T2LAD762	0	+	58360000	59820000	194,225,5
chr17	60020000	60120000	T2LAD763	0	+	60020000	60120000	194,225,5
chr17	60180000	60980000	T2LAD764	0	+	60180000	60980000	194,225,5
chr17	61140000	61380000	T2LAD765	0	+	61140000	61380000	194,225,5
chr17	61500000	62420000	T2LAD766	0	+	61500000	62420000	194,225,5
chr17	62720000	63000000	T2LAD767	0	+	62720000	63000000	194,225,5
chr17	64060000	64660000	T2LAD768	0	+	64060000	64660000	194,225,5
chr17	65000000	65500000	T2LAD769	0	+	65000000	65500000	194,225,5
chr17	65600000	65760000	T2LAD770	0	+	65600000	65760000	194,225,5
chr17	66040000	66940000	T2LAD771	0	+	66040000	66940000	194,225,5
chr17	67060000	67240000	T2LAD772	0	+	67060000	67240000	194,225,5
chr17	67440000	67980000	T2LAD773	0	+	67440000	67980000	194,225,5
chr17	68300000	68640000	T2LAD774	0	+	68300000	68640000	194,225,5
chr17	69320000	69540000	T2LAD775	0	+	69320000	69540000	194,225,5
chr17	72100000	72840000	T2LAD776	0	+	72100000	72840000	194,225,5
chr17	72920000	73080000	T2LAD777	0	+	72920000	73080000	194,225,5
chr17	73660000	73980000	T2LAD778	0	+	73660000	73980000	194,225,5
chr17	77960000	78100000	T2LAD779	0	+	77960000	78100000	194,225,5
chr18	180000	500000	T2LAD780	0	+	180000	500000	194,225,5
chr18	860000	1040000	T2LAD781	0	+	860000	1040000	194,225,5
chr18	2480000	2820000	T2LAD782	0	+	2480000	2820000	194,225,5
chr18	3080000	3360000	T2LAD783	0	+	3080000	3360000	194,225,5
chr18	3720000	4120000	T2LAD784	0	+	3720000	4120000	194,225,5
chr18	5480000	5700000	T2LAD785	0	+	5480000	5700000	194,225,5
chr18	5860000	7100000	T2LAD786	0	+	5860000	7100000	194,225,5
chr18	7220000	8420000	T2LAD787	0	+	7220000	8420000	194,225,5
chr18	8840000	11640000	T2LAD788	0	+	8840000	11640000	194,225,5
chr18	12100000	12220000	T2LAD789	0	+	12100000	12220000	194,225,5
chr18	12980000	13120000	T2LAD790	0	+	12980000	13120000	194,225,5
chr18	13660000	14140000	T2LAD791	0	+	13660000	14140000	194,225,5
chr18	14180000	14280000	T2LAD792	0	+	14180000	14280000	194,225,5
chr18	14300000	14420000	T2LAD793	0	+	14300000	14420000	194,225,5
chr18	14500000	14520000	T2LAD794	0	+	14500000	14520000	194,225,5
chr18	14620000	14700000	T2LAD795	0	+	14620000	14700000	194,225,5
chr18	14920000	14980000	T2LAD796	0	+	14920000	14980000	194,225,5
chr18	15020000	15040000	T2LAD797	0	+	15020000	15040000	194,225,5
chr18	15180000	15420000	T2LAD798	0	+	15180000	15420000	194,225,5
chr18	15560000	15640000	T2LAD799	0	+	15560000	15640000	194,225,5
chr18	15680000	15700000	T2LAD800	0	+	15680000	15700000	194,225,5
chr18	15720000	15820000	T2LAD801	0	+	15720000	15820000	194,225,5
chr18	17520000	17540000	T2LAD802	0	+	17520000	17540000	194,225,5
chr18	19380000	19400000	T2LAD803	0	+	19380000	19400000	194,225,5
chr18	20140000	20160000	T2LAD804	0	+	20140000	20160000	194,225,5
chr18	20380000	20400000	T2LAD805	0	+	20380000	20400000	194,225,5
chr18	20560000	20620000	T2LAD806	0	+	20560000	20620000	194,225,5
chr18	20700000	20740000	T2LAD807	0	+	20700000	20740000	194,225,5
chr18	20920000	21480000	T2LAD808	0	+	20920000	21480000	194,225,5
chr18	21760000	21920000	T2LAD809	0	+	21760000	21920000	194,225,5
chr18	22220000	23000000	T2LAD810	0	+	22220000	23000000	194,225,5
chr18	23700000	26880000	T2LAD811	0	+	23700000	26880000	194,225,5
chr18	27080000	27260000	T2LAD812	0	+	27080000	27260000	194,225,5
chr18	27960000	28300000	T2LAD813	0	+	27960000	28300000	194,225,5
chr18	31480000	31920000	T2LAD814	0	+	31480000	31920000	194,225,5
chr18	32120000	32360000	T2LAD815	0	+	32120000	32360000	194,225,5
chr18	34580000	37240000	T2LAD816	0	+	34580000	37240000	194,225,5
chr18	37580000	37840000	T2LAD817	0	+	37580000	37840000	194,225,5
chr18	44660000	45020000	T2LAD818	0	+	44660000	45020000	194,225,5
chr18	45440000	46020000	T2LAD819	0	+	45440000	46020000	194,225,5
chr18	46480000	46640000	T2LAD820	0	+	46480000	46640000	194,225,5
chr18	46760000	46980000	T2LAD821	0	+	46760000	46980000	194,225,5
chr18	47020000	48000000	T2LAD822	0	+	47020000	48000000	194,225,5
chr18	49060000	49460000	T2LAD823	0	+	49060000	49460000	194,225,5
chr18	49780000	50260000	T2LAD824	0	+	49780000	50260000	194,225,5
chr18	50560000	51100000	T2LAD825	0	+	50560000	51100000	194,225,5
chr18	51160000	51700000	T2LAD826	0	+	51160000	51700000	194,225,5
chr18	54080000	54360000	T2LAD827	0	+	54080000	54360000	194,225,5
chr18	55360000	55800000	T2LAD828	0	+	55360000	55800000	194,225,5
chr18	56500000	56740000	T2LAD829	0	+	56500000	56740000	194,225,5
chr18	56960000	57580000	T2LAD830	0	+	56960000	57580000	194,225,5
chr18	57840000	58760000	T2LAD831	0	+	57840000	58760000	194,225,5
chr18	58920000	59260000	T2LAD832	0	+	58920000	59260000	194,225,5
chr18	59280000	59840000	T2LAD833	0	+	59280000	59840000	194,225,5
chr18	59920000	60020000	T2LAD834	0	+	59920000	60020000	194,225,5
chr18	61480000	61980000	T2LAD835	0	+	61480000	61980000	194,225,5
chr18	62300000	62580000	T2LAD836	0	+	62300000	62580000	194,225,5
chr18	62720000	63520000	T2LAD837	0	+	62720000	63520000	194,225,5
chr18	70160000	70500000	T2LAD838	0	+	70160000	70500000	194,225,5
[truncated: 1,235 more rows]

## Sheet: BorderEctoderm
chr1	180000	200000	T1LAD0	0	+	180000	200000	0,128,0
chr1	640000	680000	T1LAD1	0	+	640000	680000	0,128,0
chr1	740000	760000	T1LAD2	0	+	740000	760000	0,128,0
chr1	16520000	16600000	T1LAD3	0	+	16520000	16600000	0,128,0
chr1	16760000	16800000	T1LAD4	0	+	16760000	16800000	0,128,0
chr1	41920000	42140000	T1LAD5	0	+	41920000	42140000	0,128,0
chr1	45060000	45260000	T1LAD6	0	+	45060000	45260000	0,128,0
chr1	46840000	47140000	T1LAD7	0	+	46840000	47140000	0,128,0
chr1	48960000	50220000	T1LAD8	0	+	48960000	50220000	0,128,0
chr1	50680000	51180000	T1LAD9	0	+	50680000	51180000	0,128,0
chr1	60000000	60860000	T1LAD10	0	+	60000000	60860000	0,128,0
chr1	62440000	62660000	T1LAD11	0	+	62440000	62660000	0,128,0
chr1	63420000	63580000	T1LAD12	0	+	63420000	63580000	0,128,0
chr1	65440000	66240000	T1LAD13	0	+	65440000	66240000	0,128,0
chr1	66440000	66920000	T1LAD14	0	+	66440000	66920000	0,128,0
chr1	68340000	68840000	T1LAD15	0	+	68340000	68840000	0,128,0
chr1	69140000	70320000	T1LAD16	0	+	69140000	70320000	0,128,0
chr1	70460000	71820000	T1LAD17	0	+	70460000	71820000	0,128,0
chr1	71860000	71920000	T1LAD18	0	+	71860000	71920000	0,128,0
chr1	72040000	75660000	T1LAD19	0	+	72040000	75660000	0,128,0
chr1	75820000	75940000	T1LAD20	0	+	75820000	75940000	0,128,0
chr1	76700000	77000000	T1LAD21	0	+	76700000	77000000	0,128,0
chr1	78020000	81140000	T1LAD22	0	+	78020000	81140000	0,128,0
chr1	82100000	83220000	T1LAD23	0	+	82100000	83220000	0,128,0
chr1	83280000	83540000	T1LAD24	0	+	83280000	83540000	0,128,0
chr1	85720000	86380000	T1LAD25	0	+	85720000	86380000	0,128,0
chr1	86540000	86740000	T1LAD26	0	+	86540000	86740000	0,128,0
chr1	88080000	88160000	T1LAD27	0	+	88080000	88160000	0,128,0
chr1	88200000	88580000	T1LAD28	0	+	88200000	88580000	0,128,0
chr1	89040000	89520000	T1LAD29	0	+	89040000	89520000	0,128,0
chr1	90000000	90320000	T1LAD30	0	+	90000000	90320000	0,128,0
chr1	91220000	91360000	T1LAD31	0	+	91220000	91360000	0,128,0
chr1	91960000	92420000	T1LAD32	0	+	91960000	92420000	0,128,0
chr1	92840000	92960000	T1LAD33	0	+	92840000	92960000	0,128,0
chr1	95120000	96460000	T1LAD34	0	+	95120000	96460000	0,128,0
chr1	97020000	97060000	T1LAD35	0	+	97020000	97060000	0,128,0
chr1	97100000	97360000	T1LAD36	0	+	97100000	97360000	0,128,0
chr1	97580000	98160000	T1LAD37	0	+	97580000	98160000	0,128,0
chr1	98480000	100040000	T1LAD38	0	+	98480000	100040000	0,128,0
chr1	100560000	100820000	T1LAD39	0	+	100560000	100820000	0,128,0
chr1	101320000	101820000	T1LAD40	0	+	101320000	101820000	0,128,0
chr1	102120000	103620000	T1LAD41	0	+	102120000	103620000	0,128,0
chr1	103660000	103720000	T1LAD42	0	+	103660000	103720000	0,128,0
chr1	103760000	107440000	T1LAD43	0	+	103760000	107440000	0,128,0
chr1	110800000	111100000	T1LAD44	0	+	110800000	111100000	0,128,0
chr1	114800000	115000000	T1LAD45	0	+	114800000	115000000	0,128,0
chr1	117400000	117520000	T1LAD46	0	+	117400000	117520000	0,128,0
chr1	117840000	118060000	T1LAD47	0	+	117840000	118060000	0,128,0
chr1	118340000	118940000	T1LAD48	0	+	118340000	118940000	0,128,0
chr1	120040000	120100000	T1LAD49	0	+	120040000	120100000	0,128,0
chr1	120200000	120240000	T1LAD50	0	+	120200000	120240000	0,128,0
chr1	120420000	120520000	T1LAD51	0	+	120420000	120520000	0,128,0
chr1	121080000	121200000	T1LAD52	0	+	121080000	121200000	0,128,0
chr1	121420000	121620000	T1LAD53	0	+	121420000	121620000	0,128,0
chr1	121860000	121900000	T1LAD54	0	+	121860000	121900000	0,128,0
chr1	122040000	122060000	T1LAD55	0	+	122040000	122060000	0,128,0
chr1	122480000	122500000	T1LAD56	0	+	122480000	122500000	0,128,0
chr1	124800000	124820000	T1LAD57	0	+	124800000	124820000	0,128,0
chr1	124940000	125060000	T1LAD58	0	+	124940000	125060000	0,128,0
chr1	143300000	143320000	T1LAD59	0	+	143300000	143320000	0,128,0
chr1	143500000	143640000	T1LAD60	0	+	143500000	143640000	0,128,0
chr1	143740000	143780000	T1LAD61	0	+	143740000	143780000	0,128,0
chr1	143820000	143840000	T1LAD62	0	+	143820000	143840000	0,128,0
chr1	143940000	144000000	T1LAD63	0	+	143940000	144000000	0,128,0
chr1	145100000	145240000	T1LAD64	0	+	145100000	145240000	0,128,0
chr1	145380000	145660000	T1LAD65	0	+	145380000	145660000	0,128,0
chr1	146060000	146080000	T1LAD66	0	+	146060000	146080000	0,128,0
chr1	146420000	146460000	T1LAD67	0	+	146420000	146460000	0,128,0
chr1	146540000	146600000	T1LAD68	0	+	146540000	146600000	0,128,0
chr1	146640000	146780000	T1LAD69	0	+	146640000	146780000	0,128,0
chr1	146820000	146860000	T1LAD70	0	+	146820000	146860000	0,128,0
chr1	147320000	147480000	T1LAD71	0	+	147320000	147480000	0,128,0
chr1	148040000	148120000	T1LAD72	0	+	148040000	148120000	0,128,0
chr1	148460000	148500000	T1LAD73	0	+	148460000	148500000	0,128,0
chr1	148620000	148640000	T1LAD74	0	+	148620000	148640000	0,128,0
chr1	148880000	149000000	T1LAD75	0	+	148880000	149000000	0,128,0
chr1	149140000	149160000	T1LAD76	0	+	149140000	149160000	0,128,0
chr1	149200000	149260000	T1LAD77	0	+	149200000	149260000	0,128,0
chr1	149300000	149320000	T1LAD78	0	+	149300000	149320000	0,128,0
chr1	149360000	149400000	T1LAD79	0	+	149360000	149400000	0,128,0
chr1	149460000	149500000	T1LAD80	0	+	149460000	149500000	0,128,0
chr1	149560000	149660000	T1LAD81	0	+	149560000	149660000	0,128,0
chr1	149720000	149840000	T1LAD82	0	+	149720000	149840000	0,128,0
chr1	152060000	153180000	T1LAD83	0	+	152060000	153180000	0,128,0
chr1	157520000	157960000	T1LAD84	0	+	157520000	157960000	0,128,0
chr1	158120000	159000000	T1LAD85	0	+	158120000	159000000	0,128,0
chr1	159240000	159780000	T1LAD86	0	+	159240000	159780000	0,128,0
chr1	160440000	160600000	T1LAD87	0	+	160440000	160600000	0,128,0
chr1	163240000	163700000	T1LAD88	0	+	163240000	163700000	0,128,0
chr1	163740000	164500000	T1LAD89	0	+	163740000	164500000	0,128,0
chr1	166180000	166820000	T1LAD90	0	+	166180000	166820000	0,128,0
chr1	167980000	168080000	T1LAD91	0	+	167980000	168080000	0,128,0
chr1	168520000	169740000	T1LAD92	0	+	168520000	169740000	0,128,0
chr1	169940000	171120000	T1LAD93	0	+	169940000	171120000	0,128,0
chr1	171820000	172280000	T1LAD94	0	+	171820000	172280000	0,128,0
chr1	172700000	173240000	T1LAD95	0	+	172700000	173240000	0,128,0
chr1	173500000	173640000	T1LAD96	0	+	173500000	173640000	0,128,0
chr1	174120000	174720000	T1LAD97	0	+	174120000	174720000	0,128,0
chr1	176240000	176740000	T1LAD98	0	+	176240000	176740000	0,128,0
chr1	177660000	177780000	T1LAD99	0	+	177660000	177780000	0,128,0
chr1	179340000	179740000	T1LAD100	0	+	179340000	179740000	0,128,0
chr1	180000000	180140000	T1LAD101	0	+	180000000	180140000	0,128,0
chr1	180280000	180500000	T1LAD102	0	+	180280000	180500000	0,128,0
chr1	181840000	181980000	T1LAD103	0	+	181840000	181980000	0,128,0
chr1	185860000	189120000	T1LAD104	0	+	185860000	189120000	0,128,0
chr1	189160000	192760000	T1LAD105	0	+	189160000	192760000	0,128,0
chr1	193180000	197900000	T1LAD106	0	+	193180000	197900000	0,128,0
chr1	197940000	198140000	T1LAD107	0	+	197940000	198140000	0,128,0
chr1	198320000	198380000	T1LAD108	0	+	198320000	198380000	0,128,0
chr1	198720000	199940000	T1LAD109	0	+	198720000	199940000	0,128,0
chr1	207080000	207540000	T1LAD110	0	+	207080000	207540000	0,128,0
chr1	209900000	210220000	T1LAD111	0	+	209900000	210220000	0,128,0
chr1	214720000	216640000	T1LAD112	0	+	214720000	216640000	0,128,0
chr1	216940000	218260000	T1LAD113	0	+	216940000	218260000	0,128,0
chr1	218740000	219240000	T1LAD114	0	+	218740000	219240000	0,128,0
chr1	220920000	221700000	T1LAD115	0	+	220920000	221700000	0,128,0
chr1	224900000	225420000	T1LAD116	0	+	224900000	225420000	0,128,0
chr1	227000000	227220000	T1LAD117	0	+	227000000	227220000	0,128,0
chr1	227560000	227720000	T1LAD118	0	+	227560000	227720000	0,128,0
chr1	233740000	233960000	T1LAD119	0	+	233740000	233960000	0,128,0
chr1	237260000	239780000	T1LAD120	0	+	237260000	239780000	0,128,0
chr1	240320000	240440000	T1LAD121	0	+	240320000	240440000	0,128,0
chr1	240740000	240980000	T1LAD122	0	+	240740000	240980000	0,128,0
chr1	241640000	241800000	T1LAD123	0	+	241640000	241800000	0,128,0
chr1	245660000	245680000	T1LAD124	0	+	245660000	245680000	0,128,0
chr1	245720000	245760000	T1LAD125	0	+	245720000	245760000	0,128,0
chr1	247580000	248360000	T1LAD126	0	+	247580000	248360000	0,128,0
chr1	248500000	248800000	T1LAD127	0	+	248500000	248800000	0,128,0
chr10	1780000	2080000	T1LAD128	0	+	1780000	2080000	0,128,0
chr10	5040000	5220000	T1LAD129	0	+	5040000	5220000	0,128,0
chr10	8560000	10860000	T1LAD130	0	+	8560000	10860000	0,128,0
chr10	15920000	16340000	T1LAD131	0	+	15920000	16340000	0,128,0
chr10	17760000	18120000	T1LAD132	0	+	17760000	18120000	0,128,0
chr10	18700000	19760000	T1LAD133	0	+	18700000	19760000	0,128,0
chr10	20420000	20800000	T1LAD134	0	+	20420000	20800000	0,128,0
chr10	23480000	23880000	T1LAD135	0	+	23480000	23880000	0,128,0
chr10	25120000	25660000	T1LAD136	0	+	25120000	25660000	0,128,0
chr10	25980000	26200000	T1LAD137	0	+	25980000	26200000	0,128,0
chr10	26880000	27300000	T1LAD138	0	+	26880000	27300000	0,128,0
chr10	27400000	27500000	T1LAD139	0	+	27400000	27500000	0,128,0
chr10	27960000	28160000	T1LAD140	0	+	27960000	28160000	0,128,0
chr10	31220000	31560000	T1LAD141	0	+	31220000	31560000	0,128,0
chr10	32460000	32880000	T1LAD142	0	+	32460000	32880000	0,128,0
chr10	36040000	38480000	T1LAD143	0	+	36040000	38480000	0,128,0
chr10	38640000	38820000	T1LAD144	0	+	38640000	38820000	0,128,0
chr10	38920000	39580000	T1LAD145	0	+	38920000	39580000	0,128,0
chr10	39900000	39940000	T1LAD146	0	+	39900000	39940000	0,128,0
chr10	40000000	40040000	T1LAD147	0	+	40000000	40040000	0,128,0
chr10	40120000	40140000	T1LAD148	0	+	40120000	40140000	0,128,0
chr10	40400000	40440000	T1LAD149	0	+	40400000	40440000	0,128,0
chr10	41520000	41600000	T1LAD150	0	+	41520000	41600000	0,128,0
chr10	41700000	41840000	T1LAD151	0	+	41700000	41840000	0,128,0
chr10	42300000	42740000	T1LAD152	0	+	42300000	42740000	0,128,0
chr10	43460000	43640000	T1LAD153	0	+	43460000	43640000	0,128,0
chr10	45020000	45180000	T1LAD154	0	+	45020000	45180000	0,128,0
chr10	45320000	45380000	T1LAD155	0	+	45320000	45380000	0,128,0
chr10	45460000	45660000	T1LAD156	0	+	45460000	45660000	0,128,0
chr10	45700000	45860000	T1LAD157	0	+	45700000	45860000	0,128,0
chr10	46120000	46200000	T1LAD158	0	+	46120000	46200000	0,128,0
chr10	46700000	46840000	T1LAD159	0	+	46700000	46840000	0,128,0
chr10	46880000	46900000	T1LAD160	0	+	46880000	46900000	0,128,0
chr10	46920000	47020000	T1LAD161	0	+	46920000	47020000	0,128,0
chr10	47500000	47560000	T1LAD162	0	+	47500000	47560000	0,128,0
chr10	47960000	48060000	T1LAD163	0	+	47960000	48060000	0,128,0
chr10	48100000	48120000	T1LAD164	0	+	48100000	48120000	0,128,0
chr10	49840000	49980000	T1LAD165	0	+	49840000	49980000	0,128,0
chr10	50040000	50380000	T1LAD166	0	+	50040000	50380000	0,128,0
chr10	50780000	50980000	T1LAD167	0	+	50780000	50980000	0,128,0
chr10	51320000	51660000	T1LAD168	0	+	51320000	51660000	0,128,0
chr10	53060000	55500000	T1LAD169	0	+	53060000	55500000	0,128,0
chr10	55540000	56920000	T1LAD170	0	+	55540000	56920000	0,128,0
chr10	56960000	58240000	T1LAD171	0	+	56960000	58240000	0,128,0
chr10	58520000	58780000	T1LAD172	0	+	58520000	58780000	0,128,0
chr10	59080000	59620000	T1LAD173	0	+	59080000	59620000	0,128,0
chr10	60980000	61500000	T1LAD174	0	+	60980000	61500000	0,128,0
chr10	61540000	61740000	T1LAD175	0	+	61540000	61740000	0,128,0
chr10	62300000	63020000	T1LAD176	0	+	62300000	63020000	0,128,0
chr10	64400000	67760000	T1LAD177	0	+	64400000	67760000	0,128,0
chr10	74320000	74660000	T1LAD178	0	+	74320000	74660000	0,128,0
chr10	79520000	79820000	T1LAD179	0	+	79520000	79820000	0,128,0
chr10	80820000	83240000	T1LAD180	0	+	80820000	83240000	0,128,0
chr10	83280000	83860000	T1LAD181	0	+	83280000	83860000	0,128,0
chr10	84860000	85500000	T1LAD182	0	+	84860000	85500000	0,128,0
chr10	87340000	87440000	T1LAD183	0	+	87340000	87440000	0,128,0
chr10	89720000	90840000	T1LAD184	0	+	89720000	90840000	0,128,0
chr10	94680000	95180000	T1LAD185	0	+	94680000	95180000	0,128,0
chr10	98700000	99520000	T1LAD186	0	+	98700000	99520000	0,128,0
chr10	101500000	101560000	T1LAD187	0	+	101500000	101560000	0,128,0
chr10	105220000	105460000	T1LAD188	0	+	105220000	105460000	0,128,0
chr10	105780000	106460000	T1LAD189	0	+	105780000	106460000	0,128,0
chr10	107120000	109440000	T1LAD190	0	+	107120000	109440000	0,128,0
chr10	111160000	111980000	T1LAD191	0	+	111160000	111980000	0,128,0
chr10	115120000	115920000	T1LAD192	0	+	115120000	115920000	0,128,0
chr10	116280000	116600000	T1LAD193	0	+	116280000	116600000	0,128,0
chr10	120240000	120420000	T1LAD194	0	+	120240000	120420000	0,128,0
chr10	127500000	127680000	T1LAD195	0	+	127500000	127680000	0,128,0
chr11	640000	660000	T1LAD196	0	+	640000	660000	0,128,0
chr11	2600000	2660000	T1LAD197	0	+	2600000	2660000	0,128,0
chr11	3240000	3340000	T1LAD198	0	+	3240000	3340000	0,128,0
chr11	3460000	3500000	T1LAD199	0	+	3460000	3500000	0,128,0
chr11	4740000	5500000	T1LAD200	0	+	4740000	5500000	0,128,0
chr11	5700000	6180000	T1LAD201	0	+	5700000	6180000	0,128,0
chr11	6740000	7440000	T1LAD202	0	+	6740000	7440000	0,128,0
chr11	7680000	7780000	T1LAD203	0	+	7680000	7780000	0,128,0
chr11	7840000	7860000	T1LAD204	0	+	7840000	7860000	0,128,0
chr11	8400000	8580000	T1LAD205	0	+	8400000	8580000	0,128,0
chr11	13380000	13660000	T1LAD206	0	+	13380000	13660000	0,128,0
chr11	14600000	14880000	T1LAD207	0	+	14600000	14880000	0,128,0
chr11	16220000	16600000	T1LAD208	0	+	16220000	16600000	0,128,0
chr11	18020000	18220000	T1LAD209	0	+	18020000	18220000	0,128,0
chr11	20680000	25180000	T1LAD210	0	+	20680000	25180000	0,128,0
chr11	25300000	27120000	T1LAD211	0	+	25300000	27120000	0,128,0
chr11	27980000	30280000	T1LAD212	0	+	27980000	30280000	0,128,0
chr11	30600000	31760000	T1LAD213	0	+	30600000	31760000	0,128,0
chr11	32520000	32840000	T1LAD214	0	+	32520000	32840000	0,128,0
chr11	36640000	37440000	T1LAD215	0	+	36640000	37440000	0,128,0
chr11	38140000	43260000	T1LAD216	0	+	38140000	43260000	0,128,0
chr11	48140000	50840000	T1LAD217	0	+	48140000	50840000	0,128,0
chr11	54160000	54180000	T1LAD218	0	+	54160000	54180000	0,128,0
chr11	54240000	54260000	T1LAD219	0	+	54240000	54260000	0,128,0
chr11	54320000	54340000	T1LAD220	0	+	54320000	54340000	0,128,0
chr11	54360000	54440000	T1LAD221	0	+	54360000	54440000	0,128,0
chr11	54520000	56200000	T1LAD222	0	+	54520000	56200000	0,128,0
chr11	56380000	56720000	T1LAD223	0	+	56380000	56720000	0,128,0
chr11	56860000	57120000	T1LAD224	0	+	56860000	57120000	0,128,0
chr11	58080000	58900000	T1LAD225	0	+	58080000	58900000	0,128,0
chr11	59960000	60700000	T1LAD226	0	+	59960000	60700000	0,128,0
chr11	63040000	63480000	T1LAD227	0	+	63040000	63480000	0,128,0
chr11	69180000	69200000	T1LAD228	0	+	69180000	69200000	0,128,0
chr11	69220000	69240000	T1LAD229	0	+	69220000	69240000	0,128,0
chr11	72860000	73140000	T1LAD230	0	+	72860000	73140000	0,128,0
chr11	77220000	77380000	T1LAD231	0	+	77220000	77380000	0,128,0
chr11	77840000	77960000	T1LAD232	0	+	77840000	77960000	0,128,0
chr11	79680000	82660000	T1LAD233	0	+	79680000	82660000	0,128,0
chr11	83200000	83400000	T1LAD234	0	+	83200000	83400000	0,128,0
chr11	83740000	84380000	T1LAD235	0	+	83740000	84380000	0,128,0
chr11	84880000	85620000	T1LAD236	0	+	84880000	85620000	0,128,0
chr11	87600000	87980000	T1LAD237	0	+	87600000	87980000	0,128,0
chr11	88000000	89480000	T1LAD238	0	+	88000000	89480000	0,128,0
chr11	89600000	89900000	T1LAD239	0	+	89600000	89900000	0,128,0
chr11	90000000	90040000	T1LAD240	0	+	90000000	90040000	0,128,0
chr11	90060000	91920000	T1LAD241	0	+	90060000	91920000	0,128,0
chr11	91960000	92020000	T1LAD242	0	+	91960000	92020000	0,128,0
chr11	96720000	100500000	T1LAD243	0	+	96720000	100500000	0,128,0
chr11	100960000	102000000	T1LAD244	0	+	100960000	102000000	0,128,0
chr11	103620000	103860000	T1LAD245	0	+	103620000	103860000	0,128,0
chr11	104060000	106060000	T1LAD246	0	+	104060000	106060000	0,128,0
chr11	106500000	106720000	T1LAD247	0	+	106500000	106720000	0,128,0
chr11	106760000	107580000	T1LAD248	0	+	106760000	107580000	0,128,0
chr11	108280000	108480000	T1LAD249	0	+	108280000	108480000	0,128,0
chr11	109120000	109640000	T1LAD250	0	+	109120000	109640000	0,128,0
chr11	110540000	111180000	T1LAD251	0	+	110540000	111180000	0,128,0
chr11	114460000	114760000	T1LAD252	0	+	114460000	114760000	0,128,0
chr11	123660000	124560000	T1LAD253	0	+	123660000	124560000	0,128,0
chr11	124960000	125060000	T1LAD254	0	+	124960000	125060000	0,128,0
chr11	125760000	125920000	T1LAD255	0	+	125760000	125920000	0,128,0
chr11	127500000	128120000	T1LAD256	0	+	127500000	128120000	0,128,0
chr11	130220000	130380000	T1LAD257	0	+	130220000	130380000	0,128,0
chr11	134940000	134980000	T1LAD258	0	+	134940000	134980000	0,128,0
chr12	7220000	7640000	T1LAD259	0	+	7220000	7640000	0,128,0
chr12	9440000	9500000	T1LAD260	0	+	9440000	9500000	0,128,0
chr12	9580000	10020000	T1LAD261	0	+	9580000	10020000	0,128,0
chr12	10260000	10560000	T1LAD262	0	+	10260000	10560000	0,128,0
chr12	14960000	15560000	T1LAD263	0	+	14960000	15560000	0,128,0
chr12	16020000	17000000	T1LAD264	0	+	16020000	17000000	0,128,0
chr12	17040000	18240000	T1LAD265	0	+	17040000	18240000	0,128,0
chr12	20220000	20800000	T1LAD266	0	+	20220000	20800000	0,128,0
chr12	20840000	21500000	T1LAD267	0	+	20840000	21500000	0,128,0
chr12	21700000	22620000	T1LAD268	0	+	21700000	22620000	0,128,0
chr12	22780000	23500000	T1LAD269	0	+	22780000	23500000	0,128,0
chr12	24980000	25240000	T1LAD270	0	+	24980000	25240000	0,128,0
chr12	26340000	26720000	T1LAD271	0	+	26340000	26720000	0,128,0
chr12	26760000	26780000	T1LAD272	0	+	26760000	26780000	0,128,0
chr12	27840000	28000000	T1LAD273	0	+	27840000	28000000	0,128,0
chr12	28100000	29480000	T1LAD274	0	+	28100000	29480000	0,128,0
chr12	29900000	30680000	T1LAD275	0	+	29900000	30680000	0,128,0
chr12	33020000	34200000	T1LAD276	0	+	33020000	34200000	0,128,0
chr12	34400000	34720000	T1LAD277	0	+	34400000	34720000	0,128,0
chr12	34760000	34840000	T1LAD278	0	+	34760000	34840000	0,128,0
chr12	34860000	34880000	T1LAD279	0	+	34860000	34880000	0,128,0
chr12	35060000	35080000	T1LAD280	0	+	35060000	35080000	0,128,0
chr12	35180000	35220000	T1LAD281	0	+	35180000	35220000	0,128,0
chr12	35260000	35320000	T1LAD282	0	+	35260000	35320000	0,128,0
chr12	35340000	35360000	T1LAD283	0	+	35340000	35360000	0,128,0
chr12	35500000	35520000	T1LAD284	0	+	35500000	35520000	0,128,0
chr12	35580000	35600000	T1LAD285	0	+	35580000	35600000	0,128,0
chr12	35720000	35740000	T1LAD286	0	+	35720000	35740000	0,128,0
chr12	35820000	35840000	T1LAD287	0	+	35820000	35840000	0,128,0
chr12	36720000	36840000	T1LAD288	0	+	36720000	36840000	0,128,0
chr12	36980000	37000000	T1LAD289	0	+	36980000	37000000	0,128,0
chr12	37100000	37120000	T1LAD290	0	+	37100000	37120000	0,128,0
chr12	37160000	37180000	T1LAD291	0	+	37160000	37180000	0,128,0
chr12	37240000	41640000	T1LAD292	0	+	37240000	41640000	0,128,0
chr12	43120000	45160000	T1LAD293	0	+	43120000	45160000	0,128,0
chr12	45480000	45660000	T1LAD294	0	+	45480000	45660000	0,128,0
chr12	46620000	46940000	T1LAD295	0	+	46620000	46940000	0,128,0
chr12	47320000	47540000	T1LAD296	0	+	47320000	47540000	0,128,0
chr12	48220000	48320000	T1LAD297	0	+	48220000	48320000	0,128,0
chr12	54660000	55640000	T1LAD298	0	+	54660000	55640000	0,128,0
chr12	56780000	56900000	T1LAD299	0	+	56780000	56900000	0,128,0
chr12	57920000	57940000	T1LAD300	0	+	57920000	57940000	0,128,0
chr12	58060000	58800000	T1LAD301	0	+	58060000	58800000	0,128,0
chr12	59060000	62600000	T1LAD302	0	+	59060000	62600000	0,128,0
chr12	62940000	63580000	T1LAD303	0	+	62940000	63580000	0,128,0
chr12	67680000	68200000	T1LAD304	0	+	67680000	68200000	0,128,0
chr12	70680000	75620000	T1LAD305	0	+	70680000	75620000	0,128,0
chr12	77080000	79300000	T1LAD306	0	+	77080000	79300000	0,128,0
chr12	79940000	81040000	T1LAD307	0	+	79940000	81040000	0,128,0
chr12	81260000	82620000	T1LAD308	0	+	81260000	82620000	0,128,0
chr12	83400000	88480000	T1LAD309	0	+	83400000	88480000	0,128,0
chr12	90120000	91880000	T1LAD310	0	+	90120000	91880000	0,128,0
chr12	96520000	96800000	T1LAD311	0	+	96520000	96800000	0,128,0
chr12	97440000	98320000	T1LAD312	0	+	97440000	98320000	0,128,0
chr12	98960000	99960000	T1LAD313	0	+	98960000	99960000	0,128,0
chr12	100320000	100640000	T1LAD314	0	+	100320000	100640000	0,128,0
chr12	101040000	101120000	T1LAD315	0	+	101040000	101120000	0,128,0
chr12	101240000	101700000	T1LAD316	0	+	101240000	101700000	0,128,0
chr12	101960000	102640000	T1LAD317	0	+	101960000	102640000	0,128,0
chr12	103000000	103420000	T1LAD318	0	+	103000000	103420000	0,128,0
chr12	104780000	104940000	T1LAD319	0	+	104780000	104940000	0,128,0
chr12	125700000	125940000	T1LAD320	0	+	125700000	125940000	0,128,0
chr12	129080000	129440000	T1LAD321	0	+	129080000	129440000	0,128,0
chr13	18320000	18340000	T1LAD322	0	+	18320000	18340000	0,128,0
chr13	18440000	18480000	T1LAD323	0	+	18440000	18480000	0,128,0
chr13	19180000	19600000	T1LAD324	0	+	19180000	19600000	0,128,0
chr13	22280000	22900000	T1LAD325	0	+	22280000	22900000	0,128,0
chr13	24760000	24860000	T1LAD326	0	+	24760000	24860000	0,128,0
chr13	28800000	28980000	T1LAD327	0	+	28800000	28980000	0,128,0
chr13	31480000	31780000	T1LAD328	0	+	31480000	31780000	0,128,0
chr13	34980000	35660000	T1LAD329	0	+	34980000	35660000	0,128,0
chr13	36360000	36700000	T1LAD330	0	+	36360000	36700000	0,128,0
chr13	37180000	38500000	T1LAD331	0	+	37180000	38500000	0,128,0
chr13	39620000	39780000	T1LAD332	0	+	39620000	39780000	0,128,0
chr13	41680000	41880000	T1LAD333	0	+	41680000	41880000	0,128,0
chr13	41920000	42520000	T1LAD334	0	+	41920000	42520000	0,128,0
chr13	46700000	47720000	T1LAD335	0	+	46700000	47720000	0,128,0
chr13	52220000	52580000	T1LAD336	0	+	52220000	52580000	0,128,0
chr13	53320000	54180000	T1LAD337	0	+	53320000	54180000	0,128,0
chr13	54420000	54880000	T1LAD338	0	+	54420000	54880000	0,128,0
chr13	55160000	59060000	T1LAD339	0	+	55160000	59060000	0,128,0
chr13	59720000	60100000	T1LAD340	0	+	59720000	60100000	0,128,0
chr13	60420000	64640000	T1LAD341	0	+	60420000	64640000	0,128,0
chr13	64760000	67060000	T1LAD342	0	+	64760000	67060000	0,128,0
chr13	67260000	68660000	T1LAD343	0	+	67260000	68660000	0,128,0
chr13	69300000	70360000	T1LAD344	0	+	69300000	70360000	0,128,0
chr13	70440000	71620000	T1LAD345	0	+	70440000	71620000	0,128,0
chr13	71880000	72660000	T1LAD346	0	+	71880000	72660000	0,128,0
chr13	73260000	73520000	T1LAD347	0	+	73260000	73520000	0,128,0
chr13	74220000	75320000	T1LAD348	0	+	74220000	75320000	0,128,0
chr13	76040000	76700000	T1LAD349	0	+	76040000	76700000	0,128,0
chr13	77060000	77260000	T1LAD350	0	+	77060000	77260000	0,128,0
chr13	77540000	77760000	T1LAD351	0	+	77540000	77760000	0,128,0
chr13	78260000	78580000	T1LAD352	0	+	78260000	78580000	0,128,0
chr13	78720000	79380000	T1LAD353	0	+	78720000	79380000	0,128,0
chr13	80380000	86220000	T1LAD354	0	+	80380000	86220000	0,128,0
chr13	86260000	89600000	T1LAD355	0	+	86260000	89600000	0,128,0
chr13	89760000	90200000	T1LAD356	0	+	89760000	90200000	0,128,0
chr13	90800000	91000000	T1LAD357	0	+	90800000	91000000	0,128,0
chr13	91260000	94120000	T1LAD358	0	+	91260000	94120000	0,128,0
chr13	96120000	96820000	T1LAD359	0	+	96120000	96820000	0,128,0
chr13	97700000	97860000	T1LAD360	0	+	97700000	97860000	0,128,0
chr13	101180000	105220000	T1LAD361	0	+	101180000	105220000	0,128,0
chr13	105260000	105800000	T1LAD362	0	+	105260000	105800000	0,128,0
chr13	107140000	107760000	T1LAD363	0	+	107140000	107760000	0,128,0
chr13	107800000	109000000	T1LAD364	0	+	107800000	109000000	0,128,0
chr13	112280000	112320000	T1LAD365	0	+	112280000	112320000	0,128,0
chr13	114320000	114340000	T1LAD366	0	+	114320000	114340000	0,128,0
chr14	16080000	16100000	T1LAD367	0	+	16080000	16100000	0,128,0
chr14	18220000	18260000	T1LAD368	0	+	18220000	18260000	0,128,0
chr14	18480000	18700000	T1LAD369	0	+	18480000	18700000	0,128,0
chr14	18940000	18960000	T1LAD370	0	+	18940000	18960000	0,128,0
chr14	19000000	19020000	T1LAD371	0	+	19000000	19020000	0,128,0
chr14	19260000	19320000	T1LAD372	0	+	19260000	19320000	0,128,0
chr14	19360000	19380000	T1LAD373	0	+	19360000	19380000	0,128,0
chr14	19420000	19460000	T1LAD374	0	+	19420000	19460000	0,128,0
chr14	19640000	19700000	T1LAD375	0	+	19640000	19700000	0,128,0
chr14	19720000	20300000	T1LAD376	0	+	19720000	20300000	0,128,0
chr14	21640000	22260000	T1LAD377	0	+	21640000	22260000	0,128,0
chr14	23740000	23900000	T1LAD378	0	+	23740000	23900000	0,128,0
chr14	25140000	27120000	T1LAD379	0	+	25140000	27120000	0,128,0
chr14	27160000	28680000	T1LAD380	0	+	27160000	28680000	0,128,0
chr14	28780000	30860000	T1LAD381	0	+	28780000	30860000	0,128,0
chr14	31320000	31780000	T1LAD382	0	+	31320000	31780000	0,128,0
chr14	32580000	33340000	T1LAD383	0	+	32580000	33340000	0,128,0
chr14	34740000	34860000	T1LAD384	0	+	34740000	34860000	0,128,0
chr14	35440000	36500000	T1LAD385	0	+	35440000	36500000	0,128,0
chr14	37220000	37580000	T1LAD386	0	+	37220000	37580000	0,128,0
chr14	37620000	37860000	T1LAD387	0	+	37620000	37860000	0,128,0
chr14	38260000	38720000	T1LAD388	0	+	38260000	38720000	0,128,0
chr14	39440000	41380000	T1LAD389	0	+	39440000	41380000	0,128,0
chr14	41420000	44860000	T1LAD390	0	+	41420000	44860000	0,128,0
chr14	45260000	49440000	T1LAD391	0	+	45260000	49440000	0,128,0
chr14	52140000	52540000	T1LAD392	0	+	52140000	52540000	0,128,0
chr14	57420000	58140000	T1LAD393	0	+	57420000	58140000	0,128,0
chr14	59600000	60620000	T1LAD394	0	+	59600000	60620000	0,128,0
chr14	61780000	63340000	T1LAD395	0	+	61780000	63340000	0,128,0
chr14	66420000	67140000	T1LAD396	0	+	66420000	67140000	0,128,0
chr14	70480000	70640000	T1LAD397	0	+	70480000	70640000	0,128,0
chr14	78260000	78700000	T1LAD398	0	+	78260000	78700000	0,128,0
chr14	79920000	81160000	T1LAD399	0	+	79920000	81160000	0,128,0
chr14	81720000	88140000	T1LAD400	0	+	81720000	88140000	0,128,0
chr14	88620000	88920000	T1LAD401	0	+	88620000	88920000	0,128,0
chr14	100920000	101000000	T1LAD402	0	+	100920000	101000000	0,128,0
chr14	106880000	106900000	T1LAD403	0	+	106880000	106900000	0,128,0
chr15	17000000	17140000	T1LAD404	0	+	17000000	17140000	0,128,0
chr15	17440000	17460000	T1LAD405	0	+	17440000	17460000	0,128,0
chr15	18320000	18360000	T1LAD406	0	+	18320000	18360000	0,128,0
chr15	18800000	18820000	T1LAD407	0	+	18800000	18820000	0,128,0
chr15	19040000	19060000	T1LAD408	0	+	19040000	19060000	0,128,0
chr15	19780000	20060000	T1LAD409	0	+	19780000	20060000	0,128,0
chr15	20640000	20700000	T1LAD410	0	+	20640000	20700000	0,128,0
chr15	20720000	20740000	T1LAD411	0	+	20720000	20740000	0,128,0
chr15	20980000	21040000	T1LAD412	0	+	20980000	21040000	0,128,0
chr15	22280000	22320000	T1LAD413	0	+	22280000	22320000	0,128,0
chr15	22380000	22400000	T1LAD414	0	+	22380000	22400000	0,128,0
chr15	22580000	22640000	T1LAD415	0	+	22580000	22640000	0,128,0
chr15	22960000	23020000	T1LAD416	0	+	22960000	23020000	0,128,0
chr15	23960000	24680000	T1LAD417	0	+	23960000	24680000	0,128,0
chr15	25260000	25320000	T1LAD418	0	+	25260000	25320000	0,128,0
chr15	29320000	29340000	T1LAD419	0	+	29320000	29340000	0,128,0
chr15	29920000	29960000	T1LAD420	0	+	29920000	29960000	0,128,0
chr15	30940000	30960000	T1LAD421	0	+	30940000	30960000	0,128,0
chr15	31460000	31480000	T1LAD422	0	+	31460000	31480000	0,128,0
chr15	32300000	32320000	T1LAD423	0	+	32300000	32320000	0,128,0
chr15	32740000	32780000	T1LAD424	0	+	32740000	32780000	0,128,0
chr15	34380000	34420000	T1LAD425	0	+	34380000	34420000	0,128,0
chr15	35740000	36160000	T1LAD426	0	+	35740000	36160000	0,128,0
chr15	37140000	38000000	T1LAD427	0	+	37140000	38000000	0,128,0
chr15	44820000	44860000	T1LAD428	0	+	44820000	44860000	0,128,0
chr15	44900000	45020000	T1LAD429	0	+	44900000	45020000	0,128,0
chr15	45880000	47160000	T1LAD430	0	+	45880000	47160000	0,128,0
chr15	49400000	49860000	T1LAD431	0	+	49400000	49860000	0,128,0
chr15	53020000	53260000	T1LAD432	0	+	53020000	53260000	0,128,0
chr15	53480000	54240000	T1LAD433	0	+	53480000	54240000	0,128,0
chr15	54280000	55100000	T1LAD434	0	+	54280000	55100000	0,128,0
chr15	57820000	58040000	T1LAD435	0	+	57820000	58040000	0,128,0
chr15	65660000	65780000	T1LAD436	0	+	65660000	65780000	0,128,0
chr15	70920000	71060000	T1LAD437	0	+	70920000	71060000	0,128,0
chr15	74080000	74100000	T1LAD438	0	+	74080000	74100000	0,128,0
chr15	76580000	76900000	T1LAD439	0	+	76580000	76900000	0,128,0
chr15	83760000	84140000	T1LAD440	0	+	83760000	84140000	0,128,0
chr15	86960000	87460000	T1LAD441	0	+	86960000	87460000	0,128,0
chr15	97180000	97780000	T1LAD442	0	+	97180000	97780000	0,128,0
chr15	99760000	99900000	T1LAD443	0	+	99760000	99900000	0,128,0
chr15	101780000	101960000	T1LAD444	0	+	101780000	101960000	0,128,0
chr16	15840000	15860000	T1LAD445	0	+	15840000	15860000	0,128,0
chr16	16880000	16900000	T1LAD446	0	+	16880000	16900000	0,128,0
chr16	16980000	17060000	T1LAD447	0	+	16980000	17060000	0,128,0
chr16	18100000	18180000	T1LAD448	0	+	18100000	18180000	0,128,0
chr16	21280000	21360000	T1LAD449	0	+	21280000	21360000	0,128,0
chr16	22460000	22480000	T1LAD450	0	+	22460000	22480000	0,128,0
chr16	22520000	22540000	T1LAD451	0	+	22520000	22540000	0,128,0
chr16	29040000	29100000	T1LAD452	0	+	29040000	29100000	0,128,0
chr16	29340000	29380000	T1LAD453	0	+	29340000	29380000	0,128,0
chr16	29440000	29460000	T1LAD454	0	+	29440000	29460000	0,128,0
chr16	29520000	29540000	T1LAD455	0	+	29520000	29540000	0,128,0
chr16	31520000	32060000	T1LAD456	0	+	31520000	32060000	0,128,0
chr16	32120000	32140000	T1LAD457	0	+	32120000	32140000	0,128,0
chr16	32280000	32300000	T1LAD458	0	+	32280000	32300000	0,128,0
chr16	32380000	32400000	T1LAD459	0	+	32380000	32400000	0,128,0
chr16	32500000	32540000	T1LAD460	0	+	32500000	32540000	0,128,0
chr16	32600000	32620000	T1LAD461	0	+	32600000	32620000	0,128,0
chr16	32900000	32960000	T1LAD462	0	+	32900000	32960000	0,128,0
chr16	33000000	33040000	T1LAD463	0	+	33000000	33040000	0,128,0
chr16	33520000	33540000	T1LAD464	0	+	33520000	33540000	0,128,0
chr16	33600000	33700000	T1LAD465	0	+	33600000	33700000	0,128,0
chr16	34020000	34280000	T1LAD466	0	+	34020000	34280000	0,128,0
chr16	34600000	34840000	T1LAD467	0	+	34600000	34840000	0,128,0
chr16	34880000	34960000	T1LAD468	0	+	34880000	34960000	0,128,0
chr16	35060000	36280000	T1LAD469	0	+	35060000	36280000	0,128,0
chr16	36300000	36360000	T1LAD470	0	+	36300000	36360000	0,128,0
chr16	36760000	36780000	T1LAD471	0	+	36760000	36780000	0,128,0
chr16	36900000	36920000	T1LAD472	0	+	36900000	36920000	0,128,0
chr16	37060000	37120000	T1LAD473	0	+	37060000	37120000	0,128,0
chr16	37720000	37740000	T1LAD474	0	+	37720000	37740000	0,128,0
chr16	38160000	38180000	T1LAD475	0	+	38160000	38180000	0,128,0
chr16	38240000	38280000	T1LAD476	0	+	38240000	38280000	0,128,0
chr16	46420000	46620000	T1LAD477	0	+	46420000	46620000	0,128,0
chr16	47480000	47820000	T1LAD478	0	+	47480000	47820000	0,128,0
chr16	52000000	53020000	T1LAD479	0	+	52000000	53020000	0,128,0
chr16	58880000	63560000	T1LAD480	0	+	58880000	63560000	0,128,0
chr16	63740000	64940000	T1LAD481	0	+	63740000	64940000	0,128,0
chr16	66760000	66820000	T1LAD482	0	+	66760000	66820000	0,128,0
chr16	70200000	70240000	T1LAD483	0	+	70200000	70240000	0,128,0
chr16	70860000	71020000	T1LAD484	0	+	70860000	71020000	0,128,0
chr16	71100000	71220000	T1LAD485	0	+	71100000	71220000	0,128,0
chr16	75660000	77180000	T1LAD486	0	+	75660000	77180000	0,128,0
chr16	80400000	80920000	T1LAD487	0	+	80400000	80920000	0,128,0
chr16	90220000	90240000	T1LAD488	0	+	90220000	90240000	0,128,0
chr17	180000	200000	T1LAD489	0	+	180000	200000	0,128,0
chr17	240000	260000	T1LAD490	0	+	240000	260000	0,128,0
chr17	1740000	1760000	T1LAD491	0	+	1740000	1760000	0,128,0
chr17	3060000	3500000	T1LAD492	0	+	3060000	3500000	0,128,0
chr17	10400000	10600000	T1LAD493	0	+	10400000	10600000	0,128,0
chr17	16620000	16820000	T1LAD494	0	+	16620000	16820000	0,128,0
chr17	18500000	18740000	T1LAD495	0	+	18500000	18740000	0,128,0
chr17	22080000	22760000	T1LAD496	0	+	22080000	22760000	0,128,0
chr17	23200000	23220000	T1LAD497	0	+	23200000	23220000	0,128,0
chr17	24700000	24720000	T1LAD498	0	+	24700000	24720000	0,128,0
chr17	26620000	26720000	T1LAD499	0	+	26620000	26720000	0,128,0
chr17	27100000	27220000	T1LAD500	0	+	27100000	27220000	0,128,0
chr17	27680000	27740000	T1LAD501	0	+	27680000	27740000	0,128,0
chr17	37060000	37080000	T1LAD502	0	+	37060000	37080000	0,128,0
chr17	37240000	37280000	T1LAD503	0	+	37240000	37280000	0,128,0
chr17	40720000	40860000	T1LAD504	0	+	40720000	40860000	0,128,0
chr17	41080000	41220000	T1LAD505	0	+	41080000	41220000	0,128,0
chr17	48260000	48480000	T1LAD506	0	+	48260000	48480000	0,128,0
chr17	52780000	54860000	T1LAD507	0	+	52780000	54860000	0,128,0
chr17	55780000	56020000	T1LAD508	0	+	55780000	56020000	0,128,0
chr17	60680000	61120000	T1LAD509	0	+	60680000	61120000	0,128,0
chr17	61520000	61920000	T1LAD510	0	+	61520000	61920000	0,128,0
chr17	62200000	62400000	T1LAD511	0	+	62200000	62400000	0,128,0
chr17	64880000	64920000	T1LAD512	0	+	64880000	64920000	0,128,0
chr17	68980000	69320000	T1LAD513	0	+	68980000	69320000	0,128,0
chr17	69620000	69960000	T1LAD514	0	+	69620000	69960000	0,128,0
chr17	70520000	70860000	T1LAD515	0	+	70520000	70860000	0,128,0
chr17	71140000	71460000	T1LAD516	0	+	71140000	71460000	0,128,0
chr17	71700000	71720000	T1LAD517	0	+	71700000	71720000	0,128,0
chr17	83020000	83060000	T1LAD518	0	+	83020000	83060000	0,128,0
chr18	1100000	2480000	T1LAD519	0	+	1100000	2480000	0,128,0
chr18	4920000	5460000	T1LAD520	0	+	4920000	5460000	0,128,0
chr18	12100000	12240000	T1LAD521	0	+	12100000	12240000	0,128,0
chr18	14220000	14600000	T1LAD522	0	+	14220000	14600000	0,128,0
chr18	14680000	14860000	T1LAD523	0	+	14680000	14860000	0,128,0
chr18	15140000	15260000	T1LAD524	0	+	15140000	15260000	0,128,0
chr18	15600000	15620000	T1LAD525	0	+	15600000	15620000	0,128,0
chr18	17520000	17540000	T1LAD526	0	+	17520000	17540000	0,128,0
chr18	17780000	17820000	T1LAD527	0	+	17780000	17820000	0,128,0
chr18	18140000	18160000	T1LAD528	0	+	18140000	18160000	0,128,0
chr18	18780000	18840000	T1LAD529	0	+	18780000	18840000	0,128,0
chr18	19380000	19400000	T1LAD530	0	+	19380000	19400000	0,128,0
chr18	20140000	20160000	T1LAD531	0	+	20140000	20160000	0,128,0
chr18	20380000	20400000	T1LAD532	0	+	20380000	20400000	0,128,0
chr18	20560000	20620000	T1LAD533	0	+	20560000	20620000	0,128,0
chr18	20700000	20720000	T1LAD534	0	+	20700000	20720000	0,128,0
chr18	20920000	21180000	T1LAD535	0	+	20920000	21180000	0,128,0
chr18	27580000	28040000	T1LAD536	0	+	27580000	28040000	0,128,0
chr18	28220000	29100000	T1LAD537	0	+	28220000	29100000	0,128,0
chr18	29140000	31040000	T1LAD538	0	+	29140000	31040000	0,128,0
chr18	32100000	32260000	T1LAD539	0	+	32100000	32260000	0,128,0
chr18	32780000	34480000	T1LAD540	0	+	32780000	34480000	0,128,0
chr18	36840000	37220000	T1LAD541	0	+	36840000	37220000	0,128,0
chr18	38060000	39220000	T1LAD542	0	+	38060000	39220000	0,128,0
chr18	40040000	43680000	T1LAD543	0	+	40040000	43680000	0,128,0
chr18	43760000	44440000	T1LAD544	0	+	43760000	44440000	0,128,0
chr18	45120000	45320000	T1LAD545	0	+	45120000	45320000	0,128,0
chr18	51860000	54080000	T1LAD546	0	+	51860000	54080000	0,128,0
chr18	54280000	54900000	T1LAD547	0	+	54280000	54900000	0,128,0
chr18	56580000	57040000	T1LAD548	0	+	56580000	57040000	0,128,0
chr18	60000000	61320000	T1LAD549	0	+	60000000	61320000	0,128,0
chr18	62080000	62320000	T1LAD550	0	+	62080000	62320000	0,128,0
chr18	64280000	67440000	T1LAD551	0	+	64280000	67440000	0,128,0
chr18	67540000	69700000	T1LAD552	0	+	67540000	69700000	0,128,0
chr18	70520000	72940000	T1LAD553	0	+	70520000	72940000	0,128,0
chr18	73020000	73820000	T1LAD554	0	+	73020000	73820000	0,128,0
chr18	79080000	79160000	T1LAD555	0	+	79080000	79160000	0,128,0
chr19	9200000	9520000	T1LAD556	0	+	9200000	9520000	0,128,0
chr19	15600000	15760000	T1LAD557	0	+	15600000	15760000	0,128,0
chr19	20260000	20640000	T1LAD558	0	+	20260000	20640000	0,128,0
chr19	21860000	22140000	T1LAD559	0	+	21860000	22140000	0,128,0
chr19	22300000	23060000	T1LAD560	0	+	22300000	23060000	0,128,0
chr19	24180000	24400000	T1LAD561	0	+	24180000	24400000	0,128,0
chr19	27260000	27740000	T1LAD562	0	+	27260000	27740000	0,128,0
chr19	36860000	37260000	T1LAD563	0	+	36860000	37260000	0,128,0
chr19	42600000	42880000	T1LAD564	0	+	42600000	42880000	0,128,0
chr19	43200000	43260000	T1LAD565	0	+	43200000	43260000	0,128,0
chr19	43800000	44460000	T1LAD566	0	+	43800000	44460000	0,128,0
chr19	54340000	54360000	T1LAD567	0	+	54340000	54360000	0,128,0
chr19	55720000	56020000	T1LAD568	0	+	55720000	56020000	0,128,0
chr2	1180000	1220000	T1LAD569	0	+	1180000	1220000	0,128,0
chr2	1260000	1320000	T1LAD570	0	+	1260000	1320000	0,128,0
chr2	2320000	2500000	T1LAD571	0	+	2320000	2500000	0,128,0
chr2	3400000	3440000	T1LAD572	0	+	3400000	3440000	0,128,0
chr2	4120000	5320000	T1LAD573	0	+	4120000	5320000	0,128,0
chr2	7300000	7560000	T1LAD574	0	+	7300000	7560000	0,128,0
chr2	11160000	11320000	T1LAD575	0	+	11160000	11320000	0,128,0
chr2	12880000	14500000	T1LAD576	0	+	12880000	14500000	0,128,0
chr2	14680000	15040000	T1LAD577	0	+	14680000	15040000	0,128,0
chr2	15320000	15560000	T1LAD578	0	+	15320000	15560000	0,128,0
chr2	16920000	18480000	T1LAD579	0	+	16920000	18480000	0,128,0
chr2	20700000	20920000	T1LAD580	0	+	20700000	20920000	0,128,0
chr2	21060000	22880000	T1LAD581	0	+	21060000	22880000	0,128,0
chr2	23720000	23920000	T1LAD582	0	+	23720000	23920000	0,128,0
chr2	24580000	24760000	T1LAD583	0	+	24580000	24760000	0,128,0
chr2	27940000	28260000	T1LAD584	0	+	27940000	28260000	0,128,0
chr2	31420000	31820000	T1LAD585	0	+	31420000	31820000	0,128,0
chr2	32400000	32820000	T1LAD586	0	+	32400000	32820000	0,128,0
chr2	33800000	36240000	T1LAD587	0	+	33800000	36240000	0,128,0
chr2	36300000	36360000	T1LAD588	0	+	36300000	36360000	0,128,0
chr2	38880000	39100000	T1LAD589	0	+	38880000	39100000	0,128,0
chr2	40300000	41280000	T1LAD590	0	+	40300000	41280000	0,128,0
chr2	41440000	41860000	T1LAD591	0	+	41440000	41860000	0,128,0
chr2	47940000	48000000	T1LAD592	0	+	47940000	48000000	0,128,0
chr2	48960000	53700000	T1LAD593	0	+	48960000	53700000	0,128,0
chr2	54220000	54440000	T1LAD594	0	+	54220000	54440000	0,128,0
chr2	56200000	59140000	T1LAD595	0	+	56200000	59140000	0,128,0
chr2	62840000	63040000	T1LAD596	0	+	62840000	63040000	0,128,0
chr2	63060000	63500000	T1LAD597	0	+	63060000	63500000	0,128,0
chr2	66600000	67220000	T1LAD598	0	+	66600000	67220000	0,128,0
chr2	67940000	68140000	T1LAD599	0	+	67940000	68140000	0,128,0
chr2	68480000	68620000	T1LAD600	0	+	68480000	68620000	0,128,0
chr2	72260000	72820000	T1LAD601	0	+	72260000	72820000	0,128,0
chr2	75820000	78960000	T1LAD602	0	+	75820000	78960000	0,128,0
chr2	80340000	82320000	T1LAD603	0	+	80340000	82320000	0,128,0
chr2	82360000	84200000	T1LAD604	0	+	82360000	84200000	0,128,0
chr2	84480000	84840000	T1LAD605	0	+	84480000	84840000	0,128,0
chr2	86860000	86920000	T1LAD606	0	+	86860000	86920000	0,128,0
chr2	87100000	87160000	T1LAD607	0	+	87100000	87160000	0,128,0
chr2	87860000	87940000	T1LAD608	0	+	87860000	87940000	0,128,0
chr2	91520000	91740000	T1LAD609	0	+	91520000	91740000	0,128,0
chr2	91860000	92020000	T1LAD610	0	+	91860000	92020000	0,128,0
chr2	92060000	92100000	T1LAD611	0	+	92060000	92100000	0,128,0
chr2	92360000	92380000	T1LAD612	0	+	92360000	92380000	0,128,0
chr2	92440000	92480000	T1LAD613	0	+	92440000	92480000	0,128,0
chr2	92520000	92540000	T1LAD614	0	+	92520000	92540000	0,128,0
chr2	93140000	93180000	T1LAD615	0	+	93140000	93180000	0,128,0
chr2	93760000	93780000	T1LAD616	0	+	93760000	93780000	0,128,0
chr2	93860000	93880000	T1LAD617	0	+	93860000	93880000	0,128,0
chr2	94040000	94060000	T1LAD618	0	+	94040000	94060000	0,128,0
chr2	94160000	94300000	T1LAD619	0	+	94160000	94300000	0,128,0
chr2	94480000	94860000	T1LAD620	0	+	94480000	94860000	0,128,0
chr2	95800000	96000000	T1LAD621	0	+	95800000	96000000	0,128,0
chr2	97520000	97560000	T1LAD622	0	+	97520000	97560000	0,128,0
chr2	98940000	99140000	T1LAD623	0	+	98940000	99140000	0,128,0
chr2	99220000	99400000	T1LAD624	0	+	99220000	99400000	0,128,0
chr2	102960000	103740000	T1LAD625	0	+	102960000	103740000	0,128,0
chr2	103780000	104280000	T1LAD626	0	+	103780000	104280000	0,128,0
chr2	106340000	106420000	T1LAD627	0	+	106340000	106420000	0,128,0
chr2	106460000	106500000	T1LAD628	0	+	106460000	106500000	0,128,0
chr2	106640000	106780000	T1LAD629	0	+	106640000	106780000	0,128,0
chr2	107200000	107840000	T1LAD630	0	+	107200000	107840000	0,128,0
chr2	107880000	108080000	T1LAD631	0	+	107880000	108080000	0,128,0
chr2	110140000	110320000	T1LAD632	0	+	110140000	110320000	0,128,0
chr2	111380000	111420000	T1LAD633	0	+	111380000	111420000	0,128,0
chr2	111740000	111780000	T1LAD634	0	+	111740000	111780000	0,128,0
chr2	113440000	113540000	T1LAD635	0	+	113440000	113540000	0,128,0
chr2	113660000	113740000	T1LAD636	0	+	113660000	113740000	0,128,0
chr2	114760000	115920000	T1LAD637	0	+	114760000	115920000	0,128,0
chr2	116040000	116740000	T1LAD638	0	+	116040000	116740000	0,128,0
chr2	116980000	117060000	T1LAD639	0	+	116980000	117060000	0,128,0
chr2	119800000	120160000	T1LAD640	0	+	119800000	120160000	0,128,0
chr2	122220000	122720000	T1LAD641	0	+	122220000	122720000	0,128,0
chr2	123200000	126620000	T1LAD642	0	+	123200000	126620000	0,128,0
chr2	130060000	130140000	T1LAD643	0	+	130060000	130140000	0,128,0
chr2	130460000	130520000	T1LAD644	0	+	130460000	130520000	0,128,0
chr2	130560000	130640000	T1LAD645	0	+	130560000	130640000	0,128,0
chr2	130680000	130720000	T1LAD646	0	+	130680000	130720000	0,128,0
chr2	131160000	131260000	T1LAD647	0	+	131160000	131260000	0,128,0
chr2	131280000	131300000	T1LAD648	0	+	131280000	131300000	0,128,0
chr2	131800000	132240000	T1LAD649	0	+	131800000	132240000	0,128,0
chr2	132980000	133240000	T1LAD650	0	+	132980000	133240000	0,128,0
chr2	134820000	135520000	T1LAD651	0	+	134820000	135520000	0,128,0
chr2	136540000	138260000	T1LAD652	0	+	136540000	138260000	0,128,0
chr2	138800000	142200000	T1LAD653	0	+	138800000	142200000	0,128,0
chr2	142240000	143440000	T1LAD654	0	+	142240000	143440000	0,128,0
chr2	144720000	145360000	T1LAD655	0	+	144720000	145360000	0,128,0
chr2	145820000	147640000	T1LAD656	0	+	145820000	147640000	0,128,0
chr2	147800000	148520000	T1LAD657	0	+	147800000	148520000	0,128,0
chr2	151440000	151920000	T1LAD658	0	+	151440000	151920000	0,128,0
chr2	152720000	153360000	T1LAD659	0	+	152720000	153360000	0,128,0
chr2	153520000	156320000	T1LAD660	0	+	153520000	156320000	0,128,0
chr2	156460000	157740000	T1LAD661	0	+	156460000	157740000	0,128,0
chr2	157940000	158340000	T1LAD662	0	+	157940000	158340000	0,128,0
chr2	159300000	159500000	T1LAD663	0	+	159300000	159500000	0,128,0
chr2	159820000	160100000	T1LAD664	0	+	159820000	160100000	0,128,0
chr2	160660000	160880000	T1LAD665	0	+	160660000	160880000	0,128,0
chr2	161180000	162020000	T1LAD666	0	+	161180000	162020000	0,128,0
chr2	162140000	163580000	T1LAD667	0	+	162140000	163580000	0,128,0
chr2	164080000	165540000	T1LAD668	0	+	164080000	165540000	0,128,0
chr2	165720000	167280000	T1LAD669	0	+	165720000	167280000	0,128,0
chr2	168300000	168420000	T1LAD670	0	+	168300000	168420000	0,128,0
chr2	168920000	169080000	T1LAD671	0	+	168920000	169080000	0,128,0
chr2	169400000	169540000	T1LAD672	0	+	169400000	169540000	0,128,0
chr2	169840000	170120000	T1LAD673	0	+	169840000	170120000	0,128,0
chr2	176200000	176520000	T1LAD674	0	+	176200000	176520000	0,128,0
chr2	177420000	177580000	T1LAD675	0	+	177420000	177580000	0,128,0
chr2	177920000	178100000	T1LAD676	0	+	177920000	178100000	0,128,0
chr2	178620000	180960000	T1LAD677	0	+	178620000	180960000	0,128,0
chr2	181080000	181680000	T1LAD678	0	+	181080000	181680000	0,128,0
chr2	182000000	182560000	T1LAD679	0	+	182000000	182560000	0,128,0
chr2	183040000	184280000	T1LAD680	0	+	183040000	184280000	0,128,0
chr2	184480000	186480000	T1LAD681	0	+	184480000	186480000	0,128,0
chr2	186740000	187480000	T1LAD682	0	+	186740000	187480000	0,128,0
chr2	187580000	188280000	T1LAD683	0	+	187580000	188280000	0,128,0
chr2	188520000	189100000	T1LAD684	0	+	188520000	189100000	0,128,0
chr2	189620000	190080000	T1LAD685	0	+	189620000	190080000	0,128,0
chr2	190900000	191220000	T1LAD686	0	+	190900000	191220000	0,128,0
chr2	192060000	195440000	T1LAD687	0	+	192060000	195440000	0,128,0
chr2	195760000	196100000	T1LAD688	0	+	195760000	196100000	0,128,0
chr2	197720000	199260000	T1LAD689	0	+	197720000	199260000	0,128,0
chr2	201320000	201660000	T1LAD690	0	+	201320000	201660000	0,128,0
chr2	202680000	203480000	T1LAD691	0	+	202680000	203480000	0,128,0
chr2	206660000	206980000	T1LAD692	0	+	206660000	206980000	0,128,0
chr2	208260000	209540000	T1LAD693	0	+	208260000	209540000	0,128,0
chr2	209680000	210460000	T1LAD694	0	+	209680000	210460000	0,128,0
chr2	210800000	212880000	T1LAD695	0	+	210800000	212880000	0,128,0
chr2	213200000	214560000	T1LAD696	0	+	213200000	214560000	0,128,0
chr2	214900000	215260000	T1LAD697	0	+	214900000	215260000	0,128,0
chr2	218460000	218560000	T1LAD698	0	+	218460000	218560000	0,128,0
chr2	223060000	223440000	T1LAD699	0	+	223060000	223440000	0,128,0
chr2	224720000	226100000	T1LAD700	0	+	224720000	226100000	0,128,0
chr2	227960000	229540000	T1LAD701	0	+	227960000	229540000	0,128,0
chr2	230420000	230640000	T1LAD702	0	+	230420000	230640000	0,128,0
chr2	231060000	231160000	T1LAD703	0	+	231060000	231160000	0,128,0
chr2	242120000	242160000	T1LAD704	0	+	242120000	242160000	0,128,0
chr20	60000	240000	T1LAD705	0	+	60000	240000	0,128,0
chr20	5200000	5480000	T1LAD706	0	+	5200000	5480000	0,128,0
chr20	6160000	6300000	T1LAD707	0	+	6160000	6300000	0,128,0
chr20	6340000	6580000	T1LAD708	0	+	6340000	6580000	0,128,0
chr20	6940000	8980000	T1LAD709	0	+	6940000	8980000	0,128,0
chr20	9620000	10040000	T1LAD710	0	+	9620000	10040000	0,128,0
chr20	10080000	10200000	T1LAD711	0	+	10080000	10200000	0,128,0
chr20	12100000	12840000	T1LAD712	0	+	12100000	12840000	0,128,0
chr20	13560000	14260000	T1LAD713	0	+	13560000	14260000	0,128,0
chr20	16680000	17320000	T1LAD714	0	+	16680000	17320000	0,128,0
chr20	26080000	26400000	T1LAD715	0	+	26080000	26400000	0,128,0
chr20	26480000	26500000	T1LAD716	0	+	26480000	26500000	0,128,0
chr20	28480000	28500000	T1LAD717	0	+	28480000	28500000	0,128,0
chr20	28520000	28660000	T1LAD718	0	+	28520000	28660000	0,128,0
chr20	28680000	28980000	T1LAD719	0	+	28680000	28980000	0,128,0
chr20	29000000	29160000	T1LAD720	0	+	29000000	29160000	0,128,0
chr20	29180000	29920000	T1LAD721	0	+	29180000	29920000	0,128,0
chr20	29940000	30000000	T1LAD722	0	+	29940000	30000000	0,128,0
chr20	30120000	30280000	T1LAD723	0	+	30120000	30280000	0,128,0
chr20	30340000	30480000	T1LAD724	0	+	30340000	30480000	0,128,0
chr20	30740000	30780000	T1LAD725	0	+	30740000	30780000	0,128,0
chr20	31220000	31500000	T1LAD726	0	+	31220000	31500000	0,128,0
chr20	42380000	42580000	T1LAD727	0	+	42380000	42580000	0,128,0
chr20	45180000	45280000	T1LAD728	0	+	45180000	45280000	0,128,0
chr20	45480000	45760000	T1LAD729	0	+	45480000	45760000	0,128,0
chr20	52420000	52920000	T1LAD730	0	+	52420000	52920000	0,128,0
chr20	54680000	56340000	T1LAD731	0	+	54680000	56340000	0,128,0
chr21	5200000	5340000	T1LAD732	0	+	5200000	5340000	0,128,0
chr21	6360000	6380000	T1LAD733	0	+	6360000	6380000	0,128,0
chr21	7320000	7340000	T1LAD734	0	+	7320000	7340000	0,128,0
chr21	7760000	7780000	T1LAD735	0	+	7760000	7780000	0,128,0
chr21	7900000	7980000	T1LAD736	0	+	7900000	7980000	0,128,0
chr21	8760000	8800000	T1LAD737	0	+	8760000	8800000	0,128,0
chr21	9060000	9100000	T1LAD738	0	+	9060000	9100000	0,128,0
chr21	9240000	9260000	T1LAD739	0	+	9240000	9260000	0,128,0
chr21	9580000	9600000	T1LAD740	0	+	9580000	9600000	0,128,0
chr21	9640000	9660000	T1LAD741	0	+	9640000	9660000	0,128,0
chr21	9700000	9820000	T1LAD742	0	+	9700000	9820000	0,128,0
chr21	9860000	10100000	T1LAD743	0	+	9860000	10100000	0,128,0
chr21	10320000	10820000	T1LAD744	0	+	10320000	10820000	0,128,0
chr21	12960000	13600000	T1LAD745	0	+	12960000	13600000	0,128,0
chr21	13780000	14000000	T1LAD746	0	+	13780000	14000000	0,128,0
chr21	14120000	14860000	T1LAD747	0	+	14120000	14860000	0,128,0
chr21	16320000	17160000	T1LAD748	0	+	16320000	17160000	0,128,0
chr21	17300000	17380000	T1LAD749	0	+	17300000	17380000	0,128,0
chr21	17600000	17620000	T1LAD750	0	+	17600000	17620000	0,128,0
chr21	17740000	22120000	T1LAD751	0	+	17740000	22120000	0,128,0
chr21	22280000	25560000	T1LAD752	0	+	22280000	25560000	0,128,0
chr21	27060000	28980000	T1LAD753	0	+	27060000	28980000	0,128,0
chr21	29480000	31100000	T1LAD754	0	+	29480000	31100000	0,128,0
chr21	40300000	40600000	T1LAD755	0	+	40300000	40600000	0,128,0
chr21	43020000	43080000	T1LAD756	0	+	43020000	43080000	0,128,0
chr21	45660000	45740000	T1LAD757	0	+	45660000	45740000	0,128,0
chr22	11220000	11380000	T1LAD758	0	+	11220000	11380000	0,128,0
chr22	12020000	12060000	T1LAD759	0	+	12020000	12060000	0,128,0
chr22	12180000	12220000	T1LAD760	0	+	12180000	12220000	0,128,0
chr22	12320000	12440000	T1LAD761	0	+	12320000	12440000	0,128,0
chr22	12480000	12540000	T1LAD762	0	+	12480000	12540000	0,128,0
chr22	12580000	12660000	T1LAD763	0	+	12580000	12660000	0,128,0
chr22	12680000	12720000	T1LAD764	0	+	12680000	12720000	0,128,0
chr22	15160000	15180000	T1LAD765	0	+	15160000	15180000	0,128,0
chr22	15300000	15360000	T1LAD766	0	+	15300000	15360000	0,128,0
chr22	15400000	15480000	T1LAD767	0	+	15400000	15480000	0,128,0
chr22	15520000	15560000	T1LAD768	0	+	15520000	15560000	0,128,0
chr22	15620000	15640000	T1LAD769	0	+	15620000	15640000	0,128,0
chr22	15760000	15780000	T1LAD770	0	+	15760000	15780000	0,128,0
chr22	15800000	15840000	T1LAD771	0	+	15800000	15840000	0,128,0
chr22	15880000	16000000	T1LAD772	0	+	15880000	16000000	0,128,0
chr22	16020000	16220000	T1LAD773	0	+	16020000	16220000	0,128,0
chr22	16340000	16480000	T1LAD774	0	+	16340000	16480000	0,128,0
chr22	16520000	16780000	T1LAD775	0	+	16520000	16780000	0,128,0
chr3	0	2080000	T1LAD776	0	+	0	2080000	0,128,0
chr3	3880000	4180000	T1LAD777	0	+	3880000	4180000	0,128,0
chr3	5380000	7540000	T1LAD778	0	+	5380000	7540000	0,128,0
chr3	7680000	8280000	T1LAD779	0	+	7680000	8280000	0,128,0
chr3	12020000	12120000	T1LAD780	0	+	12020000	12120000	0,128,0
chr3	13900000	14120000	T1LAD781	0	+	13900000	14120000	0,128,0
chr3	16680000	16760000	T1LAD782	0	+	16680000	16760000	0,128,0
chr3	17200000	17740000	T1LAD783	0	+	17200000	17740000	0,128,0
chr3	18220000	19880000	T1LAD784	0	+	18220000	19880000	0,128,0
chr3	20400000	23060000	T1LAD785	0	+	20400000	23060000	0,128,0
chr3	25800000	26340000	T1LAD786	0	+	25800000	26340000	0,128,0
chr3	26640000	27340000	T1LAD787	0	+	26640000	27340000	0,128,0
chr3	27880000	29280000	T1LAD788	0	+	27880000	29280000	0,128,0
chr3	29540000	30320000	T1LAD789	0	+	29540000	30320000	0,128,0
chr3	34320000	34560000	T1LAD790	0	+	34320000	34560000	0,128,0
chr3	35020000	36300000	T1LAD791	0	+	35020000	36300000	0,128,0
chr3	36540000	36700000	T1LAD792	0	+	36540000	36700000	0,128,0
chr3	38660000	38880000	T1LAD793	0	+	38660000	38880000	0,128,0
chr3	39460000	40380000	T1LAD794	0	+	39460000	40380000	0,128,0
chr3	41400000	41840000	T1LAD795	0	+	41400000	41840000	0,128,0
chr3	44200000	44320000	T1LAD796	0	+	44200000	44320000	0,128,0
chr3	50880000	51200000	T1LAD797	0	+	50880000	51200000	0,128,0
chr3	52900000	52980000	T1LAD798	0	+	52900000	52980000	0,128,0
chr3	58680000	59020000	T1LAD799	0	+	58680000	59020000	0,128,0
chr3	60200000	60540000	T1LAD800	0	+	60200000	60540000	0,128,0
chr3	66660000	67180000	T1LAD801	0	+	66660000	67180000	0,128,0
chr3	67740000	68480000	T1LAD802	0	+	67740000	68480000	0,128,0
chr3	69960000	70880000	T1LAD803	0	+	69960000	70880000	0,128,0
chr3	74400000	75220000	T1LAD804	0	+	74400000	75220000	0,128,0
chr3	75680000	77040000	T1LAD805	0	+	75680000	77040000	0,128,0
chr3	77080000	78640000	T1LAD806	0	+	77080000	78640000	0,128,0
chr3	79120000	86980000	T1LAD807	0	+	79120000	86980000	0,128,0
chr3	87020000	87240000	T1LAD808	0	+	87020000	87240000	0,128,0
chr3	87280000	90720000	T1LAD809	0	+	87280000	90720000	0,128,0
chr3	90780000	91020000	T1LAD810	0	+	90780000	91020000	0,128,0
chr3	91060000	91120000	T1LAD811	0	+	91060000	91120000	0,128,0
chr3	91220000	91240000	T1LAD812	0	+	91220000	91240000	0,128,0
chr3	91280000	91540000	T1LAD813	0	+	91280000	91540000	0,128,0
chr3	93720000	93960000	T1LAD814	0	+	93720000	93960000	0,128,0
chr3	94480000	98500000	T1LAD815	0	+	94480000	98500000	0,128,0
chr3	99020000	99620000	T1LAD816	0	+	99020000	99620000	0,128,0
chr3	100520000	101500000	T1LAD817	0	+	100520000	101500000	0,128,0
chr3	101860000	104840000	T1LAD818	0	+	101860000	104840000	0,128,0
chr3	105060000	105340000	T1LAD819	0	+	105060000	105340000	0,128,0
chr3	105620000	107060000	T1LAD820	0	+	105620000	107060000	0,128,0
chr3	108640000	109280000	T1LAD821	0	+	108640000	109280000	0,128,0
chr3	109460000	110400000	T1LAD822	0	+	109460000	110400000	0,128,0
chr3	110440000	110740000	T1LAD823	0	+	110440000	110740000	0,128,0
chr3	111360000	111580000	T1LAD824	0	+	111360000	111580000	0,128,0
chr3	112140000	112280000	T1LAD825	0	+	112140000	112280000	0,128,0
chr3	112700000	113080000	T1LAD826	0	+	112700000	113080000	0,128,0
chr3	113300000	113520000	T1LAD827	0	+	113300000	113520000	0,128,0
chr3	113800000	115380000	T1LAD828	0	+	113800000	115380000	0,128,0
chr3	116480000	117000000	T1LAD829	0	+	116480000	117000000	0,128,0
chr3	117180000	117580000	T1LAD830	0	+	117180000	117580000	0,128,0
chr3	117920000	118760000	T1LAD831	0	+	117920000	118760000	0,128,0
chr3	120780000	121460000	T1LAD832	0	+	120780000	121460000	0,128,0
chr3	130140000	130380000	T1LAD833	0	+	130140000	130380000	0,128,0
chr3	131740000	132180000	T1LAD834	0	+	131740000	132180000	0,128,0
chr3	132460000	132960000	T1LAD835	0	+	132460000	132960000	0,128,0
chr3	134500000	134600000	T1LAD836	0	+	134500000	134600000	0,128,0
chr3	136460000	136640000	T1LAD837	0	+	136460000	136640000	0,128,0
chr3	137180000	137580000	T1LAD838	0	+	137180000	137580000	0,128,0
chr3	140600000	140840000	T1LAD839	0	+	140600000	140840000	0,128,0
chr3	142180000	142560000	T1LAD840	0	+	142180000	142560000	0,128,0
chr3	144000000	146480000	T1LAD841	0	+	144000000	146480000	0,128,0
chr3	146600000	147340000	T1LAD842	0	+	146600000	147340000	0,128,0
chr3	147420000	148780000	T1LAD843	0	+	147420000	148780000	0,128,0
chr3	149840000	149940000	T1LAD844	0	+	149840000	149940000	0,128,0
chr3	151560000	151600000	T1LAD845	0	+	151560000	151600000	0,128,0
chr3	151640000	151660000	T1LAD846	0	+	151640000	151660000	0,128,0
chr3	152680000	154120000	T1LAD847	0	+	152680000	154120000	0,128,0
chr3	154280000	154980000	T1LAD848	0	+	154280000	154980000	0,128,0
chr3	156840000	157080000	T1LAD849	0	+	156840000	157080000	0,128,0
chr3	157300000	158620000	T1LAD850	0	+	157300000	158620000	0,128,0
chr3	158780000	159720000	T1LAD851	0	+	158780000	159720000	0,128,0
chr3	161380000	166320000	T1LAD852	0	+	161380000	166320000	0,128,0
chr3	166340000	166380000	T1LAD853	0	+	166340000	166380000	0,128,0
chr3	166540000	167880000	T1LAD854	0	+	166540000	167880000	0,128,0
chr3	168140000	169600000	T1LAD855	0	+	168140000	169600000	0,128,0
chr3	172880000	174220000	T1LAD856	0	+	172880000	174220000	0,128,0
chr3	174460000	176780000	T1LAD857	0	+	174460000	176780000	0,128,0
chr3	177820000	179140000	T1LAD858	0	+	177820000	179140000	0,128,0
chr3	179840000	180540000	T1LAD859	0	+	179840000	180540000	0,128,0
chr3	180580000	180860000	T1LAD860	0	+	180580000	180860000	0,128,0
chr3	181020000	181560000	T1LAD861	0	+	181020000	181560000	0,128,0
chr3	182520000	182680000	T1LAD862	0	+	182520000	182680000	0,128,0
chr3	184060000	184120000	T1LAD863	0	+	184060000	184120000	0,128,0
chr3	184820000	184980000	T1LAD864	0	+	184820000	184980000	0,128,0
chr3	188980000	189700000	T1LAD865	0	+	188980000	189700000	0,128,0
chr3	190320000	190940000	T1LAD866	0	+	190320000	190940000	0,128,0
chr3	191040000	192800000	T1LAD867	0	+	191040000	192800000	0,128,0
chr3	192960000	193380000	T1LAD868	0	+	192960000	193380000	0,128,0
chr4	0	80000	T1LAD869	0	+	0	80000	0,128,0
chr4	3960000	4000000	T1LAD870	0	+	3960000	4000000	0,128,0
chr4	9360000	9480000	T1LAD871	0	+	9360000	9480000	0,128,0
chr4	11500000	13440000	T1LAD872	0	+	11500000	13440000	0,128,0
chr4	13560000	13920000	T1LAD873	0	+	13560000	13920000	0,128,0
chr4	14280000	14760000	T1LAD874	0	+	14280000	14760000	0,128,0
chr4	18060000	18540000	T1LAD875	0	+	18060000	18540000	0,128,0
chr4	19580000	20220000	T1LAD876	0	+	19580000	20220000	0,128,0
chr4	20460000	20980000	T1LAD877	0	+	20460000	20980000	0,128,0
chr4	21240000	21540000	T1LAD878	0	+	21240000	21540000	0,128,0
chr4	21580000	21600000	T1LAD879	0	+	21580000	21600000	0,128,0
chr4	21720000	22360000	T1LAD880	0	+	21720000	22360000	0,128,0
chr4	22640000	23560000	T1LAD881	0	+	22640000	23560000	0,128,0
chr4	26500000	26800000	T1LAD882	0	+	26500000	26800000	0,128,0
chr4	26940000	30600000	T1LAD883	0	+	26940000	30600000	0,128,0
chr4	31140000	34520000	T1LAD884	0	+	31140000	34520000	0,128,0
chr4	34880000	37360000	T1LAD885	0	+	34880000	37360000	0,128,0
chr4	42660000	47140000	T1LAD886	0	+	42660000	47140000	0,128,0
chr4	47180000	47440000	T1LAD887	0	+	47180000	47440000	0,128,0
chr4	49000000	49100000	T1LAD888	0	+	49000000	49100000	0,128,0
chr4	49140000	49340000	T1LAD889	0	+	49140000	49340000	0,128,0
chr4	49480000	49500000	T1LAD890	0	+	49480000	49500000	0,128,0
chr4	49540000	49620000	T1LAD891	0	+	49540000	49620000	0,128,0
chr4	49740000	49760000	T1LAD892	0	+	49740000	49760000	0,128,0
chr4	49920000	49940000	T1LAD893	0	+	49920000	49940000	0,128,0
chr4	50440000	50460000	T1LAD894	0	+	50440000	50460000	0,128,0
chr4	50860000	50880000	T1LAD895	0	+	50860000	50880000	0,128,0
chr4	51040000	51060000	T1LAD896	0	+	51040000	51060000	0,128,0
chr4	51080000	51120000	T1LAD897	0	+	51080000	51120000	0,128,0
chr4	51640000	51660000	T1LAD898	0	+	51640000	51660000	0,128,0
chr4	51700000	51720000	T1LAD899	0	+	51700000	51720000	0,128,0
chr4	51800000	51820000	T1LAD900	0	+	51800000	51820000	0,128,0
chr4	53080000	53460000	T1LAD901	0	+	53080000	53460000	0,128,0
chr4	57500000	58880000	T1LAD902	0	+	57500000	58880000	0,128,0
chr4	58920000	65880000	T1LAD903	0	+	58920000	65880000	0,128,0
chr4	65920000	68320000	T1LAD904	0	+	65920000	68320000	0,128,0
chr4	68500000	68640000	T1LAD905	0	+	68500000	68640000	0,128,0
chr4	68680000	68720000	T1LAD906	0	+	68680000	68720000	0,128,0
chr4	69020000	70000000	T1LAD907	0	+	69020000	70000000	0,128,0
chr4	70040000	70540000	T1LAD908	0	+	70040000	70540000	0,128,0
chr4	71020000	72980000	T1LAD909	0	+	71020000	72980000	0,128,0
chr4	73320000	75200000	T1LAD910	0	+	73320000	75200000	0,128,0
chr4	78800000	80180000	T1LAD911	0	+	78800000	80180000	0,128,0
chr4	80280000	81400000	T1LAD912	0	+	80280000	81400000	0,128,0
chr4	83540000	83840000	T1LAD913	0	+	83540000	83840000	0,128,0
chr4	84100000	84480000	T1LAD914	0	+	84100000	84480000	0,128,0
chr4	84760000	84780000	T1LAD915	0	+	84760000	84780000	0,128,0
chr4	84820000	85800000	T1LAD916	0	+	84820000	85800000	0,128,0
chr4	85980000	86260000	T1LAD917	0	+	85980000	86260000	0,128,0
chr4	86660000	86820000	T1LAD918	0	+	86660000	86820000	0,128,0
chr4	87400000	87840000	T1LAD919	0	+	87400000	87840000	0,128,0
chr4	88540000	89660000	T1LAD920	0	+	88540000	89660000	0,128,0
chr4	89840000	94440000	T1LAD921	0	+	89840000	94440000	0,128,0
chr4	94600000	95140000	T1LAD922	0	+	94600000	95140000	0,128,0
chr4	95560000	96500000	T1LAD923	0	+	95560000	96500000	0,128,0
chr4	96540000	98140000	T1LAD924	0	+	96540000	98140000	0,128,0
chr4	99100000	99640000	T1LAD925	0	+	99100000	99640000	0,128,0
chr4	100080000	100980000	T1LAD926	0	+	100080000	100980000	0,128,0
chr4	101380000	102200000	T1LAD927	0	+	101380000	102200000	0,128,0
chr4	102940000	107260000	T1LAD928	0	+	102940000	107260000	0,128,0
chr4	107400000	108000000	T1LAD929	0	+	107400000	108000000	0,128,0
chr4	108820000	109300000	T1LAD930	0	+	108820000	109300000	0,128,0
chr4	110640000	111760000	T1LAD931	0	+	110640000	111760000	0,128,0
chr4	112940000	113380000	T1LAD932	0	+	112940000	113380000	0,128,0
chr4	113640000	118320000	T1LAD933	0	+	113640000	118320000	0,128,0
chr4	118480000	118520000	T1LAD934	0	+	118480000	118520000	0,128,0
chr4	118560000	118720000	T1LAD935	0	+	118560000	118720000	0,128,0
chr4	119640000	120180000	T1LAD936	0	+	119640000	120180000	0,128,0
chr4	120300000	121680000	T1LAD937	0	+	120300000	121680000	0,128,0
chr4	121820000	122720000	T1LAD938	0	+	121820000	122720000	0,128,0
chr4	122940000	123380000	T1LAD939	0	+	122940000	123380000	0,128,0
chr4	123560000	124400000	T1LAD940	0	+	123560000	124400000	0,128,0
chr4	124720000	124900000	T1LAD941	0	+	124720000	124900000	0,128,0
chr4	125080000	125180000	T1LAD942	0	+	125080000	125180000	0,128,0
chr4	125220000	125680000	T1LAD943	0	+	125220000	125680000	0,128,0
chr4	125800000	127860000	T1LAD944	0	+	125800000	127860000	0,128,0
chr4	128880000	131820000	T1LAD945	0	+	128880000	131820000	0,128,0
chr4	131860000	133380000	T1LAD946	0	+	131860000	133380000	0,128,0
chr4	133600000	137420000	T1LAD947	0	+	133600000	137420000	0,128,0
chr4	137700000	138000000	T1LAD948	0	+	137700000	138000000	0,128,0
chr4	140900000	143180000	T1LAD949	0	+	140900000	143180000	0,128,0
chr4	143560000	144160000	T1LAD950	0	+	143560000	144160000	0,128,0
chr4	144800000	145020000	T1LAD951	0	+	144800000	145020000	0,128,0
chr4	146660000	146940000	T1LAD952	0	+	146660000	146940000	0,128,0
chr4	148480000	150140000	T1LAD953	0	+	148480000	150140000	0,128,0
chr4	150400000	150840000	T1LAD954	0	+	150400000	150840000	0,128,0
chr4	153840000	155520000	T1LAD955	0	+	153840000	155520000	0,128,0
chr4	155820000	155840000	T1LAD956	0	+	155820000	155840000	0,128,0
chr4	155980000	156460000	T1LAD957	0	+	155980000	156460000	0,128,0
chr4	157000000	158660000	T1LAD958	0	+	157000000	158660000	0,128,0
chr4	159440000	159960000	T1LAD959	0	+	159440000	159960000	0,128,0
chr4	160000000	164780000	T1LAD960	0	+	160000000	164780000	0,128,0
chr4	165480000	168440000	T1LAD961	0	+	165480000	168440000	0,128,0
chr4	169340000	169600000	T1LAD962	0	+	169340000	169600000	0,128,0
chr4	170140000	172940000	T1LAD963	0	+	170140000	172940000	0,128,0
chr4	173540000	176540000	T1LAD964	0	+	173540000	176540000	0,128,0
chr4	176640000	177200000	T1LAD965	0	+	176640000	177200000	0,128,0
chr4	177240000	177300000	T1LAD966	0	+	177240000	177300000	0,128,0
chr4	177500000	180420000	T1LAD967	0	+	177500000	180420000	0,128,0
chr4	180460000	181120000	T1LAD968	0	+	180460000	181120000	0,128,0
chr4	181540000	181800000	T1LAD969	0	+	181540000	181800000	0,128,0
chr4	181840000	182060000	T1LAD970	0	+	181840000	182060000	0,128,0
chr4	186960000	186980000	T1LAD971	0	+	186960000	186980000	0,128,0
chr4	187040000	187960000	T1LAD972	0	+	187040000	187960000	0,128,0
chr4	188340000	188360000	T1LAD973	0	+	188340000	188360000	0,128,0
chr4	188480000	188500000	T1LAD974	0	+	188480000	188500000	0,128,0
chr4	188540000	189380000	T1LAD975	0	+	188540000	189380000	0,128,0
chr4	190040000	190060000	T1LAD976	0	+	190040000	190060000	0,128,0
chr4	190100000	190120000	T1LAD977	0	+	190100000	190120000	0,128,0
chr5	4660000	4860000	T1LAD978	0	+	4660000	4860000	0,128,0
chr5	6880000	7660000	T1LAD979	0	+	6880000	7660000	0,128,0
chr5	7900000	9080000	T1LAD980	0	+	7900000	9080000	0,128,0
chr5	11580000	11620000	T1LAD981	0	+	11580000	11620000	0,128,0
chr5	11660000	12700000	T1LAD982	0	+	11660000	12700000	0,128,0
chr5	12740000	13980000	T1LAD983	0	+	12740000	13980000	0,128,0
chr5	15060000	15480000	T1LAD984	0	+	15060000	15480000	0,128,0
chr5	15940000	16340000	T1LAD985	0	+	15940000	16340000	0,128,0
chr5	17600000	20840000	T1LAD986	0	+	17600000	20840000	0,128,0
chr5	20880000	24460000	T1LAD987	0	+	20880000	24460000	0,128,0
chr5	24500000	29080000	T1LAD988	0	+	24500000	29080000	0,128,0
chr5	29240000	30800000	T1LAD989	0	+	29240000	30800000	0,128,0
chr5	32800000	33440000	T1LAD990	0	+	32800000	33440000	0,128,0
chr5	34060000	34400000	T1LAD991	0	+	34060000	34400000	0,128,0
chr5	35360000	35840000	T1LAD992	0	+	35360000	35840000	0,128,0
chr5	37420000	37800000	T1LAD993	0	+	37420000	37800000	0,128,0
chr5	38860000	39500000	T1LAD994	0	+	38860000	39500000	0,128,0
chr5	39540000	40580000	T1LAD995	0	+	39540000	40580000	0,128,0
chr5	40860000	41580000	T1LAD996	0	+	40860000	41580000	0,128,0
chr5	41900000	42880000	T1LAD997	0	+	41900000	42880000	0,128,0
chr5	43620000	46440000	T1LAD998	0	+	43620000	46440000	0,128,0
chr5	46540000	46580000	T1LAD999	0	+	46540000	46580000	0,128,0
chr5	46620000	46720000	T1LAD1000	0	+	46620000	46720000	0,128,0
chr5	46780000	46840000	T1LAD1001	0	+	46780000	46840000	0,128,0
chr5	46940000	46980000	T1LAD1002	0	+	46940000	46980000	0,128,0
chr5	47020000	47080000	T1LAD1003	0	+	47020000	47080000	0,128,0
chr5	47100000	47120000	T1LAD1004	0	+	47100000	47120000	0,128,0
chr5	47200000	47240000	T1LAD1005	0	+	47200000	47240000	0,128,0
chr5	47260000	47300000	T1LAD1006	0	+	47260000	47300000	0,128,0
chr5	49580000	49600000	T1LAD1007	0	+	49580000	49600000	0,128,0
chr5	49620000	49640000	T1LAD1008	0	+	49620000	49640000	0,128,0
chr5	50140000	50540000	T1LAD1009	0	+	50140000	50540000	0,128,0
chr5	50740000	51380000	T1LAD1010	0	+	50740000	51380000	0,128,0
chr5	51660000	52900000	T1LAD1011	0	+	51660000	52900000	0,128,0
chr5	52940000	52980000	T1LAD1012	0	+	52940000	52980000	0,128,0
chr5	59900000	61240000	T1LAD1013	0	+	59900000	61240000	0,128,0
chr5	61680000	61920000	T1LAD1014	0	+	61680000	61920000	0,128,0
chr5	62660000	64640000	T1LAD1015	0	+	62660000	64640000	0,128,0
chr5	64800000	64920000	T1LAD1016	0	+	64800000	64920000	0,128,0
chr5	65220000	65620000	T1LAD1017	0	+	65220000	65620000	0,128,0
chr5	66340000	66560000	T1LAD1018	0	+	66340000	66560000	0,128,0
chr5	70500000	70520000	T1LAD1019	0	+	70500000	70520000	0,128,0
chr5	71020000	71040000	T1LAD1020	0	+	71020000	71040000	0,128,0
chr5	71080000	71100000	T1LAD1021	0	+	71080000	71100000	0,128,0
chr5	74700000	74760000	T1LAD1022	0	+	74700000	74760000	0,128,0
chr5	75060000	75320000	T1LAD1023	0	+	75060000	75320000	0,128,0
chr5	75720000	76060000	T1LAD1024	0	+	75720000	76060000	0,128,0
chr5	77440000	77600000	T1LAD1025	0	+	77440000	77600000	0,128,0
chr5	78020000	78040000	T1LAD1026	0	+	78020000	78040000	0,128,0
chr5	78080000	78240000	T1LAD1027	0	+	78080000	78240000	0,128,0
chr5	83100000	83460000	T1LAD1028	0	+	83100000	83460000	0,128,0
chr5	83800000	88660000	T1LAD1029	0	+	83800000	88660000	0,128,0
chr5	88900000	91060000	T1LAD1030	0	+	88900000	91060000	0,128,0
chr5	91440000	92880000	T1LAD1031	0	+	91440000	92880000	0,128,0
chr5	93920000	95180000	T1LAD1032	0	+	93920000	95180000	0,128,0
chr5	95240000	95660000	T1LAD1033	0	+	95240000	95660000	0,128,0
chr5	96200000	96500000	T1LAD1034	0	+	96200000	96500000	0,128,0
chr5	97200000	98760000	T1LAD1035	0	+	97200000	98760000	0,128,0
chr5	98960000	100220000	T1LAD1036	0	+	98960000	100220000	0,128,0
chr5	100260000	102680000	T1LAD1037	0	+	100260000	102680000	0,128,0
chr5	102800000	103200000	T1LAD1038	0	+	102800000	103200000	0,128,0
chr5	103520000	104240000	T1LAD1039	0	+	103520000	104240000	0,128,0
chr5	105000000	107060000	T1LAD1040	0	+	105000000	107060000	0,128,0
chr5	107980000	108500000	T1LAD1041	0	+	107980000	108500000	0,128,0
chr5	108820000	109300000	T1LAD1042	0	+	108820000	109300000	0,128,0
chr5	110060000	110300000	T1LAD1043	0	+	110060000	110300000	0,128,0
chr5	110400000	111440000	T1LAD1044	0	+	110400000	111440000	0,128,0
chr5	111560000	111640000	T1LAD1045	0	+	111560000	111640000	0,128,0
chr5	111860000	112160000	T1LAD1046	0	+	111860000	112160000	0,128,0
chr5	113300000	114380000	T1LAD1047	0	+	113300000	114380000	0,128,0
chr5	114420000	115140000	T1LAD1048	0	+	114420000	115140000	0,128,0
chr5	115660000	116360000	T1LAD1049	0	+	115660000	116360000	0,128,0
chr5	117480000	118420000	T1LAD1050	0	+	117480000	118420000	0,128,0
chr5	118600000	119260000	T1LAD1051	0	+	118600000	119260000	0,128,0
chr5	119820000	122140000	T1LAD1052	0	+	119820000	122140000	0,128,0
chr5	123240000	123420000	T1LAD1053	0	+	123240000	123420000	0,128,0
chr5	125840000	125940000	T1LAD1054	0	+	125840000	125940000	0,128,0
chr5	127040000	127280000	T1LAD1055	0	+	127040000	127280000	0,128,0
chr5	128860000	129340000	T1LAD1056	0	+	128860000	129340000	0,128,0
chr5	129780000	131120000	T1LAD1057	0	+	129780000	131120000	0,128,0
chr5	131800000	131920000	T1LAD1058	0	+	131800000	131920000	0,128,0
chr5	136440000	137000000	T1LAD1059	0	+	136440000	137000000	0,128,0
chr5	141060000	141300000	T1LAD1060	0	+	141060000	141300000	0,128,0
chr5	143900000	145640000	T1LAD1061	0	+	143900000	145640000	0,128,0
chr5	147120000	147320000	T1LAD1062	0	+	147120000	147320000	0,128,0
chr5	147980000	148720000	T1LAD1063	0	+	147980000	148720000	0,128,0
chr5	150840000	151000000	T1LAD1064	0	+	150840000	151000000	0,128,0
chr5	151920000	154140000	T1LAD1065	0	+	151920000	154140000	0,128,0
chr5	155440000	156680000	T1LAD1066	0	+	155440000	156680000	0,128,0
chr5	156720000	157020000	T1LAD1067	0	+	156720000	157020000	0,128,0
chr5	161000000	162380000	T1LAD1068	0	+	161000000	162380000	0,128,0
chr5	162540000	163360000	T1LAD1069	0	+	162540000	163360000	0,128,0
chr5	163540000	166280000	T1LAD1070	0	+	163540000	166280000	0,128,0
chr5	166820000	167540000	T1LAD1071	0	+	166820000	167540000	0,128,0
chr5	170800000	171140000	T1LAD1072	0	+	170800000	171140000	0,128,0
chr5	175920000	176000000	T1LAD1073	0	+	175920000	176000000	0,128,0
chr5	177620000	177720000	T1LAD1074	0	+	177620000	177720000	0,128,0
chr5	177740000	177780000	T1LAD1075	0	+	177740000	177780000	0,128,0
chr5	177820000	177860000	T1LAD1076	0	+	177820000	177860000	0,128,0
chr5	177980000	178060000	T1LAD1077	0	+	177980000	178060000	0,128,0
chr5	180660000	180780000	T1LAD1078	0	+	180660000	180780000	0,128,0
chr5	180880000	181040000	T1LAD1079	0	+	180880000	181040000	0,128,0
chr5	181300000	181320000	T1LAD1080	0	+	181300000	181320000	0,128,0
chr6	140000	180000	T1LAD1081	0	+	140000	180000	0,128,0
chr6	8340000	8640000	T1LAD1082	0	+	8340000	8640000	0,128,0
chr6	8680000	8840000	T1LAD1083	0	+	8680000	8840000	0,128,0
chr6	9140000	10020000	T1LAD1084	0	+	9140000	10020000	0,128,0
chr6	12680000	13180000	T1LAD1085	0	+	12680000	13180000	0,128,0
chr6	18600000	19280000	T1LAD1086	0	+	18600000	19280000	0,128,0
chr6	19380000	19600000	T1LAD1087	0	+	19380000	19600000	0,128,0
chr6	20540000	20680000	T1LAD1088	0	+	20540000	20680000	0,128,0
chr6	22340000	23480000	T1LAD1089	0	+	22340000	23480000	0,128,0
chr6	23660000	24280000	T1LAD1090	0	+	23660000	24280000	0,128,0
chr6	25720000	25960000	T1LAD1091	0	+	25720000	25960000	0,128,0
chr6	26900000	27120000	T1LAD1092	0	+	26900000	27120000	0,128,0
chr6	27400000	27460000	T1LAD1093	0	+	27400000	27460000	0,128,0
chr6	42460000	42520000	T1LAD1094	0	+	42460000	42520000	0,128,0
chr6	46060000	46840000	T1LAD1095	0	+	46060000	46840000	0,128,0
chr6	48120000	50380000	T1LAD1096	0	+	48120000	50380000	0,128,0
chr6	53980000	56360000	T1LAD1097	0	+	53980000	56360000	0,128,0
chr6	57540000	57780000	T1LAD1098	0	+	57540000	57780000	0,128,0
chr6	57960000	58460000	T1LAD1099	0	+	57960000	58460000	0,128,0
chr6	60220000	60340000	T1LAD1100	0	+	60220000	60340000	0,128,0
chr6	60500000	61340000	T1LAD1101	0	+	60500000	61340000	0,128,0
chr6	61360000	63260000	T1LAD1102	0	+	61360000	63260000	0,128,0
chr6	63700000	65780000	T1LAD1103	0	+	63700000	65780000	0,128,0
chr6	65940000	68260000	T1LAD1104	0	+	65940000	68260000	0,128,0
chr6	68400000	71380000	T1LAD1105	0	+	68400000	71380000	0,128,0
chr6	71540000	73080000	T1LAD1106	0	+	71540000	73080000	0,128,0
chr6	73120000	73140000	T1LAD1107	0	+	73120000	73140000	0,128,0
chr6	73840000	75200000	T1LAD1108	0	+	73840000	75200000	0,128,0
chr6	75960000	78900000	T1LAD1109	0	+	75960000	78900000	0,128,0
chr6	79720000	81740000	T1LAD1110	0	+	79720000	81740000	0,128,0
chr6	82040000	82240000	T1LAD1111	0	+	82040000	82240000	0,128,0
chr6	82980000	83180000	T1LAD1112	0	+	82980000	83180000	0,128,0
chr6	83540000	85440000	T1LAD1113	0	+	83540000	85440000	0,128,0
chr6	85700000	86600000	T1LAD1114	0	+	85700000	86600000	0,128,0
chr6	86760000	87100000	T1LAD1115	0	+	86760000	87100000	0,128,0
chr6	88040000	88380000	T1LAD1116	0	+	88040000	88380000	0,128,0
chr6	88740000	88960000	T1LAD1117	0	+	88740000	88960000	0,128,0
chr6	90980000	95040000	T1LAD1118	0	+	90980000	95040000	0,128,0
chr6	95060000	96980000	T1LAD1119	0	+	95060000	96980000	0,128,0
chr6	97480000	98520000	T1LAD1120	0	+	97480000	98520000	0,128,0
chr6	99140000	99220000	T1LAD1121	0	+	99140000	99220000	0,128,0
chr6	99620000	100160000	T1LAD1122	0	+	99620000	100160000	0,128,0
chr6	100300000	100420000	T1LAD1123	0	+	100300000	100420000	0,128,0
chr6	100480000	104500000	T1LAD1124	0	+	100480000	104500000	0,128,0
chr6	109100000	109280000	T1LAD1125	0	+	109100000	109280000	0,128,0
chr6	109520000	109820000	T1LAD1126	0	+	109520000	109820000	0,128,0
chr6	112060000	112180000	T1LAD1127	0	+	112060000	112180000	0,128,0
chr6	112520000	113520000	T1LAD1128	0	+	112520000	113520000	0,128,0
chr6	114440000	116240000	T1LAD1129	0	+	114440000	116240000	0,128,0
chr6	116700000	117480000	T1LAD1130	0	+	116700000	117480000	0,128,0
chr6	117620000	117900000	T1LAD1131	0	+	117620000	117900000	0,128,0
chr6	118340000	118560000	T1LAD1132	0	+	118340000	118560000	0,128,0
chr6	119360000	121380000	T1LAD1133	0	+	119360000	121380000	0,128,0
chr6	121620000	122380000	T1LAD1134	0	+	121620000	122380000	0,128,0
chr6	122840000	124940000	T1LAD1135	0	+	122840000	124940000	0,128,0
chr6	126120000	127660000	T1LAD1136	0	+	126120000	127660000	0,128,0
chr6	128520000	129100000	T1LAD1137	0	+	128520000	129100000	0,128,0
chr6	130260000	130700000	T1LAD1138	0	+	130260000	130700000	0,128,0
chr6	131980000	132360000	T1LAD1139	0	+	131980000	132360000	0,128,0
chr6	133560000	133880000	T1LAD1140	0	+	133560000	133880000	0,128,0
chr6	135280000	136000000	T1LAD1141	0	+	135280000	136000000	0,128,0
chr6	139780000	139840000	T1LAD1142	0	+	139780000	139840000	0,128,0
chr6	140000000	141040000	T1LAD1143	0	+	140000000	141040000	0,128,0
chr6	141080000	141900000	T1LAD1144	0	+	141080000	141900000	0,128,0
chr6	142400000	142720000	T1LAD1145	0	+	142400000	142720000	0,128,0
chr6	143180000	143380000	T1LAD1146	0	+	143180000	143380000	0,128,0
chr6	145300000	147680000	T1LAD1147	0	+	145300000	147680000	0,128,0
chr6	151480000	152040000	T1LAD1148	0	+	151480000	152040000	0,128,0
chr6	152340000	152880000	T1LAD1149	0	+	152340000	152880000	0,128,0
chr6	153160000	154320000	T1LAD1150	0	+	153160000	154320000	0,128,0
chr6	155280000	156540000	T1LAD1151	0	+	155280000	156540000	0,128,0
chr6	160560000	160900000	T1LAD1152	0	+	160560000	160900000	0,128,0
chr6	164280000	165000000	T1LAD1153	0	+	164280000	165000000	0,128,0
chr6	165240000	165580000	T1LAD1154	0	+	165240000	165580000	0,128,0
chr6	170360000	170380000	T1LAD1155	0	+	170360000	170380000	0,128,0
chr7	5920000	5940000	T1LAD1156	0	+	5920000	5940000	0,128,0
chr7	6760000	6820000	T1LAD1157	0	+	6760000	6820000	0,128,0
chr7	7980000	10060000	T1LAD1158	0	+	7980000	10060000	0,128,0
chr7	10100000	10920000	T1LAD1159	0	+	10100000	10920000	0,128,0
chr7	11240000	12560000	T1LAD1160	0	+	11240000	12560000	0,128,0
chr7	13180000	16260000	T1LAD1161	0	+	13180000	16260000	0,128,0
chr7	16300000	16420000	T1LAD1162	0	+	16300000	16420000	0,128,0
chr7	16780000	17560000	T1LAD1163	0	+	16780000	17560000	0,128,0
chr7	17980000	19980000	T1LAD1164	0	+	17980000	19980000	0,128,0
chr7	20160000	20700000	T1LAD1165	0	+	20160000	20700000	0,128,0
chr7	20840000	20960000	T1LAD1166	0	+	20840000	20960000	0,128,0
chr7	21180000	21720000	T1LAD1167	0	+	21180000	21720000	0,128,0
chr7	23760000	24020000	T1LAD1168	0	+	23760000	24020000	0,128,0
chr7	25420000	25520000	T1LAD1169	0	+	25420000	25520000	0,128,0
chr7	26700000	27080000	T1LAD1170	0	+	26700000	27080000	0,128,0
chr7	31100000	31120000	T1LAD1171	0	+	31100000	31120000	0,128,0
chr7	31160000	31620000	T1LAD1172	0	+	31160000	31620000	0,128,0
chr7	32540000	32660000	T1LAD1173	0	+	32540000	32660000	0,128,0
chr7	35040000	35240000	T1LAD1174	0	+	35040000	35240000	0,128,0
chr7	37580000	37700000	T1LAD1175	0	+	37580000	37700000	0,128,0
chr7	37740000	37920000	T1LAD1176	0	+	37740000	37920000	0,128,0
chr7	40240000	40500000	T1LAD1177	0	+	40240000	40500000	0,128,0
chr7	44000000	44040000	T1LAD1178	0	+	44000000	44040000	0,128,0
chr7	45240000	45560000	T1LAD1179	0	+	45240000	45560000	0,128,0
chr7	46340000	46800000	T1LAD1180	0	+	46340000	46800000	0,128,0
chr7	48140000	49760000	T1LAD1181	0	+	48140000	49760000	0,128,0
chr7	49900000	50300000	T1LAD1182	0	+	49900000	50300000	0,128,0
chr7	51700000	52660000	T1LAD1183	0	+	51700000	52660000	0,128,0
chr7	52700000	54400000	T1LAD1184	0	+	52700000	54400000	0,128,0
chr7	55820000	55960000	T1LAD1185	0	+	55820000	55960000	0,128,0
chr7	56120000	56780000	T1LAD1186	0	+	56120000	56780000	0,128,0
chr7	56900000	57200000	T1LAD1187	0	+	56900000	57200000	0,128,0
chr7	57460000	57620000	T1LAD1188	0	+	57460000	57620000	0,128,0
chr7	57640000	58040000	T1LAD1189	0	+	57640000	58040000	0,128,0
chr7	58160000	58220000	T1LAD1190	0	+	58160000	58220000	0,128,0
chr7	58340000	58360000	T1LAD1191	0	+	58340000	58360000	0,128,0
chr7	58420000	58440000	T1LAD1192	0	+	58420000	58440000	0,128,0
chr7	59400000	59420000	T1LAD1193	0	+	59400000	59420000	0,128,0
chr7	60300000	60320000	T1LAD1194	0	+	60300000	60320000	0,128,0
chr7	60360000	60380000	T1LAD1195	0	+	60360000	60380000	0,128,0
chr7	61080000	61120000	T1LAD1196	0	+	61080000	61120000	0,128,0
chr7	61260000	61280000	T1LAD1197	0	+	61260000	61280000	0,128,0
chr7	61400000	61440000	T1LAD1198	0	+	61400000	61440000	0,128,0
chr7	61500000	61520000	T1LAD1199	0	+	61500000	61520000	0,128,0
chr7	61720000	61980000	T1LAD1200	0	+	61720000	61980000	0,128,0
chr7	62120000	62460000	T1LAD1201	0	+	62120000	62460000	0,128,0
chr7	62500000	63300000	T1LAD1202	0	+	62500000	63300000	0,128,0
chr7	63340000	63420000	T1LAD1203	0	+	63340000	63420000	0,128,0
chr7	63780000	64600000	T1LAD1204	0	+	63780000	64600000	0,128,0
chr7	64720000	64780000	T1LAD1205	0	+	64720000	64780000	0,128,0
chr7	65120000	65200000	T1LAD1206	0	+	65120000	65200000	0,128,0
chr7	65580000	65640000	T1LAD1207	0	+	65580000	65640000	0,128,0
chr7	65680000	65720000	T1LAD1208	0	+	65680000	65720000	0,128,0
chr7	72940000	73020000	T1LAD1209	0	+	72940000	73020000	0,128,0
chr7	74780000	74800000	T1LAD1210	0	+	74780000	74800000	0,128,0
chr7	74840000	74920000	T1LAD1211	0	+	74840000	74920000	0,128,0
chr7	76740000	76900000	T1LAD1212	0	+	76740000	76900000	0,128,0
chr7	77060000	77400000	T1LAD1213	0	+	77060000	77400000	0,128,0
chr7	78080000	80680000	T1LAD1214	0	+	78080000	80680000	0,128,0
chr7	81240000	82140000	T1LAD1215	0	+	81240000	82140000	0,128,0
chr7	82780000	83600000	T1LAD1216	0	+	82780000	83600000	0,128,0
chr7	83700000	84000000	T1LAD1217	0	+	83700000	84000000	0,128,0
chr7	84400000	84980000	T1LAD1218	0	+	84400000	84980000	0,128,0
chr7	85140000	86900000	T1LAD1219	0	+	85140000	86900000	0,128,0
chr7	87480000	89200000	T1LAD1220	0	+	87480000	89200000	0,128,0
chr7	89240000	90900000	T1LAD1221	0	+	89240000	90900000	0,128,0
chr7	91440000	91860000	T1LAD1222	0	+	91440000	91860000	0,128,0
chr7	93060000	94220000	T1LAD1223	0	+	93060000	94220000	0,128,0
chr7	94700000	94720000	T1LAD1224	0	+	94700000	94720000	0,128,0
chr7	94760000	95420000	T1LAD1225	0	+	94760000	95420000	0,128,0
chr7	97160000	97900000	T1LAD1226	0	+	97160000	97900000	0,128,0
chr7	102640000	102660000	T1LAD1227	0	+	102640000	102660000	0,128,0
chr7	102680000	103100000	T1LAD1228	0	+	102680000	103100000	0,128,0
chr7	103140000	103160000	T1LAD1229	0	+	103140000	103160000	0,128,0
chr7	103240000	104880000	T1LAD1230	0	+	103240000	104880000	0,128,0
chr7	107240000	107480000	T1LAD1231	0	+	107240000	107480000	0,128,0
chr7	108640000	111640000	T1LAD1232	0	+	108640000	111640000	0,128,0
chr7	112540000	116520000	T1LAD1233	0	+	112540000	116520000	0,128,0
chr7	118060000	120720000	T1LAD1234	0	+	118060000	120720000	0,128,0
chr7	122000000	122240000	T1LAD1235	0	+	122000000	122240000	0,128,0
chr7	122480000	123620000	T1LAD1236	0	+	122480000	123620000	0,128,0
chr7	124080000	126500000	T1LAD1237	0	+	124080000	126500000	0,128,0
chr7	126800000	127580000	T1LAD1238	0	+	126800000	127580000	0,128,0
chr7	130560000	130840000	T1LAD1239	0	+	130560000	130840000	0,128,0
chr7	133640000	134400000	T1LAD1240	0	+	133640000	134400000	0,128,0
chr7	135000000	135160000	T1LAD1241	0	+	135000000	135160000	0,128,0
chr7	136000000	137320000	T1LAD1242	0	+	136000000	137320000	0,128,0
chr7	141580000	141640000	T1LAD1243	0	+	141580000	141640000	0,128,0
chr7	141700000	141720000	T1LAD1244	0	+	141700000	141720000	0,128,0
chr7	141740000	142040000	T1LAD1245	0	+	141740000	142040000	0,128,0
chr7	142560000	142580000	T1LAD1246	0	+	142560000	142580000	0,128,0
chr7	143080000	143240000	T1LAD1247	0	+	143080000	143240000	0,128,0
chr7	143920000	144180000	T1LAD1248	0	+	143920000	144180000	0,128,0
chr7	144200000	148080000	T1LAD1249	0	+	144200000	148080000	0,128,0
chr7	150080000	150260000	T1LAD1250	0	+	150080000	150260000	0,128,0
chr7	150460000	150720000	T1LAD1251	0	+	150460000	150720000	0,128,0
chr7	152160000	152280000	T1LAD1252	0	+	152160000	152280000	0,128,0
chr7	153120000	153880000	T1LAD1253	0	+	153120000	153880000	0,128,0
chr7	156240000	156440000	T1LAD1254	0	+	156240000	156440000	0,128,0
chr8	1200000	1220000	T1LAD1255	0	+	1200000	1220000	0,128,0
chr8	1640000	1700000	T1LAD1256	0	+	1640000	1700000	0,128,0
chr8	2180000	2260000	T1LAD1257	0	+	2180000	2260000	0,128,0
chr8	2340000	2380000	T1LAD1258	0	+	2340000	2380000	0,128,0
chr8	4020000	6280000	T1LAD1259	0	+	4020000	6280000	0,128,0
chr8	7380000	7400000	T1LAD1260	0	+	7380000	7400000	0,128,0
chr8	7760000	7820000	T1LAD1261	0	+	7760000	7820000	0,128,0
chr8	13380000	17000000	T1LAD1262	0	+	13380000	17000000	0,128,0
chr8	17940000	18640000	T1LAD1263	0	+	17940000	18640000	0,128,0
chr8	20600000	20680000	T1LAD1264	0	+	20600000	20680000	0,128,0
chr8	23580000	23660000	T1LAD1265	0	+	23580000	23660000	0,128,0
chr8	24240000	24500000	T1LAD1266	0	+	24240000	24500000	0,128,0
chr8	24540000	24880000	T1LAD1267	0	+	24540000	24880000	0,128,0
chr8	26820000	27280000	T1LAD1268	0	+	26820000	27280000	0,128,0
chr8	30960000	33420000	T1LAD1269	0	+	30960000	33420000	0,128,0
chr8	34080000	35200000	T1LAD1270	0	+	34080000	35200000	0,128,0
chr8	35900000	36160000	T1LAD1271	0	+	35900000	36160000	0,128,0
chr8	36600000	36960000	T1LAD1272	0	+	36600000	36960000	0,128,0
chr8	39040000	39100000	T1LAD1273	0	+	39040000	39100000	0,128,0
chr8	39240000	39260000	T1LAD1274	0	+	39240000	39260000	0,128,0
chr8	43220000	43940000	T1LAD1275	0	+	43220000	43940000	0,128,0
chr8	45940000	46100000	T1LAD1276	0	+	45940000	46100000	0,128,0
chr8	46440000	47260000	T1LAD1277	0	+	46440000	47260000	0,128,0
chr8	48940000	49500000	T1LAD1278	0	+	48940000	49500000	0,128,0
chr8	49660000	51500000	T1LAD1279	0	+	49660000	51500000	0,128,0
chr8	52020000	52820000	T1LAD1280	0	+	52020000	52820000	0,128,0
chr8	54480000	55000000	T1LAD1281	0	+	54480000	55000000	0,128,0
chr8	55560000	55760000	T1LAD1282	0	+	55560000	55760000	0,128,0
chr8	56080000	57180000	T1LAD1283	0	+	56080000	57180000	0,128,0
chr8	57360000	57960000	T1LAD1284	0	+	57360000	57960000	0,128,0
chr8	59140000	60360000	T1LAD1285	0	+	59140000	60360000	0,128,0
chr8	61720000	62960000	T1LAD1286	0	+	61720000	62960000	0,128,0
chr8	63380000	65720000	T1LAD1287	0	+	63380000	65720000	0,128,0
chr8	67080000	67900000	T1LAD1288	0	+	67080000	67900000	0,128,0
chr8	70500000	70920000	T1LAD1289	0	+	70500000	70920000	0,128,0
chr8	71380000	71520000	T1LAD1290	0	+	71380000	71520000	0,128,0
chr8	71860000	72400000	T1LAD1291	0	+	71860000	72400000	0,128,0
chr8	72440000	72980000	T1LAD1292	0	+	72440000	72980000	0,128,0
chr8	74200000	74680000	T1LAD1293	0	+	74200000	74680000	0,128,0
chr8	74720000	74960000	T1LAD1294	0	+	74720000	74960000	0,128,0
chr8	75040000	76640000	T1LAD1295	0	+	75040000	76640000	0,128,0
chr8	76860000	79300000	T1LAD1296	0	+	76860000	79300000	0,128,0
chr8	80920000	81620000	T1LAD1297	0	+	80920000	81620000	0,128,0
chr8	81880000	85140000	T1LAD1298	0	+	81880000	85140000	0,128,0
chr8	85660000	85680000	T1LAD1299	0	+	85660000	85680000	0,128,0
chr8	86180000	86300000	T1LAD1300	0	+	86180000	86300000	0,128,0
chr8	86460000	89720000	T1LAD1301	0	+	86460000	89720000	0,128,0
chr8	89940000	90560000	T1LAD1302	0	+	89940000	90560000	0,128,0
chr8	91060000	91940000	T1LAD1303	0	+	91060000	91940000	0,128,0
chr8	92480000	93100000	T1LAD1304	0	+	92480000	93100000	0,128,0
chr8	93460000	93600000	T1LAD1305	0	+	93460000	93600000	0,128,0
chr8	95440000	95720000	T1LAD1306	0	+	95440000	95720000	0,128,0
chr8	96660000	97200000	T1LAD1307	0	+	96660000	97200000	0,128,0
chr8	99020000	100020000	T1LAD1308	0	+	99020000	100020000	0,128,0
chr8	103420000	104280000	T1LAD1309	0	+	103420000	104280000	0,128,0
chr8	104780000	105980000	T1LAD1310	0	+	104780000	105980000	0,128,0
chr8	106020000	107060000	T1LAD1311	0	+	106020000	107060000	0,128,0
chr8	107660000	108040000	T1LAD1312	0	+	107660000	108040000	0,128,0
chr8	108260000	109520000	T1LAD1313	0	+	108260000	109520000	0,128,0
chr8	110020000	115400000	T1LAD1314	0	+	110020000	115400000	0,128,0
chr8	115600000	116320000	T1LAD1315	0	+	115600000	116320000	0,128,0
chr8	117280000	117820000	T1LAD1316	0	+	117280000	117820000	0,128,0
chr8	118360000	119840000	T1LAD1317	0	+	118360000	119840000	0,128,0
chr8	120240000	120540000	T1LAD1318	0	+	120240000	120540000	0,128,0
chr8	121080000	121580000	T1LAD1319	0	+	121080000	121580000	0,128,0
chr8	122200000	122460000	T1LAD1320	0	+	122200000	122460000	0,128,0
chr8	125740000	126360000	T1LAD1321	0	+	125740000	126360000	0,128,0
chr8	126960000	127220000	T1LAD1322	0	+	126960000	127220000	0,128,0
chr8	128400000	128560000	T1LAD1323	0	+	128400000	128560000	0,128,0
chr8	128740000	128760000	T1LAD1324	0	+	128740000	128760000	0,128,0
chr8	128920000	129420000	T1LAD1325	0	+	128920000	129420000	0,128,0
chr8	130760000	132000000	T1LAD1326	0	+	130760000	132000000	0,128,0
chr8	132440000	132860000	T1LAD1327	0	+	132440000	132860000	0,128,0
chr8	135980000	137100000	T1LAD1328	0	+	135980000	137100000	0,128,0
chr8	137140000	137960000	T1LAD1329	0	+	137140000	137960000	0,128,0
chr8	143000000	143020000	T1LAD1330	0	+	143000000	143020000	0,128,0
chr8	143040000	143080000	T1LAD1331	0	+	143040000	143080000	0,128,0
chr9	120000	300000	T1LAD1332	0	+	120000	300000	0,128,0
chr9	1120000	1920000	T1LAD1333	0	+	1120000	1920000	0,128,0
chr9	2820000	3720000	T1LAD1334	0	+	2820000	3720000	0,128,0
chr9	5120000	5360000	T1LAD1335	0	+	5120000	5360000	0,128,0
chr9	5400000	5540000	T1LAD1336	0	+	5400000	5540000	0,128,0
chr9	5900000	6400000	T1LAD1337	0	+	5900000	6400000	0,128,0
chr9	7280000	7440000	T1LAD1338	0	+	7280000	7440000	0,128,0
chr9	7560000	8240000	T1LAD1339	0	+	7560000	8240000	0,128,0
chr9	8900000	13120000	T1LAD1340	0	+	8900000	13120000	0,128,0
chr9	15580000	15960000	T1LAD1341	0	+	15580000	15960000	0,128,0
chr9	17000000	17520000	T1LAD1342	0	+	17000000	17520000	0,128,0
chr9	17880000	18700000	T1LAD1343	0	+	17880000	18700000	0,128,0
chr9	19820000	19920000	T1LAD1344	0	+	19820000	19920000	0,128,0
chr9	20980000	21380000	T1LAD1345	0	+	20980000	21380000	0,128,0
chr9	22520000	23520000	T1LAD1346	0	+	22520000	23520000	0,128,0
chr9	23860000	26740000	T1LAD1347	0	+	23860000	26740000	0,128,0
chr9	28100000	32320000	T1LAD1348	0	+	28100000	32320000	0,128,0
chr9	38560000	38640000	T1LAD1349	0	+	38560000	38640000	0,128,0
chr9	38780000	38840000	T1LAD1350	0	+	38780000	38840000	0,128,0
chr9	38900000	39160000	T1LAD1351	0	+	38900000	39160000	0,128,0
chr9	39440000	39580000	T1LAD1352	0	+	39440000	39580000	0,128,0
chr9	40320000	40340000	T1LAD1353	0	+	40320000	40340000	0,128,0
chr9	40520000	40600000	T1LAD1354	0	+	40520000	40600000	0,128,0
chr9	40700000	40760000	T1LAD1355	0	+	40700000	40760000	0,128,0
chr9	40800000	40920000	T1LAD1356	0	+	40800000	40920000	0,128,0
chr9	41180000	41260000	T1LAD1357	0	+	41180000	41260000	0,128,0
chr9	41300000	41380000	T1LAD1358	0	+	41300000	41380000	0,128,0
chr9	41400000	41520000	T1LAD1359	0	+	41400000	41520000	0,128,0
chr9	41540000	41600000	T1LAD1360	0	+	41540000	41600000	0,128,0
chr9	42020000	42080000	T1LAD1361	0	+	42020000	42080000	0,128,0
chr9	42360000	42620000	T1LAD1362	0	+	42360000	42620000	0,128,0
chr9	42720000	42840000	T1LAD1363	0	+	42720000	42840000	0,128,0
chr9	43080000	43120000	T1LAD1364	0	+	43080000	43120000	0,128,0
chr9	43160000	43280000	T1LAD1365	0	+	43160000	43280000	0,128,0
chr9	43320000	43340000	T1LAD1366	0	+	43320000	43340000	0,128,0
chr9	43380000	43420000	T1LAD1367	0	+	43380000	43420000	0,128,0
chr9	44360000	44380000	T1LAD1368	0	+	44360000	44380000	0,128,0
chr9	45100000	45120000	T1LAD1369	0	+	45100000	45120000	0,128,0
chr9	45280000	45300000	T1LAD1370	0	+	45280000	45300000	0,128,0
chr9	60500000	60560000	T1LAD1371	0	+	60500000	60560000	0,128,0
chr9	61400000	61420000	T1LAD1372	0	+	61400000	61420000	0,128,0
chr9	61500000	61540000	T1LAD1373	0	+	61500000	61540000	0,128,0
chr9	61680000	61740000	T1LAD1374	0	+	61680000	61740000	0,128,0
chr9	61900000	61920000	T1LAD1375	0	+	61900000	61920000	0,128,0
chr9	61980000	62000000	T1LAD1376	0	+	61980000	62000000	0,128,0
chr9	62440000	62460000	T1LAD1377	0	+	62440000	62460000	0,128,0
chr9	62780000	62940000	T1LAD1378	0	+	62780000	62940000	0,128,0
chr9	63400000	63420000	T1LAD1379	0	+	63400000	63420000	0,128,0
chr9	63540000	63640000	T1LAD1380	0	+	63540000	63640000	0,128,0
chr9	63680000	63800000	T1LAD1381	0	+	63680000	63800000	0,128,0
chr9	63820000	63920000	T1LAD1382	0	+	63820000	63920000	0,128,0
chr9	63960000	64140000	T1LAD1383	0	+	63960000	64140000	0,128,0
chr9	64320000	64340000	T1LAD1384	0	+	64320000	64340000	0,128,0
chr9	64380000	64440000	T1LAD1385	0	+	64380000	64440000	0,128,0
chr9	64480000	64500000	T1LAD1386	0	+	64480000	64500000	0,128,0
chr9	64540000	64560000	T1LAD1387	0	+	64540000	64560000	0,128,0
chr9	64880000	64900000	T1LAD1388	0	+	64880000	64900000	0,128,0
chr9	64920000	64960000	T1LAD1389	0	+	64920000	64960000	0,128,0
chr9	65220000	65240000	T1LAD1390	0	+	65220000	65240000	0,128,0
chr9	65280000	65300000	T1LAD1391	0	+	65280000	65300000	0,128,0
chr9	65500000	65560000	T1LAD1392	0	+	65500000	65560000	0,128,0
chr9	65680000	65740000	T1LAD1393	0	+	65680000	65740000	0,128,0
chr9	65920000	65940000	T1LAD1394	0	+	65920000	65940000	0,128,0
chr9	65980000	66000000	T1LAD1395	0	+	65980000	66000000	0,128,0
chr9	66140000	66180000	T1LAD1396	0	+	66140000	66180000	0,128,0
chr9	66940000	66980000	T1LAD1397	0	+	66940000	66980000	0,128,0
chr9	67080000	67100000	T1LAD1398	0	+	67080000	67100000	0,128,0
chr9	67380000	67420000	T1LAD1399	0	+	67380000	67420000	0,128,0
chr9	67900000	67920000	T1LAD1400	0	+	67900000	67920000	0,128,0
chr9	68300000	68360000	T1LAD1401	0	+	68300000	68360000	0,128,0
chr9	70640000	70800000	T1LAD1402	0	+	70640000	70800000	0,128,0
chr9	71220000	71540000	T1LAD1403	0	+	71220000	71540000	0,128,0
chr9	72700000	74720000	T1LAD1404	0	+	72700000	74720000	0,128,0
chr9	75580000	75860000	T1LAD1405	0	+	75580000	75860000	0,128,0
chr9	77040000	77420000	T1LAD1406	0	+	77040000	77420000	0,128,0
chr9	78060000	78200000	T1LAD1407	0	+	78060000	78200000	0,128,0
chr9	78640000	79240000	T1LAD1408	0	+	78640000	79240000	0,128,0
chr9	80100000	80660000	T1LAD1409	0	+	80100000	80660000	0,128,0
chr9	82220000	82420000	T1LAD1410	0	+	82220000	82420000	0,128,0
chr9	82620000	83180000	T1LAD1411	0	+	82620000	83180000	0,128,0
chr9	83720000	83920000	T1LAD1412	0	+	83720000	83920000	0,128,0
chr9	100720000	100960000	T1LAD1413	0	+	100720000	100960000	0,128,0
chr9	101580000	104740000	T1LAD1414	0	+	101580000	104740000	0,128,0
chr9	105700000	105820000	T1LAD1415	0	+	105700000	105820000	0,128,0
chr9	106160000	106260000	T1LAD1416	0	+	106160000	106260000	0,128,0
chr9	110260000	111020000	T1LAD1417	0	+	110260000	111020000	0,128,0
chr9	112920000	113060000	T1LAD1418	0	+	112920000	113060000	0,128,0
chr9	115480000	116140000	T1LAD1419	0	+	115480000	116140000	0,128,0
chr9	117780000	119260000	T1LAD1420	0	+	117780000	119260000	0,128,0
chr9	122400000	122780000	T1LAD1421	0	+	122400000	122780000	0,128,0
chrX	4600000	5900000	T1LAD1422	0	+	4600000	5900000	0,128,0
chrX	7400000	8620000	T1LAD1423	0	+	7400000	8620000	0,128,0
chrX	10840000	11260000	T1LAD1424	0	+	10840000	11260000	0,128,0
chrX	11760000	12760000	T1LAD1425	0	+	11760000	12760000	0,128,0
chrX	14100000	15260000	T1LAD1426	0	+	14100000	15260000	0,128,0
chrX	15980000	16400000	T1LAD1427	0	+	15980000	16400000	0,128,0
chrX	16900000	17100000	T1LAD1428	0	+	16900000	17100000	0,128,0
chrX	19140000	19320000	T1LAD1429	0	+	19140000	19320000	0,128,0
chrX	20700000	21680000	T1LAD1430	0	+	20700000	21680000	0,128,0
chrX	22320000	23620000	T1LAD1431	0	+	22320000	23620000	0,128,0
chrX	25100000	25720000	T1LAD1432	0	+	25100000	25720000	0,128,0
chrX	25760000	26780000	T1LAD1433	0	+	25760000	26780000	0,128,0
chrX	26820000	30180000	T1LAD1434	0	+	26820000	30180000	0,128,0
chrX	31840000	36740000	T1LAD1435	0	+	31840000	36740000	0,128,0
chrX	36780000	37100000	T1LAD1436	0	+	36780000	37100000	0,128,0
chrX	37280000	37300000	T1LAD1437	0	+	37280000	37300000	0,128,0
chrX	37940000	38620000	T1LAD1438	0	+	37940000	38620000	0,128,0
chrX	43040000	43480000	T1LAD1439	0	+	43040000	43480000	0,128,0
chrX	43780000	44700000	T1LAD1440	0	+	43780000	44700000	0,128,0
chrX	45300000	45740000	T1LAD1441	0	+	45300000	45740000	0,128,0
chrX	45880000	46180000	T1LAD1442	0	+	45880000	46180000	0,128,0
chrX	47700000	48000000	T1LAD1443	0	+	47700000	48000000	0,128,0
chrX	49280000	49360000	T1LAD1444	0	+	49280000	49360000	0,128,0
chrX	49580000	49880000	T1LAD1445	0	+	49580000	49880000	0,128,0
chrX	50220000	50240000	T1LAD1446	0	+	50220000	50240000	0,128,0
chrX	50280000	50580000	T1LAD1447	0	+	50280000	50580000	0,128,0
chrX	50780000	52180000	T1LAD1448	0	+	50780000	52180000	0,128,0
chrX	52200000	52680000	T1LAD1449	0	+	52200000	52680000	0,128,0
chrX	52700000	52740000	T1LAD1450	0	+	52700000	52740000	0,128,0
chrX	52780000	52900000	T1LAD1451	0	+	52780000	52900000	0,128,0
chrX	53760000	54380000	T1LAD1452	0	+	53760000	54380000	0,128,0
chrX	54860000	55460000	T1LAD1453	0	+	54860000	55460000	0,128,0
chrX	55520000	58080000	T1LAD1454	0	+	55520000	58080000	0,128,0
chrX	58300000	58540000	T1LAD1455	0	+	58300000	58540000	0,128,0
chrX	59480000	59500000	T1LAD1456	0	+	59480000	59500000	0,128,0
chrX	60400000	60420000	T1LAD1457	0	+	60400000	60420000	0,128,0
chrX	60660000	60680000	T1LAD1458	0	+	60660000	60680000	0,128,0
chrX	62200000	62220000	T1LAD1459	0	+	62200000	62220000	0,128,0
chrX	62520000	63140000	T1LAD1460	0	+	62520000	63140000	0,128,0
chrX	63180000	63200000	T1LAD1461	0	+	63180000	63200000	0,128,0
chrX	63240000	63620000	T1LAD1462	0	+	63240000	63620000	0,128,0
chrX	63940000	65500000	T1LAD1463	0	+	63940000	65500000	0,128,0
chrX	65720000	68200000	T1LAD1464	0	+	65720000	68200000	0,128,0
chrX	69580000	70420000	T1LAD1465	0	+	69580000	70420000	0,128,0
chrX	70540000	71040000	T1LAD1466	0	+	70540000	71040000	0,128,0
chrX	72400000	72760000	T1LAD1467	0	+	72400000	72760000	0,128,0
chrX	72860000	72880000	T1LAD1468	0	+	72860000	72880000	0,128,0
chrX	72960000	74160000	T1LAD1469	0	+	72960000	74160000	0,128,0
chrX	74540000	80000000	T1LAD1470	0	+	74540000	80000000	0,128,0
chrX	80100000	89380000	T1LAD1471	0	+	80100000	89380000	0,128,0
chrX	89740000	89760000	T1LAD1472	0	+	89740000	89760000	0,128,0
chrX	89800000	91960000	T1LAD1473	0	+	89800000	91960000	0,128,0
chrX	92340000	92760000	T1LAD1474	0	+	92340000	92760000	0,128,0
chrX	92800000	96900000	T1LAD1475	0	+	92800000	96900000	0,128,0
chrX	96940000	97080000	T1LAD1476	0	+	96940000	97080000	0,128,0
chrX	97700000	98240000	T1LAD1477	0	+	97700000	98240000	0,128,0
chrX	98680000	100280000	T1LAD1478	0	+	98680000	100280000	0,128,0
chrX	100500000	101060000	T1LAD1479	0	+	100500000	101060000	0,128,0
chrX	101420000	102200000	T1LAD1480	0	+	101420000	102200000	0,128,0
chrX	102320000	102360000	T1LAD1481	0	+	102320000	102360000	0,128,0
chrX	102480000	103080000	T1LAD1482	0	+	102480000	103080000	0,128,0
chrX	104480000	106860000	T1LAD1483	0	+	104480000	106860000	0,128,0
chrX	108480000	109700000	T1LAD1484	0	+	108480000	109700000	0,128,0
chrX	110860000	112600000	T1LAD1485	0	+	110860000	112600000	0,128,0
chrX	112880000	114300000	T1LAD1486	0	+	112880000	114300000	0,128,0
chrX	114320000	115200000	T1LAD1487	0	+	114320000	115200000	0,128,0
chrX	116000000	116560000	T1LAD1488	0	+	116000000	116560000	0,128,0
chrX	116580000	118340000	T1LAD1489	0	+	116580000	118340000	0,128,0
chrX	120120000	120880000	T1LAD1490	0	+	120120000	120880000	0,128,0
chrX	120980000	123320000	T1LAD1491	0	+	120980000	123320000	0,128,0
chrX	124240000	129020000	T1LAD1492	0	+	124240000	129020000	0,128,0
chrX	131100000	131660000	T1LAD1493	0	+	131100000	131660000	0,128,0
chrX	136280000	136600000	T1LAD1494	0	+	136280000	136600000	0,128,0
chrX	136960000	137280000	T1LAD1495	0	+	136960000	137280000	0,128,0
chrX	137920000	139100000	T1LAD1496	0	+	137920000	139100000	0,128,0
chrX	139240000	139840000	T1LAD1497	0	+	139240000	139840000	0,128,0
chrX	140780000	141040000	T1LAD1498	0	+	140780000	141040000	0,128,0
chrX	141100000	141520000	T1LAD1499	0	+	141100000	141520000	0,128,0
chrX	141560000	144080000	T1LAD1500	0	+	141560000	144080000	0,128,0
chrX	144160000	144440000	T1LAD1501	0	+	144160000	144440000	0,128,0
chrX	144460000	144540000	T1LAD1502	0	+	144460000	144540000	0,128,0
chrX	144580000	145760000	T1LAD1503	0	+	144580000	145760000	0,128,0
chrX	145800000	149420000	T1LAD1504	0	+	145800000	149420000	0,128,0
chrX	151000000	151680000	T1LAD1505	0	+	151000000	151680000	0,128,0
chrX	151820000	152680000	T1LAD1506	0	+	151820000	152680000	0,128,0
chrX	153100000	153260000	T1LAD1507	0	+	153100000	153260000	0,128,0
chrX	154100000	154160000	T1LAD1508	0	+	154100000	154160000	0,128,0
chrX	154220000	154240000	T1LAD1509	0	+	154220000	154240000	0,128,0
chrX	154820000	155340000	T1LAD1510	0	+	154820000	155340000	0,128,0
chrX	155380000	155460000	T1LAD1511	0	+	155380000	155460000	0,128,0
chrX	155500000	155720000	T1LAD1512	0	+	155500000	155720000	0,128,0
chrY	3420000	3440000	T1LAD1513	0	+	3420000	3440000	0,128,0
chrY	3520000	3540000	T1LAD1514	0	+	3520000	3540000	0,128,0
chrY	3840000	3860000	T1LAD1515	0	+	3840000	3860000	0,128,0
chrY	6520000	6540000	T1LAD1516	0	+	6520000	6540000	0,128,0
chrY	10080000	10160000	T1LAD1517	0	+	10080000	10160000	0,128,0
chrY	10220000	10240000	T1LAD1518	0	+	10220000	10240000	0,128,0
chrY	10620000	10700000	T1LAD1519	0	+	10620000	10700000	0,128,0
chrY	10740000	10820000	T1LAD1520	0	+	10740000	10820000	0,128,0
chrY	10860000	10940000	T1LAD1521	0	+	10860000	10940000	0,128,0
chrY	10980000	11080000	T1LAD1522	0	+	10980000	11080000	0,128,0
chrY	11340000	11380000	T1LAD1523	0	+	11340000	11380000	0,128,0
chrY	11480000	11540000	T1LAD1524	0	+	11480000	11540000	0,128,0
chrY	11640000	11660000	T1LAD1525	0	+	11640000	11660000	0,128,0
chrY	11680000	11760000	T1LAD1526	0	+	11680000	11760000	0,128,0
chrY	11940000	11960000	T1LAD1527	0	+	11940000	11960000	0,128,0
chrY	26420000	26440000	T1LAD1528	0	+	26420000	26440000	0,128,0
chr1	4180000	4580000	T2LAD0	0	+	4180000	4580000	194,225,5
chr1	4780000	5180000	T2LAD1	0	+	4780000	5180000	194,225,5
chr1	5220000	5660000	T2LAD2	0	+	5220000	5660000	194,225,5
chr1	7160000	7280000	T2LAD3	0	+	7160000	7280000	194,225,5
chr1	7740000	7960000	T2LAD4	0	+	7740000	7960000	194,225,5
chr1	9960000	10380000	T2LAD5	0	+	9960000	10380000	194,225,5
chr1	11120000	11240000	T2LAD6	0	+	11120000	11240000	194,225,5
chr1	12220000	12500000	T2LAD7	0	+	12220000	12500000	194,225,5
chr1	12680000	12920000	T2LAD8	0	+	12680000	12920000	194,225,5
chr1	13600000	14680000	T2LAD9	0	+	13600000	14680000	194,225,5
chr1	16800000	16840000	T2LAD10	0	+	16800000	16840000	194,225,5
chr1	19100000	19260000	T2LAD11	0	+	19100000	19260000	194,225,5
chr1	19820000	20100000	T2LAD12	0	+	19820000	20100000	194,225,5
chr1	20740000	21160000	T2LAD13	0	+	20740000	21160000	194,225,5
chr1	25280000	25500000	T2LAD14	0	+	25280000	25500000	194,225,5
chr1	27700000	28220000	T2LAD15	0	+	27700000	28220000	194,225,5
chr1	28940000	29120000	T2LAD16	0	+	28940000	29120000	194,225,5
chr1	33400000	35520000	T2LAD17	0	+	33400000	35520000	194,225,5
chr1	35720000	36080000	T2LAD18	0	+	35720000	36080000	194,225,5
chr1	37100000	37240000	T2LAD19	0	+	37100000	37240000	194,225,5
chr1	37500000	37920000	T2LAD20	0	+	37500000	37920000	194,225,5
chr1	38160000	38980000	T2LAD21	0	+	38160000	38980000	194,225,5
chr1	39240000	39380000	T2LAD22	0	+	39240000	39380000	194,225,5
chr1	40000000	40620000	T2LAD23	0	+	40000000	40620000	194,225,5
chr1	41040000	41320000	T2LAD24	0	+	41040000	41320000	194,225,5
chr1	42140000	42660000	T2LAD25	0	+	42140000	42660000	194,225,5
chr1	43080000	43260000	T2LAD26	0	+	43080000	43260000	194,225,5
chr1	44060000	44500000	T2LAD27	0	+	44060000	44500000	194,225,5
chr1	44860000	45060000	T2LAD28	0	+	44860000	45060000	194,225,5
chr1	45360000	45480000	T2LAD29	0	+	45360000	45480000	194,225,5
chr1	45620000	46160000	T2LAD30	0	+	45620000	46160000	194,225,5
chr1	46620000	46840000	T2LAD31	0	+	46620000	46840000	194,225,5
chr1	48060000	48960000	T2LAD32	0	+	48060000	48960000	194,225,5
chr1	50220000	50680000	T2LAD33	0	+	50220000	50680000	194,225,5
chr1	51180000	53060000	T2LAD34	0	+	51180000	53060000	194,225,5
chr1	53740000	54220000	T2LAD35	0	+	53740000	54220000	194,225,5
chr1	55060000	56360000	T2LAD36	0	+	55060000	56360000	194,225,5
chr1	56580000	60000000	T2LAD37	0	+	56580000	60000000	194,225,5
chr1	60860000	62180000	T2LAD38	0	+	60860000	62180000	194,225,5
chr1	62660000	63420000	T2LAD39	0	+	62660000	63420000	194,225,5
chr1	64200000	65440000	T2LAD40	0	+	64200000	65440000	194,225,5
chr1	66240000	66440000	T2LAD41	0	+	66240000	66440000	194,225,5
chr1	66920000	67340000	T2LAD42	0	+	66920000	67340000	194,225,5
chr1	67860000	68120000	T2LAD43	0	+	67860000	68120000	194,225,5
chr1	68840000	69140000	T2LAD44	0	+	68840000	69140000	194,225,5
chr1	70320000	70460000	T2LAD45	0	+	70320000	70460000	194,225,5
chr1	71920000	72040000	T2LAD46	0	+	71920000	72040000	194,225,5
chr1	75660000	75820000	T2LAD47	0	+	75660000	75820000	194,225,5
chr1	75940000	76700000	T2LAD48	0	+	75940000	76700000	194,225,5
chr1	77000000	78020000	T2LAD49	0	+	77000000	78020000	194,225,5
chr1	81140000	82100000	T2LAD50	0	+	81140000	82100000	194,225,5
chr1	83540000	85720000	T2LAD51	0	+	83540000	85720000	194,225,5
chr1	86380000	86540000	T2LAD52	0	+	86380000	86540000	194,225,5
chr1	86740000	88080000	T2LAD53	0	+	86740000	88080000	194,225,5
chr1	88580000	89040000	T2LAD54	0	+	88580000	89040000	194,225,5
chr1	89520000	89780000	T2LAD55	0	+	89520000	89780000	194,225,5
chr1	90320000	91220000	T2LAD56	0	+	90320000	91220000	194,225,5
chr1	91360000	91960000	T2LAD57	0	+	91360000	91960000	194,225,5
chr1	92420000	92840000	T2LAD58	0	+	92420000	92840000	194,225,5
chr1	92960000	93480000	T2LAD59	0	+	92960000	93480000	194,225,5
chr1	93880000	94020000	T2LAD60	0	+	93880000	94020000	194,225,5
chr1	94140000	95120000	T2LAD61	0	+	94140000	95120000	194,225,5
chr1	96460000	97020000	T2LAD62	0	+	96460000	97020000	194,225,5
chr1	97360000	97580000	T2LAD63	0	+	97360000	97580000	194,225,5
chr1	98160000	98480000	T2LAD64	0	+	98160000	98480000	194,225,5
chr1	100040000	100560000	T2LAD65	0	+	100040000	100560000	194,225,5
chr1	100820000	101320000	T2LAD66	0	+	100820000	101320000	194,225,5
chr1	101820000	102120000	T2LAD67	0	+	101820000	102120000	194,225,5
chr1	107440000	108240000	T2LAD68	0	+	107440000	108240000	194,225,5
chr1	108300000	108380000	T2LAD69	0	+	108300000	108380000	194,225,5
chr1	108460000	109180000	T2LAD70	0	+	108460000	109180000	194,225,5
chr1	109220000	109240000	T2LAD71	0	+	109220000	109240000	194,225,5
chr1	110560000	110800000	T2LAD72	0	+	110560000	110800000	194,225,5
chr1	111100000	112660000	T2LAD73	0	+	111100000	112660000	194,225,5
chr1	112960000	113000000	T2LAD74	0	+	112960000	113000000	194,225,5
chr1	113040000	113980000	T2LAD75	0	+	113040000	113980000	194,225,5
chr1	114160000	114800000	T2LAD76	0	+	114160000	114800000	194,225,5
chr1	115000000	116360000	T2LAD77	0	+	115000000	116360000	194,225,5
chr1	116740000	117400000	T2LAD78	0	+	116740000	117400000	194,225,5
chr1	117520000	117840000	T2LAD79	0	+	117520000	117840000	194,225,5
chr1	118060000	118340000	T2LAD80	0	+	118060000	118340000	194,225,5
chr1	118940000	120040000	T2LAD81	0	+	118940000	120040000	194,225,5
chr1	125060000	125160000	T2LAD82	0	+	125060000	125160000	194,225,5
chr1	143640000	143740000	T2LAD83	0	+	143640000	143740000	194,225,5
chr1	145660000	145820000	T2LAD84	0	+	145660000	145820000	194,225,5
chr1	146940000	147320000	T2LAD85	0	+	146940000	147320000	194,225,5
chr1	147480000	148040000	T2LAD86	0	+	147480000	148040000	194,225,5
chr1	148120000	148360000	T2LAD87	0	+	148120000	148360000	194,225,5
chr1	149940000	150140000	T2LAD88	0	+	149940000	150140000	194,225,5
chr1	150640000	150920000	T2LAD89	0	+	150640000	150920000	194,225,5
chr1	153180000	153500000	T2LAD90	0	+	153180000	153500000	194,225,5
chr1	154020000	154160000	T2LAD91	0	+	154020000	154160000	194,225,5
chr1	155340000	155900000	T2LAD92	0	+	155340000	155900000	194,225,5
chr1	157200000	157520000	T2LAD93	0	+	157200000	157520000	194,225,5
chr1	159000000	159240000	T2LAD94	0	+	159000000	159240000	194,225,5
chr1	160600000	160940000	T2LAD95	0	+	160600000	160940000	194,225,5
chr1	161260000	161440000	T2LAD96	0	+	161260000	161440000	194,225,5
chr1	161600000	161960000	T2LAD97	0	+	161600000	161960000	194,225,5
chr1	162240000	163240000	T2LAD98	0	+	162240000	163240000	194,225,5
chr1	164800000	166180000	T2LAD99	0	+	164800000	166180000	194,225,5
chr1	166820000	167980000	T2LAD100	0	+	166820000	167980000	194,225,5
chr1	168080000	168520000	T2LAD101	0	+	168080000	168520000	194,225,5
chr1	169740000	169940000	T2LAD102	0	+	169740000	169940000	194,225,5
chr1	171120000	171820000	T2LAD103	0	+	171120000	171820000	194,225,5
chr1	172280000	172700000	T2LAD104	0	+	172280000	172700000	194,225,5
chr1	173240000	173500000	T2LAD105	0	+	173240000	173500000	194,225,5
chr1	173640000	174120000	T2LAD106	0	+	173640000	174120000	194,225,5
chr1	174720000	176240000	T2LAD107	0	+	174720000	176240000	194,225,5
chr1	176740000	177660000	T2LAD108	0	+	176740000	177660000	194,225,5
chr1	177780000	179340000	T2LAD109	0	+	177780000	179340000	194,225,5
chr1	179740000	180000000	T2LAD110	0	+	179740000	180000000	194,225,5
chr1	180500000	180900000	T2LAD111	0	+	180500000	180900000	194,225,5
chr1	181140000	181840000	T2LAD112	0	+	181140000	181840000	194,225,5
chr1	181980000	183180000	T2LAD113	0	+	181980000	183180000	194,225,5
chr1	183660000	185860000	T2LAD114	0	+	183660000	185860000	194,225,5
chr1	192760000	193180000	T2LAD115	0	+	192760000	193180000	194,225,5
chr1	198140000	198320000	T2LAD116	0	+	198140000	198320000	194,225,5
chr1	199940000	200880000	T2LAD117	0	+	199940000	200880000	194,225,5
chr1	202300000	202560000	T2LAD118	0	+	202300000	202560000	194,225,5
chr1	203720000	203980000	T2LAD119	0	+	203720000	203980000	194,225,5
chr1	205840000	206180000	T2LAD120	0	+	205840000	206180000	194,225,5
chr1	206220000	206260000	T2LAD121	0	+	206220000	206260000	194,225,5
chr1	206780000	207080000	T2LAD122	0	+	206780000	207080000	194,225,5
chr1	207540000	208020000	T2LAD123	0	+	207540000	208020000	194,225,5
chr1	208300000	209340000	T2LAD124	0	+	208300000	209340000	194,225,5
chr1	209560000	209900000	T2LAD125	0	+	209560000	209900000	194,225,5
chr1	210220000	212400000	T2LAD126	0	+	210220000	212400000	194,225,5
chr1	212720000	214260000	T2LAD127	0	+	212720000	214260000	194,225,5
chr1	214560000	214720000	T2LAD128	0	+	214560000	214720000	194,225,5
chr1	216640000	216940000	T2LAD129	0	+	216640000	216940000	194,225,5
chr1	218260000	218740000	T2LAD130	0	+	218260000	218740000	194,225,5
chr1	219240000	220920000	T2LAD131	0	+	219240000	220920000	194,225,5
chr1	221700000	223560000	T2LAD132	0	+	221700000	223560000	194,225,5
chr1	223600000	223680000	T2LAD133	0	+	223600000	223680000	194,225,5
chr1	223880000	223940000	T2LAD134	0	+	223880000	223940000	194,225,5
chr1	223980000	224900000	T2LAD135	0	+	223980000	224900000	194,225,5
chr1	226220000	226300000	T2LAD136	0	+	226220000	226300000	194,225,5
chr1	227220000	227560000	T2LAD137	0	+	227220000	227560000	194,225,5
chr1	227800000	227880000	T2LAD138	0	+	227800000	227880000	194,225,5
chr1	229280000	230040000	T2LAD139	0	+	229280000	230040000	194,225,5
chr1	230420000	232500000	T2LAD140	0	+	230420000	232500000	194,225,5
chr1	232640000	233740000	T2LAD141	0	+	232640000	233740000	194,225,5
chr1	233960000	234460000	T2LAD142	0	+	233960000	234460000	194,225,5
chr1	235140000	235900000	T2LAD143	0	+	235140000	235900000	194,225,5
chr1	235940000	237260000	T2LAD144	0	+	235940000	237260000	194,225,5
chr1	239780000	240320000	T2LAD145	0	+	239780000	240320000	194,225,5
chr1	240440000	240740000	T2LAD146	0	+	240440000	240740000	194,225,5
chr1	240980000	241640000	T2LAD147	0	+	240980000	241640000	194,225,5
chr1	241800000	243000000	T2LAD148	0	+	241800000	243000000	194,225,5
chr1	243880000	245140000	T2LAD149	0	+	243880000	245140000	194,225,5
chr1	245760000	247580000	T2LAD150	0	+	245760000	247580000	194,225,5
chr1	248880000	248920000	T2LAD151	0	+	248880000	248920000	194,225,5
chr10	40000	280000	T2LAD152	0	+	40000	280000	194,225,5
chr10	2080000	3040000	T2LAD153	0	+	2080000	3040000	194,225,5
chr10	3300000	3740000	T2LAD154	0	+	3300000	3740000	194,225,5
chr10	4000000	5040000	T2LAD155	0	+	4000000	5040000	194,225,5
chr10	5220000	5460000	T2LAD156	0	+	5220000	5460000	194,225,5
chr10	5980000	6140000	T2LAD157	0	+	5980000	6140000	194,225,5
chr10	6240000	8020000	T2LAD158	0	+	6240000	8020000	194,225,5
chr10	8120000	8560000	T2LAD159	0	+	8120000	8560000	194,225,5
chr10	10860000	11660000	T2LAD160	0	+	10860000	11660000	194,225,5
chr10	11940000	15920000	T2LAD161	0	+	11940000	15920000	194,225,5
chr10	16340000	17760000	T2LAD162	0	+	16340000	17760000	194,225,5
chr10	18120000	18700000	T2LAD163	0	+	18120000	18700000	194,225,5
chr10	19760000	20420000	T2LAD164	0	+	19760000	20420000	194,225,5
chr10	20800000	21140000	T2LAD165	0	+	20800000	21140000	194,225,5
chr10	21580000	23480000	T2LAD166	0	+	21580000	23480000	194,225,5
chr10	23880000	24300000	T2LAD167	0	+	23880000	24300000	194,225,5
chr10	24340000	25120000	T2LAD168	0	+	24340000	25120000	194,225,5
chr10	25660000	25980000	T2LAD169	0	+	25660000	25980000	194,225,5
chr10	26200000	26880000	T2LAD170	0	+	26200000	26880000	194,225,5
chr10	27500000	27960000	T2LAD171	0	+	27500000	27960000	194,225,5
chr10	28160000	28520000	T2LAD172	0	+	28160000	28520000	194,225,5
chr10	30100000	31220000	T2LAD173	0	+	30100000	31220000	194,225,5
chr10	31560000	32460000	T2LAD174	0	+	31560000	32460000	194,225,5
chr10	32880000	34280000	T2LAD175	0	+	32880000	34280000	194,225,5
chr10	34320000	36040000	T2LAD176	0	+	34320000	36040000	194,225,5
chr10	38480000	38520000	T2LAD177	0	+	38480000	38520000	194,225,5
chr10	38540000	38640000	T2LAD178	0	+	38540000	38640000	194,225,5
chr10	42740000	42920000	T2LAD179	0	+	42740000	42920000	194,225,5
chr10	43640000	44280000	T2LAD180	0	+	43640000	44280000	194,225,5
chr10	44440000	44840000	T2LAD181	0	+	44440000	44840000	194,225,5
chr10	45860000	46120000	T2LAD182	0	+	45860000	46120000	194,225,5
chr10	47620000	47700000	T2LAD183	0	+	47620000	47700000	194,225,5
chr10	47760000	47780000	T2LAD184	0	+	47760000	47780000	194,225,5
chr10	47880000	47900000	T2LAD185	0	+	47880000	47900000	194,225,5
chr10	47940000	47960000	T2LAD186	0	+	47940000	47960000	194,225,5
chr10	48160000	49260000	T2LAD187	0	+	48160000	49260000	194,225,5
chr10	49440000	49840000	T2LAD188	0	+	49440000	49840000	194,225,5
chr10	50380000	50500000	T2LAD189	0	+	50380000	50500000	194,225,5
chr10	50540000	50780000	T2LAD190	0	+	50540000	50780000	194,225,5
chr10	50980000	51320000	T2LAD191	0	+	50980000	51320000	194,225,5
chr10	51660000	53060000	T2LAD192	0	+	51660000	53060000	194,225,5
chr10	58240000	58520000	T2LAD193	0	+	58240000	58520000	194,225,5
chr10	58780000	59080000	T2LAD194	0	+	58780000	59080000	194,225,5
chr10	59620000	60980000	T2LAD195	0	+	59620000	60980000	194,225,5
chr10	61740000	62300000	T2LAD196	0	+	61740000	62300000	194,225,5
chr10	63020000	64400000	T2LAD197	0	+	63020000	64400000	194,225,5
chr10	67760000	68440000	T2LAD198	0	+	67760000	68440000	194,225,5
chr10	68500000	69220000	T2LAD199	0	+	68500000	69220000	194,225,5
chr10	69980000	70300000	T2LAD200	0	+	69980000	70300000	194,225,5
chr10	72100000	72200000	T2LAD201	0	+	72100000	72200000	194,225,5
chr10	72360000	73400000	T2LAD202	0	+	72360000	73400000	194,225,5
chr10	74120000	74320000	T2LAD203	0	+	74120000	74320000	194,225,5
chr10	74660000	75200000	T2LAD204	0	+	74660000	75200000	194,225,5
chr10	75440000	76040000	T2LAD205	0	+	75440000	76040000	194,225,5
chr10	76240000	77780000	T2LAD206	0	+	76240000	77780000	194,225,5
chr10	77920000	78160000	T2LAD207	0	+	77920000	78160000	194,225,5
chr10	79820000	80380000	T2LAD208	0	+	79820000	80380000	194,225,5
chr10	80540000	80820000	T2LAD209	0	+	80540000	80820000	194,225,5
chr10	83860000	84860000	T2LAD210	0	+	83860000	84860000	194,225,5
chr10	85500000	86640000	T2LAD211	0	+	85500000	86640000	194,225,5
chr10	86980000	87340000	T2LAD212	0	+	86980000	87340000	194,225,5
chr10	87440000	89720000	T2LAD213	0	+	87440000	89720000	194,225,5
chr10	90840000	93400000	T2LAD214	0	+	90840000	93400000	194,225,5
chr10	93500000	94680000	T2LAD215	0	+	93500000	94680000	194,225,5
chr10	95580000	96980000	T2LAD216	0	+	95580000	96980000	194,225,5
chr10	97980000	98700000	T2LAD217	0	+	97980000	98700000	194,225,5
chr10	99600000	100340000	T2LAD218	0	+	99600000	100340000	194,225,5
chr10	100900000	100980000	T2LAD219	0	+	100900000	100980000	194,225,5
chr10	101320000	101500000	T2LAD220	0	+	101320000	101500000	194,225,5
chr10	101860000	102100000	T2LAD221	0	+	101860000	102100000	194,225,5
chr10	102260000	102380000	T2LAD222	0	+	102260000	102380000	194,225,5
chr10	102860000	103340000	T2LAD223	0	+	102860000	103340000	194,225,5
chr10	103860000	105220000	T2LAD224	0	+	103860000	105220000	194,225,5
chr10	105460000	105780000	T2LAD225	0	+	105460000	105780000	194,225,5
chr10	106460000	107120000	T2LAD226	0	+	106460000	107120000	194,225,5
chr10	109440000	110500000	T2LAD227	0	+	109440000	110500000	194,225,5
chr10	110540000	111160000	T2LAD228	0	+	110540000	111160000	194,225,5
chr10	111980000	112720000	T2LAD229	0	+	111980000	112720000	194,225,5
chr10	113140000	114260000	T2LAD230	0	+	113140000	114260000	194,225,5
chr10	114420000	115120000	T2LAD231	0	+	114420000	115120000	194,225,5
chr10	115920000	116280000	T2LAD232	0	+	115920000	116280000	194,225,5
chr10	116900000	117440000	T2LAD233	0	+	116900000	117440000	194,225,5
chr10	117620000	118900000	T2LAD234	0	+	117620000	118900000	194,225,5
chr10	119740000	120240000	T2LAD235	0	+	119740000	120240000	194,225,5
chr10	120420000	120940000	T2LAD236	0	+	120420000	120940000	194,225,5
chr10	121720000	121920000	T2LAD237	0	+	121720000	121920000	194,225,5
chr10	122300000	123080000	T2LAD238	0	+	122300000	123080000	194,225,5
chr10	123520000	123940000	T2LAD239	0	+	123520000	123940000	194,225,5
chr10	125240000	126880000	T2LAD240	0	+	125240000	126880000	194,225,5
chr10	127680000	129740000	T2LAD241	0	+	127680000	129740000	194,225,5
chr10	129980000	130320000	T2LAD242	0	+	129980000	130320000	194,225,5
chr10	131280000	131640000	T2LAD243	0	+	131280000	131640000	194,225,5
chr10	133400000	133680000	T2LAD244	0	+	133400000	133680000	194,225,5
chr11	480000	540000	T2LAD245	0	+	480000	540000	194,225,5
chr11	3500000	3800000	T2LAD246	0	+	3500000	3800000	194,225,5
chr11	3880000	4300000	T2LAD247	0	+	3880000	4300000	194,225,5
chr11	4340000	4740000	T2LAD248	0	+	4340000	4740000	194,225,5
chr11	5500000	5700000	T2LAD249	0	+	5500000	5700000	194,225,5
chr11	6180000	6740000	T2LAD250	0	+	6180000	6740000	194,225,5
chr11	8580000	9200000	T2LAD251	0	+	8580000	9200000	194,225,5
chr11	9940000	11940000	T2LAD252	0	+	9940000	11940000	194,225,5
chr11	12560000	12660000	T2LAD253	0	+	12560000	12660000	194,225,5
chr11	12940000	13380000	T2LAD254	0	+	12940000	13380000	194,225,5
chr11	13660000	14380000	T2LAD255	0	+	13660000	14380000	194,225,5
chr11	14420000	14600000	T2LAD256	0	+	14420000	14600000	194,225,5
chr11	14880000	16220000	T2LAD257	0	+	14880000	16220000	194,225,5
chr11	16600000	16860000	T2LAD258	0	+	16600000	16860000	194,225,5
chr11	17040000	17340000	T2LAD259	0	+	17040000	17340000	194,225,5
chr11	17780000	18020000	T2LAD260	0	+	17780000	18020000	194,225,5
chr11	18220000	19660000	T2LAD261	0	+	18220000	19660000	194,225,5
chr11	20180000	20680000	T2LAD262	0	+	20180000	20680000	194,225,5
chr11	27120000	27980000	T2LAD263	0	+	27120000	27980000	194,225,5
chr11	30280000	30600000	T2LAD264	0	+	30280000	30600000	194,225,5
chr11	31760000	32520000	T2LAD265	0	+	31760000	32520000	194,225,5
chr11	32840000	33300000	T2LAD266	0	+	32840000	33300000	194,225,5
chr11	33340000	34040000	T2LAD267	0	+	33340000	34040000	194,225,5
chr11	34360000	35920000	T2LAD268	0	+	34360000	35920000	194,225,5
chr11	36280000	36640000	T2LAD269	0	+	36280000	36640000	194,225,5
chr11	37440000	38140000	T2LAD270	0	+	37440000	38140000	194,225,5
chr11	43260000	43920000	T2LAD271	0	+	43260000	43920000	194,225,5
chr11	44020000	44240000	T2LAD272	0	+	44020000	44240000	194,225,5
chr11	46420000	47160000	T2LAD273	0	+	46420000	47160000	194,225,5
chr11	47600000	47900000	T2LAD274	0	+	47600000	47900000	194,225,5
chr11	57840000	58080000	T2LAD275	0	+	57840000	58080000	194,225,5
chr11	58900000	59960000	T2LAD276	0	+	58900000	59960000	194,225,5
chr11	62020000	62380000	T2LAD277	0	+	62020000	62380000	194,225,5
chr11	67820000	67980000	T2LAD278	0	+	67820000	67980000	194,225,5
chr11	68480000	68640000	T2LAD279	0	+	68480000	68640000	194,225,5
chr11	71820000	72000000	T2LAD280	0	+	71820000	72000000	194,225,5
chr11	72440000	72580000	T2LAD281	0	+	72440000	72580000	194,225,5
chr11	73440000	75140000	T2LAD282	0	+	73440000	75140000	194,225,5
chr11	75820000	76120000	T2LAD283	0	+	75820000	76120000	194,225,5
chr11	76340000	76620000	T2LAD284	0	+	76340000	76620000	194,225,5
chr11	76860000	77020000	T2LAD285	0	+	76860000	77020000	194,225,5
chr11	77380000	77840000	T2LAD286	0	+	77380000	77840000	194,225,5
chr11	77960000	78120000	T2LAD287	0	+	77960000	78120000	194,225,5
chr11	78440000	78640000	T2LAD288	0	+	78440000	78640000	194,225,5
chr11	79480000	79680000	T2LAD289	0	+	79480000	79680000	194,225,5
chr11	82660000	82960000	T2LAD290	0	+	82660000	82960000	194,225,5
chr11	83400000	83740000	T2LAD291	0	+	83400000	83740000	194,225,5
chr11	84380000	84880000	T2LAD292	0	+	84380000	84880000	194,225,5
chr11	85620000	86440000	T2LAD293	0	+	85620000	86440000	194,225,5
chr11	86480000	86660000	T2LAD294	0	+	86480000	86660000	194,225,5
chr11	86820000	87600000	T2LAD295	0	+	86820000	87600000	194,225,5
chr11	89480000	89600000	T2LAD296	0	+	89480000	89600000	194,225,5
chr11	92020000	95220000	T2LAD297	0	+	92020000	95220000	194,225,5
chr11	95340000	96720000	T2LAD298	0	+	95340000	96720000	194,225,5
chr11	100500000	100960000	T2LAD299	0	+	100500000	100960000	194,225,5
chr11	102000000	103620000	T2LAD300	0	+	102000000	103620000	194,225,5
chr11	103860000	104060000	T2LAD301	0	+	103860000	104060000	194,225,5
chr11	106060000	106500000	T2LAD302	0	+	106060000	106500000	194,225,5
chr11	107580000	108280000	T2LAD303	0	+	107580000	108280000	194,225,5
chr11	108480000	109120000	T2LAD304	0	+	108480000	109120000	194,225,5
chr11	109640000	110540000	T2LAD305	0	+	109640000	110540000	194,225,5
chr11	111180000	113340000	T2LAD306	0	+	111180000	113340000	194,225,5
chr11	113560000	113940000	T2LAD307	0	+	113560000	113940000	194,225,5
chr11	114300000	114460000	T2LAD308	0	+	114300000	114460000	194,225,5
chr11	114760000	115480000	T2LAD309	0	+	114760000	115480000	194,225,5
chr11	116280000	117140000	T2LAD310	0	+	116280000	117140000	194,225,5
chr11	118220000	118600000	T2LAD311	0	+	118220000	118600000	194,225,5
chr11	119200000	119300000	T2LAD312	0	+	119200000	119300000	194,225,5
chr11	120360000	120500000	T2LAD313	0	+	120360000	120500000	194,225,5
chr11	120980000	122380000	T2LAD314	0	+	120980000	122380000	194,225,5
chr11	122420000	122640000	T2LAD315	0	+	122420000	122640000	194,225,5
chr11	122820000	123040000	T2LAD316	0	+	122820000	123040000	194,225,5
chr11	124560000	124700000	T2LAD317	0	+	124560000	124700000	194,225,5
chr11	125460000	125760000	T2LAD318	0	+	125460000	125760000	194,225,5
chr11	126740000	127500000	T2LAD319	0	+	126740000	127500000	194,225,5
chr11	128120000	128680000	T2LAD320	0	+	128120000	128680000	194,225,5
chr11	128960000	129980000	T2LAD321	0	+	128960000	129980000	194,225,5
chr11	130620000	131400000	T2LAD322	0	+	130620000	131400000	194,225,5
chr11	131700000	133880000	T2LAD323	0	+	131700000	133880000	194,225,5
chr11	134080000	134360000	T2LAD324	0	+	134080000	134360000	194,225,5
chr12	80000	160000	T2LAD325	0	+	80000	160000	194,225,5
chr12	240000	460000	T2LAD326	0	+	240000	460000	194,225,5
chr12	760000	1420000	T2LAD327	0	+	760000	1420000	194,225,5
chr12	3680000	4940000	T2LAD328	0	+	3680000	4940000	194,225,5
chr12	4980000	5140000	T2LAD329	0	+	4980000	5140000	194,225,5
chr12	5180000	6020000	T2LAD330	0	+	5180000	6020000	194,225,5
chr12	7040000	7220000	T2LAD331	0	+	7040000	7220000	194,225,5
chr12	7640000	7820000	T2LAD332	0	+	7640000	7820000	194,225,5
chr12	8040000	8320000	T2LAD333	0	+	8040000	8320000	194,225,5
chr12	8420000	9440000	T2LAD334	0	+	8420000	9440000	194,225,5
chr12	10020000	10260000	T2LAD335	0	+	10020000	10260000	194,225,5
chr12	10560000	10820000	T2LAD336	0	+	10560000	10820000	194,225,5
chr12	11100000	11120000	T2LAD337	0	+	11100000	11120000	194,225,5
chr12	11360000	12500000	T2LAD338	0	+	11360000	12500000	194,225,5
chr12	13220000	14960000	T2LAD339	0	+	13220000	14960000	194,225,5
chr12	15560000	16020000	T2LAD340	0	+	15560000	16020000	194,225,5
chr12	18240000	20220000	T2LAD341	0	+	18240000	20220000	194,225,5
chr12	21500000	21700000	T2LAD342	0	+	21500000	21700000	194,225,5
chr12	22620000	22780000	T2LAD343	0	+	22620000	22780000	194,225,5
chr12	23500000	24800000	T2LAD344	0	+	23500000	24800000	194,225,5
chr12	24840000	24900000	T2LAD345	0	+	24840000	24900000	194,225,5
chr12	25240000	26340000	T2LAD346	0	+	25240000	26340000	194,225,5
chr12	26780000	27840000	T2LAD347	0	+	26780000	27840000	194,225,5
chr12	29480000	29900000	T2LAD348	0	+	29480000	29900000	194,225,5
chr12	31420000	31940000	T2LAD349	0	+	31420000	31940000	194,225,5
chr12	32340000	33020000	T2LAD350	0	+	32340000	33020000	194,225,5
chr12	34200000	34260000	T2LAD351	0	+	34200000	34260000	194,225,5
chr12	41640000	43120000	T2LAD352	0	+	41640000	43120000	194,225,5
chr12	45160000	45480000	T2LAD353	0	+	45160000	45480000	194,225,5
chr12	45660000	46620000	T2LAD354	0	+	45660000	46620000	194,225,5
chr12	46940000	47320000	T2LAD355	0	+	46940000	47320000	194,225,5
chr12	47540000	47700000	T2LAD356	0	+	47540000	47700000	194,225,5
chr12	48040000	48220000	T2LAD357	0	+	48040000	48220000	194,225,5
chr12	48320000	48760000	T2LAD358	0	+	48320000	48760000	194,225,5
chr12	49380000	49540000	T2LAD359	0	+	49380000	49540000	194,225,5
chr12	50240000	51220000	T2LAD360	0	+	50240000	51220000	194,225,5
chr12	51440000	51800000	T2LAD361	0	+	51440000	51800000	194,225,5
chr12	53520000	53920000	T2LAD362	0	+	53520000	53920000	194,225,5
chr12	57260000	57420000	T2LAD363	0	+	57260000	57420000	194,225,5
chr12	58800000	58920000	T2LAD364	0	+	58800000	58920000	194,225,5
chr12	63580000	64520000	T2LAD365	0	+	63580000	64520000	194,225,5
chr12	64740000	65820000	T2LAD366	0	+	64740000	65820000	194,225,5
chr12	65960000	67680000	T2LAD367	0	+	65960000	67680000	194,225,5
chr12	68200000	70680000	T2LAD368	0	+	68200000	70680000	194,225,5
chr12	75620000	77080000	T2LAD369	0	+	75620000	77080000	194,225,5
chr12	79300000	79940000	T2LAD370	0	+	79300000	79940000	194,225,5
chr12	81040000	81260000	T2LAD371	0	+	81040000	81260000	194,225,5
chr12	82620000	83400000	T2LAD372	0	+	82620000	83400000	194,225,5
chr12	88480000	90120000	T2LAD373	0	+	88480000	90120000	194,225,5
chr12	91880000	96520000	T2LAD374	0	+	91880000	96520000	194,225,5
chr12	96800000	97440000	T2LAD375	0	+	96800000	97440000	194,225,5
chr12	98320000	98960000	T2LAD376	0	+	98320000	98960000	194,225,5
chr12	99960000	100320000	T2LAD377	0	+	99960000	100320000	194,225,5
chr12	100640000	101040000	T2LAD378	0	+	100640000	101040000	194,225,5
chr12	101700000	101960000	T2LAD379	0	+	101700000	101960000	194,225,5
chr12	102640000	103000000	T2LAD380	0	+	102640000	103000000	194,225,5
chr12	103420000	104420000	T2LAD381	0	+	103420000	104420000	194,225,5
chr12	104940000	105900000	T2LAD382	0	+	104940000	105900000	194,225,5
chr12	105940000	108020000	T2LAD383	0	+	105940000	108020000	194,225,5
chr12	108920000	109420000	T2LAD384	0	+	108920000	109420000	194,225,5
chr12	109940000	111020000	T2LAD385	0	+	109940000	111020000	194,225,5
chr12	111460000	113040000	T2LAD386	0	+	111460000	113040000	194,225,5
chr12	113940000	114640000	T2LAD387	0	+	113940000	114640000	194,225,5
chr12	115200000	116060000	T2LAD388	0	+	115200000	116060000	194,225,5
chr12	117140000	120060000	T2LAD389	0	+	117140000	120060000	194,225,5
chr12	120780000	121080000	T2LAD390	0	+	120780000	121080000	194,225,5
chr12	122240000	122700000	T2LAD391	0	+	122240000	122700000	194,225,5
chr12	125320000	125700000	T2LAD392	0	+	125320000	125700000	194,225,5
chr12	125940000	126240000	T2LAD393	0	+	125940000	126240000	194,225,5
chr12	126400000	128260000	T2LAD394	0	+	126400000	128260000	194,225,5
chr12	128480000	128760000	T2LAD395	0	+	128480000	128760000	194,225,5
chr12	129440000	130000000	T2LAD396	0	+	129440000	130000000	194,225,5
chr12	130200000	130340000	T2LAD397	0	+	130200000	130340000	194,225,5
chr12	130360000	130420000	T2LAD398	0	+	130360000	130420000	194,225,5
chr12	131300000	131560000	T2LAD399	0	+	131300000	131560000	194,225,5
chr12	132860000	133240000	T2LAD400	0	+	132860000	133240000	194,225,5
chr13	0	5000000	T2LAD401	0	+	0	5000000	194,225,5
chr13	18160000	18320000	T2LAD402	0	+	18160000	18320000	194,225,5
chr13	18680000	18700000	T2LAD403	0	+	18680000	18700000	194,225,5
chr13	18860000	18880000	T2LAD404	0	+	18860000	18880000	194,225,5
chr13	18920000	19180000	T2LAD405	0	+	18920000	19180000	194,225,5
chr13	19800000	20980000	T2LAD406	0	+	19800000	20980000	194,225,5
chr13	21160000	22280000	T2LAD407	0	+	21160000	22280000	194,225,5
chr13	22900000	24600000	T2LAD408	0	+	22900000	24600000	194,225,5
chr13	24860000	25660000	T2LAD409	0	+	24860000	25660000	194,225,5
chr13	25820000	26940000	T2LAD410	0	+	25820000	26940000	194,225,5
chr13	27060000	27300000	T2LAD411	0	+	27060000	27300000	194,225,5
chr13	27460000	27900000	T2LAD412	0	+	27460000	27900000	194,225,5
chr13	28040000	28800000	T2LAD413	0	+	28040000	28800000	194,225,5
chr13	28980000	30100000	T2LAD414	0	+	28980000	30100000	194,225,5
chr13	30180000	30420000	T2LAD415	0	+	30180000	30420000	194,225,5
chr13	30460000	30740000	T2LAD416	0	+	30460000	30740000	194,225,5
chr13	30940000	31480000	T2LAD417	0	+	30940000	31480000	194,225,5
chr13	31780000	34980000	T2LAD418	0	+	31780000	34980000	194,225,5
chr13	35660000	36360000	T2LAD419	0	+	35660000	36360000	194,225,5
chr13	36700000	37180000	T2LAD420	0	+	36700000	37180000	194,225,5
chr13	38500000	39400000	T2LAD421	0	+	38500000	39400000	194,225,5
chr13	39780000	41680000	T2LAD422	0	+	39780000	41680000	194,225,5
chr13	42520000	45060000	T2LAD423	0	+	42520000	45060000	194,225,5
chr13	45100000	46700000	T2LAD424	0	+	45100000	46700000	194,225,5
chr13	47720000	52220000	T2LAD425	0	+	47720000	52220000	194,225,5
chr13	52580000	53320000	T2LAD426	0	+	52580000	53320000	194,225,5
chr13	54180000	54420000	T2LAD427	0	+	54180000	54420000	194,225,5
chr13	54880000	55160000	T2LAD428	0	+	54880000	55160000	194,225,5
chr13	59060000	59720000	T2LAD429	0	+	59060000	59720000	194,225,5
chr13	60100000	60420000	T2LAD430	0	+	60100000	60420000	194,225,5
chr13	64640000	64760000	T2LAD431	0	+	64640000	64760000	194,225,5
chr13	67060000	67260000	T2LAD432	0	+	67060000	67260000	194,225,5
chr13	68660000	69300000	T2LAD433	0	+	68660000	69300000	194,225,5
chr13	71620000	71880000	T2LAD434	0	+	71620000	71880000	194,225,5
chr13	72660000	73260000	T2LAD435	0	+	72660000	73260000	194,225,5
chr13	73520000	74220000	T2LAD436	0	+	73520000	74220000	194,225,5
chr13	75320000	76040000	T2LAD437	0	+	75320000	76040000	194,225,5
chr13	76700000	77060000	T2LAD438	0	+	76700000	77060000	194,225,5
chr13	77260000	77540000	T2LAD439	0	+	77260000	77540000	194,225,5
chr13	77760000	78260000	T2LAD440	0	+	77760000	78260000	194,225,5
chr13	78580000	78720000	T2LAD441	0	+	78580000	78720000	194,225,5
chr13	79380000	80380000	T2LAD442	0	+	79380000	80380000	194,225,5
chr13	90200000	90800000	T2LAD443	0	+	90200000	90800000	194,225,5
chr13	94120000	96120000	T2LAD444	0	+	94120000	96120000	194,225,5
chr13	96820000	97700000	T2LAD445	0	+	96820000	97700000	194,225,5
chr13	97860000	98140000	T2LAD446	0	+	97860000	98140000	194,225,5
chr13	98620000	99600000	T2LAD447	0	+	98620000	99600000	194,225,5
chr13	100000000	101180000	T2LAD448	0	+	100000000	101180000	194,225,5
chr13	105800000	107140000	T2LAD449	0	+	105800000	107140000	194,225,5
chr13	109000000	109660000	T2LAD450	0	+	109000000	109660000	194,225,5
chr13	109820000	110260000	T2LAD451	0	+	109820000	110260000	194,225,5
chr13	110720000	111460000	T2LAD452	0	+	110720000	111460000	194,225,5
chr13	112500000	112600000	T2LAD453	0	+	112500000	112600000	194,225,5
chr14	0	5000000	T2LAD454	0	+	0	5000000	194,225,5
chr14	21280000	21640000	T2LAD455	0	+	21280000	21640000	194,225,5
chr14	22260000	22580000	T2LAD456	0	+	22260000	22580000	194,225,5
chr14	23580000	23740000	T2LAD457	0	+	23580000	23740000	194,225,5
chr14	23900000	23980000	T2LAD458	0	+	23900000	23980000	194,225,5
chr14	24440000	25140000	T2LAD459	0	+	24440000	25140000	194,225,5
chr14	28680000	28780000	T2LAD460	0	+	28680000	28780000	194,225,5
chr14	30860000	31320000	T2LAD461	0	+	30860000	31320000	194,225,5
chr14	31780000	32580000	T2LAD462	0	+	31780000	32580000	194,225,5
chr14	33340000	34740000	T2LAD463	0	+	33340000	34740000	194,225,5
chr14	34860000	35440000	T2LAD464	0	+	34860000	35440000	194,225,5
chr14	36500000	37220000	T2LAD465	0	+	36500000	37220000	194,225,5
chr14	37860000	38260000	T2LAD466	0	+	37860000	38260000	194,225,5
chr14	38720000	39440000	T2LAD467	0	+	38720000	39440000	194,225,5
chr14	44860000	45260000	T2LAD468	0	+	44860000	45260000	194,225,5
chr14	49440000	49840000	T2LAD469	0	+	49440000	49840000	194,225,5
chr14	50120000	52140000	T2LAD470	0	+	50120000	52140000	194,225,5
[truncated: 1,277 more rows]

## Sheet: CardiacMyocytes
chr1	4180000	4480000	T1LAD0	0	+	4180000	4480000	0,128,0
chr1	4800000	5180000	T1LAD1	0	+	4800000	5180000	0,128,0
chr1	5220000	5620000	T1LAD2	0	+	5220000	5620000	0,128,0
chr1	12720000	12940000	T1LAD3	0	+	12720000	12940000	0,128,0
chr1	13160000	13180000	T1LAD4	0	+	13160000	13180000	0,128,0
chr1	13300000	13420000	T1LAD5	0	+	13300000	13420000	0,128,0
chr1	13840000	14420000	T1LAD6	0	+	13840000	14420000	0,128,0
chr1	34220000	34560000	T1LAD7	0	+	34220000	34560000	0,128,0
chr1	37180000	37240000	T1LAD8	0	+	37180000	37240000	0,128,0
chr1	46780000	47160000	T1LAD9	0	+	46780000	47160000	0,128,0
chr1	48120000	48200000	T1LAD10	0	+	48120000	48200000	0,128,0
chr1	48260000	48460000	T1LAD11	0	+	48260000	48460000	0,128,0
chr1	48780000	50320000	T1LAD12	0	+	48780000	50320000	0,128,0
chr1	50980000	51180000	T1LAD13	0	+	50980000	51180000	0,128,0
chr1	60160000	60800000	T1LAD14	0	+	60160000	60800000	0,128,0
chr1	65740000	66240000	T1LAD15	0	+	65740000	66240000	0,128,0
chr1	68820000	70160000	T1LAD16	0	+	68820000	70160000	0,128,0
chr1	70540000	71820000	T1LAD17	0	+	70540000	71820000	0,128,0
chr1	71860000	74180000	T1LAD18	0	+	71860000	74180000	0,128,0
chr1	74540000	75980000	T1LAD19	0	+	74540000	75980000	0,128,0
chr1	76360000	77500000	T1LAD20	0	+	76360000	77500000	0,128,0
chr1	78140000	81220000	T1LAD21	0	+	78140000	81220000	0,128,0
chr1	82020000	82760000	T1LAD22	0	+	82020000	82760000	0,128,0
chr1	83160000	83400000	T1LAD23	0	+	83160000	83400000	0,128,0
chr1	85720000	86360000	T1LAD24	0	+	85720000	86360000	0,128,0
chr1	86560000	86680000	T1LAD25	0	+	86560000	86680000	0,128,0
chr1	89060000	89440000	T1LAD26	0	+	89060000	89440000	0,128,0
chr1	90040000	90840000	T1LAD27	0	+	90040000	90840000	0,128,0
chr1	91040000	91500000	T1LAD28	0	+	91040000	91500000	0,128,0
chr1	95400000	96720000	T1LAD29	0	+	95400000	96720000	0,128,0
chr1	96860000	97060000	T1LAD30	0	+	96860000	97060000	0,128,0
chr1	97100000	99460000	T1LAD31	0	+	97100000	99460000	0,128,0
chr1	101520000	103620000	T1LAD32	0	+	101520000	103620000	0,128,0
chr1	103660000	103720000	T1LAD33	0	+	103660000	103720000	0,128,0
chr1	103760000	108240000	T1LAD34	0	+	103760000	108240000	0,128,0
chr1	108300000	108380000	T1LAD35	0	+	108300000	108380000	0,128,0
chr1	108460000	108500000	T1LAD36	0	+	108460000	108500000	0,128,0
chr1	110640000	111120000	T1LAD37	0	+	110640000	111120000	0,128,0
chr1	114800000	115000000	T1LAD38	0	+	114800000	115000000	0,128,0
chr1	117960000	118960000	T1LAD39	0	+	117960000	118960000	0,128,0
chr1	121420000	121620000	T1LAD40	0	+	121420000	121620000	0,128,0
chr1	121860000	121900000	T1LAD41	0	+	121860000	121900000	0,128,0
chr1	122040000	122060000	T1LAD42	0	+	122040000	122060000	0,128,0
chr1	122480000	122500000	T1LAD43	0	+	122480000	122500000	0,128,0
chr1	124800000	124820000	T1LAD44	0	+	124800000	124820000	0,128,0
chr1	124940000	125200000	T1LAD45	0	+	124940000	125200000	0,128,0
chr1	143180000	143320000	T1LAD46	0	+	143180000	143320000	0,128,0
chr1	143500000	143700000	T1LAD47	0	+	143500000	143700000	0,128,0
chr1	143760000	143780000	T1LAD48	0	+	143760000	143780000	0,128,0
chr1	143820000	143860000	T1LAD49	0	+	143820000	143860000	0,128,0
chr1	147300000	147480000	T1LAD50	0	+	147300000	147480000	0,128,0
chr1	152060000	153220000	T1LAD51	0	+	152060000	153220000	0,128,0
chr1	157200000	157960000	T1LAD52	0	+	157200000	157960000	0,128,0
chr1	158200000	159780000	T1LAD53	0	+	158200000	159780000	0,128,0
chr1	160460000	160600000	T1LAD54	0	+	160460000	160600000	0,128,0
chr1	163900000	164120000	T1LAD55	0	+	163900000	164120000	0,128,0
chr1	165940000	166820000	T1LAD56	0	+	165940000	166820000	0,128,0
chr1	170780000	171080000	T1LAD57	0	+	170780000	171080000	0,128,0
chr1	172760000	173360000	T1LAD58	0	+	172760000	173360000	0,128,0
chr1	174280000	174700000	T1LAD59	0	+	174280000	174700000	0,128,0
chr1	175200000	175300000	T1LAD60	0	+	175200000	175300000	0,128,0
chr1	176220000	176520000	T1LAD61	0	+	176220000	176520000	0,128,0
chr1	177400000	177780000	T1LAD62	0	+	177400000	177780000	0,128,0
chr1	179400000	179700000	T1LAD63	0	+	179400000	179700000	0,128,0
chr1	181560000	182020000	T1LAD64	0	+	181560000	182020000	0,128,0
chr1	185800000	189120000	T1LAD65	0	+	185800000	189120000	0,128,0
chr1	189160000	193020000	T1LAD66	0	+	189160000	193020000	0,128,0
chr1	194120000	197440000	T1LAD67	0	+	194120000	197440000	0,128,0
chr1	198360000	198380000	T1LAD68	0	+	198360000	198380000	0,128,0
chr1	198720000	200020000	T1LAD69	0	+	198720000	200020000	0,128,0
chr1	209900000	210140000	T1LAD70	0	+	209900000	210140000	0,128,0
chr1	210960000	211080000	T1LAD71	0	+	210960000	211080000	0,128,0
chr1	214680000	215560000	T1LAD72	0	+	214680000	215560000	0,128,0
chr1	215640000	216420000	T1LAD73	0	+	215640000	216420000	0,128,0
chr1	217660000	218260000	T1LAD74	0	+	217660000	218260000	0,128,0
chr1	220940000	221420000	T1LAD75	0	+	220940000	221420000	0,128,0
chr1	222120000	222440000	T1LAD76	0	+	222120000	222440000	0,128,0
chr1	224760000	225360000	T1LAD77	0	+	224760000	225360000	0,128,0
chr1	233800000	234060000	T1LAD78	0	+	233800000	234060000	0,128,0
chr1	237880000	240080000	T1LAD79	0	+	237880000	240080000	0,128,0
chr1	240260000	241580000	T1LAD80	0	+	240260000	241580000	0,128,0
chr1	242020000	242840000	T1LAD81	0	+	242020000	242840000	0,128,0
chr1	246940000	247060000	T1LAD82	0	+	246940000	247060000	0,128,0
chr1	247120000	247280000	T1LAD83	0	+	247120000	247280000	0,128,0
chr1	247380000	248360000	T1LAD84	0	+	247380000	248360000	0,128,0
chr1	248500000	248800000	T1LAD85	0	+	248500000	248800000	0,128,0
chr10	1740000	2820000	T1LAD86	0	+	1740000	2820000	0,128,0
chr10	5100000	5360000	T1LAD87	0	+	5100000	5360000	0,128,0
chr10	6800000	7080000	T1LAD88	0	+	6800000	7080000	0,128,0
chr10	8120000	9980000	T1LAD89	0	+	8120000	9980000	0,128,0
chr10	15480000	15700000	T1LAD90	0	+	15480000	15700000	0,128,0
chr10	15900000	16400000	T1LAD91	0	+	15900000	16400000	0,128,0
chr10	18720000	19800000	T1LAD92	0	+	18720000	19800000	0,128,0
chr10	20320000	20740000	T1LAD93	0	+	20320000	20740000	0,128,0
chr10	23200000	23300000	T1LAD94	0	+	23200000	23300000	0,128,0
chr10	23480000	24180000	T1LAD95	0	+	23480000	24180000	0,128,0
chr10	25120000	25660000	T1LAD96	0	+	25120000	25660000	0,128,0
chr10	25720000	26460000	T1LAD97	0	+	25720000	26460000	0,128,0
chr10	32460000	32880000	T1LAD98	0	+	32460000	32880000	0,128,0
chr10	36900000	38520000	T1LAD99	0	+	36900000	38520000	0,128,0
chr10	38540000	39580000	T1LAD100	0	+	38540000	39580000	0,128,0
chr10	39620000	39640000	T1LAD101	0	+	39620000	39640000	0,128,0
chr10	39900000	39940000	T1LAD102	0	+	39900000	39940000	0,128,0
chr10	40000000	40040000	T1LAD103	0	+	40000000	40040000	0,128,0
chr10	40120000	40140000	T1LAD104	0	+	40120000	40140000	0,128,0
chr10	40400000	40440000	T1LAD105	0	+	40400000	40440000	0,128,0
chr10	40600000	40620000	T1LAD106	0	+	40600000	40620000	0,128,0
chr10	40960000	40980000	T1LAD107	0	+	40960000	40980000	0,128,0
chr10	41020000	41060000	T1LAD108	0	+	41020000	41060000	0,128,0
chr10	41260000	41320000	T1LAD109	0	+	41260000	41320000	0,128,0
chr10	41520000	41600000	T1LAD110	0	+	41520000	41600000	0,128,0
chr10	41700000	41920000	T1LAD111	0	+	41700000	41920000	0,128,0
chr10	42080000	42120000	T1LAD112	0	+	42080000	42120000	0,128,0
chr10	42200000	42220000	T1LAD113	0	+	42200000	42220000	0,128,0
chr10	42280000	42740000	T1LAD114	0	+	42280000	42740000	0,128,0
chr10	50800000	52640000	T1LAD115	0	+	50800000	52640000	0,128,0
chr10	52780000	55500000	T1LAD116	0	+	52780000	55500000	0,128,0
chr10	55540000	56920000	T1LAD117	0	+	55540000	56920000	0,128,0
chr10	56960000	58240000	T1LAD118	0	+	56960000	58240000	0,128,0
chr10	59040000	59160000	T1LAD119	0	+	59040000	59160000	0,128,0
chr10	61020000	61500000	T1LAD120	0	+	61020000	61500000	0,128,0
chr10	61540000	61780000	T1LAD121	0	+	61540000	61780000	0,128,0
chr10	62280000	62580000	T1LAD122	0	+	62280000	62580000	0,128,0
chr10	62840000	63060000	T1LAD123	0	+	62840000	63060000	0,128,0
chr10	63920000	66160000	T1LAD124	0	+	63920000	66160000	0,128,0
chr10	80760000	82240000	T1LAD125	0	+	80760000	82240000	0,128,0
chr10	82520000	83240000	T1LAD126	0	+	82520000	83240000	0,128,0
chr10	83280000	84100000	T1LAD127	0	+	83280000	84100000	0,128,0
chr10	89980000	90740000	T1LAD128	0	+	89980000	90740000	0,128,0
chr10	94620000	95160000	T1LAD129	0	+	94620000	95160000	0,128,0
chr10	95700000	96000000	T1LAD130	0	+	95700000	96000000	0,128,0
chr10	106020000	106100000	T1LAD131	0	+	106020000	106100000	0,128,0
chr10	106400000	106520000	T1LAD132	0	+	106400000	106520000	0,128,0
chr10	107180000	109840000	T1LAD133	0	+	107180000	109840000	0,128,0
chr10	111120000	112120000	T1LAD134	0	+	111120000	112120000	0,128,0
chr10	115160000	115800000	T1LAD135	0	+	115160000	115800000	0,128,0
chr10	116300000	116600000	T1LAD136	0	+	116300000	116600000	0,128,0
chr10	117020000	117120000	T1LAD137	0	+	117020000	117120000	0,128,0
chr10	117760000	118240000	T1LAD138	0	+	117760000	118240000	0,128,0
chr10	119960000	120800000	T1LAD139	0	+	119960000	120800000	0,128,0
chr10	125360000	125680000	T1LAD140	0	+	125360000	125680000	0,128,0
chr10	126400000	126860000	T1LAD141	0	+	126400000	126860000	0,128,0
chr10	127500000	127820000	T1LAD142	0	+	127500000	127820000	0,128,0
chr10	130240000	130320000	T1LAD143	0	+	130240000	130320000	0,128,0
chr10	130420000	130640000	T1LAD144	0	+	130420000	130640000	0,128,0
chr10	130800000	130920000	T1LAD145	0	+	130800000	130920000	0,128,0
chr10	131460000	131640000	T1LAD146	0	+	131460000	131640000	0,128,0
chr10	133480000	133700000	T1LAD147	0	+	133480000	133700000	0,128,0
chr11	4240000	4300000	T1LAD148	0	+	4240000	4300000	0,128,0
chr11	4340000	4600000	T1LAD149	0	+	4340000	4600000	0,128,0
chr11	4680000	5580000	T1LAD150	0	+	4680000	5580000	0,128,0
chr11	5700000	6200000	T1LAD151	0	+	5700000	6200000	0,128,0
chr11	6720000	7140000	T1LAD152	0	+	6720000	7140000	0,128,0
chr11	13500000	13640000	T1LAD153	0	+	13500000	13640000	0,128,0
chr11	14660000	14880000	T1LAD154	0	+	14660000	14880000	0,128,0
chr11	14980000	15060000	T1LAD155	0	+	14980000	15060000	0,128,0
chr11	15340000	15560000	T1LAD156	0	+	15340000	15560000	0,128,0
chr11	20680000	22620000	T1LAD157	0	+	20680000	22620000	0,128,0
chr11	22740000	25180000	T1LAD158	0	+	22740000	25180000	0,128,0
chr11	25300000	26640000	T1LAD159	0	+	25300000	26640000	0,128,0
chr11	26780000	26980000	T1LAD160	0	+	26780000	26980000	0,128,0
chr11	27540000	27620000	T1LAD161	0	+	27540000	27620000	0,128,0
chr11	28160000	28340000	T1LAD162	0	+	28160000	28340000	0,128,0
chr11	28580000	29420000	T1LAD163	0	+	28580000	29420000	0,128,0
chr11	30940000	31780000	T1LAD164	0	+	30940000	31780000	0,128,0
chr11	31880000	32040000	T1LAD165	0	+	31880000	32040000	0,128,0
chr11	36760000	40120000	T1LAD166	0	+	36760000	40120000	0,128,0
chr11	40320000	41200000	T1LAD167	0	+	40320000	41200000	0,128,0
chr11	41420000	43300000	T1LAD168	0	+	41420000	43300000	0,128,0
chr11	48180000	50840000	T1LAD169	0	+	48180000	50840000	0,128,0
chr11	51120000	51140000	T1LAD170	0	+	51120000	51140000	0,128,0
chr11	54160000	54180000	T1LAD171	0	+	54160000	54180000	0,128,0
chr11	54240000	54260000	T1LAD172	0	+	54240000	54260000	0,128,0
chr11	54320000	54440000	T1LAD173	0	+	54320000	54440000	0,128,0
chr11	54520000	56200000	T1LAD174	0	+	54520000	56200000	0,128,0
chr11	56380000	56720000	T1LAD175	0	+	56380000	56720000	0,128,0
chr11	56860000	57100000	T1LAD176	0	+	56860000	57100000	0,128,0
chr11	57840000	58520000	T1LAD177	0	+	57840000	58520000	0,128,0
chr11	58640000	59100000	T1LAD178	0	+	58640000	59100000	0,128,0
chr11	59220000	59540000	T1LAD179	0	+	59220000	59540000	0,128,0
chr11	59680000	59740000	T1LAD180	0	+	59680000	59740000	0,128,0
chr11	59840000	60700000	T1LAD181	0	+	59840000	60700000	0,128,0
chr11	63040000	63460000	T1LAD182	0	+	63040000	63460000	0,128,0
chr11	81300000	82680000	T1LAD183	0	+	81300000	82680000	0,128,0
chr11	84160000	84520000	T1LAD184	0	+	84160000	84520000	0,128,0
chr11	85100000	85520000	T1LAD185	0	+	85100000	85520000	0,128,0
chr11	87480000	87980000	T1LAD186	0	+	87480000	87980000	0,128,0
chr11	88000000	88280000	T1LAD187	0	+	88000000	88280000	0,128,0
chr11	88360000	89940000	T1LAD188	0	+	88360000	89940000	0,128,0
chr11	90000000	91780000	T1LAD189	0	+	90000000	91780000	0,128,0
chr11	92940000	93060000	T1LAD190	0	+	92940000	93060000	0,128,0
chr11	93240000	93460000	T1LAD191	0	+	93240000	93460000	0,128,0
chr11	93900000	94060000	T1LAD192	0	+	93900000	94060000	0,128,0
chr11	94200000	94480000	T1LAD193	0	+	94200000	94480000	0,128,0
chr11	97480000	100380000	T1LAD194	0	+	97480000	100380000	0,128,0
chr11	101140000	102000000	T1LAD195	0	+	101140000	102000000	0,128,0
chr11	103120000	103480000	T1LAD196	0	+	103120000	103480000	0,128,0
chr11	104680000	105100000	T1LAD197	0	+	104680000	105100000	0,128,0
chr11	105360000	106720000	T1LAD198	0	+	105360000	106720000	0,128,0
chr11	107020000	107540000	T1LAD199	0	+	107020000	107540000	0,128,0
chr11	109440000	109680000	T1LAD200	0	+	109440000	109680000	0,128,0
chr11	110580000	110880000	T1LAD201	0	+	110580000	110880000	0,128,0
chr11	123760000	124620000	T1LAD202	0	+	123760000	124620000	0,128,0
chr11	124960000	125060000	T1LAD203	0	+	124960000	125060000	0,128,0
chr11	125640000	125860000	T1LAD204	0	+	125640000	125860000	0,128,0
chr11	126740000	128140000	T1LAD205	0	+	126740000	128140000	0,128,0
chr12	7220000	7600000	T1LAD206	0	+	7220000	7600000	0,128,0
chr12	10240000	10660000	T1LAD207	0	+	10240000	10660000	0,128,0
chr12	10760000	10820000	T1LAD208	0	+	10760000	10820000	0,128,0
chr12	11100000	11120000	T1LAD209	0	+	11100000	11120000	0,128,0
chr12	11360000	11480000	T1LAD210	0	+	11360000	11480000	0,128,0
chr12	15020000	15580000	T1LAD211	0	+	15020000	15580000	0,128,0
chr12	16020000	17000000	T1LAD212	0	+	16020000	17000000	0,128,0
chr12	17040000	18300000	T1LAD213	0	+	17040000	18300000	0,128,0
chr12	20620000	20800000	T1LAD214	0	+	20620000	20800000	0,128,0
chr12	20840000	21480000	T1LAD215	0	+	20840000	21480000	0,128,0
chr12	21700000	22420000	T1LAD216	0	+	21700000	22420000	0,128,0
chr12	22720000	24180000	T1LAD217	0	+	22720000	24180000	0,128,0
chr12	27980000	28000000	T1LAD218	0	+	27980000	28000000	0,128,0
chr12	28100000	29520000	T1LAD219	0	+	28100000	29520000	0,128,0
chr12	29900000	30680000	T1LAD220	0	+	29900000	30680000	0,128,0
chr12	32960000	34300000	T1LAD221	0	+	32960000	34300000	0,128,0
chr12	34400000	34720000	T1LAD222	0	+	34400000	34720000	0,128,0
chr12	34760000	34880000	T1LAD223	0	+	34760000	34880000	0,128,0
chr12	35060000	35080000	T1LAD224	0	+	35060000	35080000	0,128,0
chr12	35180000	35220000	T1LAD225	0	+	35180000	35220000	0,128,0
chr12	35260000	35360000	T1LAD226	0	+	35260000	35360000	0,128,0
chr12	35500000	35520000	T1LAD227	0	+	35500000	35520000	0,128,0
chr12	35560000	35600000	T1LAD228	0	+	35560000	35600000	0,128,0
chr12	35720000	35740000	T1LAD229	0	+	35720000	35740000	0,128,0
chr12	35820000	35840000	T1LAD230	0	+	35820000	35840000	0,128,0
chr12	35880000	35900000	T1LAD231	0	+	35880000	35900000	0,128,0
chr12	36020000	36040000	T1LAD232	0	+	36020000	36040000	0,128,0
chr12	36160000	36180000	T1LAD233	0	+	36160000	36180000	0,128,0
chr12	36240000	36360000	T1LAD234	0	+	36240000	36360000	0,128,0
chr12	36440000	36460000	T1LAD235	0	+	36440000	36460000	0,128,0
chr12	36520000	36560000	T1LAD236	0	+	36520000	36560000	0,128,0
chr12	36720000	36860000	T1LAD237	0	+	36720000	36860000	0,128,0
chr12	36960000	37000000	T1LAD238	0	+	36960000	37000000	0,128,0
chr12	37100000	37120000	T1LAD239	0	+	37100000	37120000	0,128,0
chr12	37160000	37180000	T1LAD240	0	+	37160000	37180000	0,128,0
chr12	37240000	39300000	T1LAD241	0	+	37240000	39300000	0,128,0
chr12	39460000	41420000	T1LAD242	0	+	39460000	41420000	0,128,0
chr12	54740000	55620000	T1LAD243	0	+	54740000	55620000	0,128,0
chr12	58060000	58240000	T1LAD244	0	+	58060000	58240000	0,128,0
chr12	58360000	58800000	T1LAD245	0	+	58360000	58800000	0,128,0
chr12	59180000	59560000	T1LAD246	0	+	59180000	59560000	0,128,0
chr12	60260000	62180000	T1LAD247	0	+	60260000	62180000	0,128,0
chr12	63160000	63540000	T1LAD248	0	+	63160000	63540000	0,128,0
chr12	70020000	70220000	T1LAD249	0	+	70020000	70220000	0,128,0
chr12	71060000	71540000	T1LAD250	0	+	71060000	71540000	0,128,0
chr12	72080000	75480000	T1LAD251	0	+	72080000	75480000	0,128,0
chr12	77080000	79380000	T1LAD252	0	+	77080000	79380000	0,128,0
chr12	80500000	80700000	T1LAD253	0	+	80500000	80700000	0,128,0
chr12	81280000	81440000	T1LAD254	0	+	81280000	81440000	0,128,0
chr12	81660000	82280000	T1LAD255	0	+	81660000	82280000	0,128,0
chr12	83560000	86220000	T1LAD256	0	+	83560000	86220000	0,128,0
chr12	86380000	88020000	T1LAD257	0	+	86380000	88020000	0,128,0
chr12	88640000	88820000	T1LAD258	0	+	88640000	88820000	0,128,0
chr12	90180000	90800000	T1LAD259	0	+	90180000	90800000	0,128,0
chr12	91000000	91320000	T1LAD260	0	+	91000000	91320000	0,128,0
chr12	96940000	98360000	T1LAD261	0	+	96940000	98360000	0,128,0
chr12	98840000	100060000	T1LAD262	0	+	98840000	100060000	0,128,0
chr12	100420000	101120000	T1LAD263	0	+	100420000	101120000	0,128,0
chr12	101240000	101280000	T1LAD264	0	+	101240000	101280000	0,128,0
chr12	101420000	101660000	T1LAD265	0	+	101420000	101660000	0,128,0
chr12	101960000	103520000	T1LAD266	0	+	101960000	103520000	0,128,0
chr12	118640000	118980000	T1LAD267	0	+	118640000	118980000	0,128,0
chr12	125340000	126240000	T1LAD268	0	+	125340000	126240000	0,128,0
chr12	126400000	127080000	T1LAD269	0	+	126400000	127080000	0,128,0
chr12	127180000	128760000	T1LAD270	0	+	127180000	128760000	0,128,0
chr12	128980000	130000000	T1LAD271	0	+	128980000	130000000	0,128,0
chr12	130180000	130340000	T1LAD272	0	+	130180000	130340000	0,128,0
chr12	130360000	130400000	T1LAD273	0	+	130360000	130400000	0,128,0
chr12	130520000	130660000	T1LAD274	0	+	130520000	130660000	0,128,0
chr13	18160000	18340000	T1LAD275	0	+	18160000	18340000	0,128,0
chr13	18440000	18560000	T1LAD276	0	+	18440000	18560000	0,128,0
chr13	18600000	18700000	T1LAD277	0	+	18600000	18700000	0,128,0
chr13	18860000	18880000	T1LAD278	0	+	18860000	18880000	0,128,0
chr13	18920000	19600000	T1LAD279	0	+	18920000	19600000	0,128,0
chr13	37140000	37340000	T1LAD280	0	+	37140000	37340000	0,128,0
chr13	37480000	38560000	T1LAD281	0	+	37480000	38560000	0,128,0
chr13	46840000	47920000	T1LAD282	0	+	46840000	47920000	0,128,0
chr13	48620000	48720000	T1LAD283	0	+	48620000	48720000	0,128,0
chr13	53260000	58760000	T1LAD284	0	+	53260000	58760000	0,128,0
chr13	61180000	67040000	T1LAD285	0	+	61180000	67040000	0,128,0
chr13	67380000	70360000	T1LAD286	0	+	67380000	70360000	0,128,0
chr13	70440000	72680000	T1LAD287	0	+	70440000	72680000	0,128,0
chr13	73300000	73640000	T1LAD288	0	+	73300000	73640000	0,128,0
chr13	74320000	75200000	T1LAD289	0	+	74320000	75200000	0,128,0
chr13	77340000	77880000	T1LAD290	0	+	77340000	77880000	0,128,0
chr13	78040000	78580000	T1LAD291	0	+	78040000	78580000	0,128,0
chr13	78680000	79280000	T1LAD292	0	+	78680000	79280000	0,128,0
chr13	80480000	86220000	T1LAD293	0	+	80480000	86220000	0,128,0
chr13	86260000	89600000	T1LAD294	0	+	86260000	89600000	0,128,0
chr13	89760000	91340000	T1LAD295	0	+	89760000	91340000	0,128,0
chr13	91400000	93180000	T1LAD296	0	+	91400000	93180000	0,128,0
chr13	94720000	95120000	T1LAD297	0	+	94720000	95120000	0,128,0
chr13	96100000	97100000	T1LAD298	0	+	96100000	97100000	0,128,0
chr13	101160000	102580000	T1LAD299	0	+	101160000	102580000	0,128,0
chr13	104040000	104520000	T1LAD300	0	+	104040000	104520000	0,128,0
chr13	106640000	107760000	T1LAD301	0	+	106640000	107760000	0,128,0
chr13	107800000	108140000	T1LAD302	0	+	107800000	108140000	0,128,0
chr13	108280000	108760000	T1LAD303	0	+	108280000	108760000	0,128,0
chr14	16080000	16100000	T1LAD304	0	+	16080000	16100000	0,128,0
chr14	18220000	18280000	T1LAD305	0	+	18220000	18280000	0,128,0
chr14	18320000	18340000	T1LAD306	0	+	18320000	18340000	0,128,0
chr14	18400000	18440000	T1LAD307	0	+	18400000	18440000	0,128,0
chr14	18480000	18700000	T1LAD308	0	+	18480000	18700000	0,128,0
chr14	18940000	18960000	T1LAD309	0	+	18940000	18960000	0,128,0
chr14	19000000	19020000	T1LAD310	0	+	19000000	19020000	0,128,0
chr14	19080000	19100000	T1LAD311	0	+	19080000	19100000	0,128,0
chr14	19140000	19220000	T1LAD312	0	+	19140000	19220000	0,128,0
chr14	19260000	19320000	T1LAD313	0	+	19260000	19320000	0,128,0
chr14	19360000	19380000	T1LAD314	0	+	19360000	19380000	0,128,0
chr14	19420000	19460000	T1LAD315	0	+	19420000	19460000	0,128,0
chr14	19640000	20280000	T1LAD316	0	+	19640000	20280000	0,128,0
chr14	21580000	22180000	T1LAD317	0	+	21580000	22180000	0,128,0
chr14	24460000	24800000	T1LAD318	0	+	24460000	24800000	0,128,0
chr14	25140000	26820000	T1LAD319	0	+	25140000	26820000	0,128,0
chr14	27080000	27120000	T1LAD320	0	+	27080000	27120000	0,128,0
chr14	27160000	29540000	T1LAD321	0	+	27160000	29540000	0,128,0
chr14	29940000	30520000	T1LAD322	0	+	29940000	30520000	0,128,0
chr14	35900000	36500000	T1LAD323	0	+	35900000	36500000	0,128,0
chr14	37240000	39000000	T1LAD324	0	+	37240000	39000000	0,128,0
chr14	39500000	41380000	T1LAD325	0	+	39500000	41380000	0,128,0
chr14	41420000	44360000	T1LAD326	0	+	41420000	44360000	0,128,0
chr14	45300000	48560000	T1LAD327	0	+	45300000	48560000	0,128,0
chr14	49180000	49460000	T1LAD328	0	+	49180000	49460000	0,128,0
chr14	56900000	57040000	T1LAD329	0	+	56900000	57040000	0,128,0
chr14	57420000	58020000	T1LAD330	0	+	57420000	58020000	0,128,0
chr14	59600000	60080000	T1LAD331	0	+	59600000	60080000	0,128,0
chr14	60360000	60620000	T1LAD332	0	+	60360000	60620000	0,128,0
chr14	61900000	63160000	T1LAD333	0	+	61900000	63160000	0,128,0
chr14	66660000	67040000	T1LAD334	0	+	66660000	67040000	0,128,0
chr14	78000000	79260000	T1LAD335	0	+	78000000	79260000	0,128,0
chr14	79900000	80900000	T1LAD336	0	+	79900000	80900000	0,128,0
chr14	81000000	81160000	T1LAD337	0	+	81000000	81160000	0,128,0
chr14	81280000	81420000	T1LAD338	0	+	81280000	81420000	0,128,0
chr14	81760000	82840000	T1LAD339	0	+	81760000	82840000	0,128,0
chr14	83100000	83780000	T1LAD340	0	+	83100000	83780000	0,128,0
chr14	85820000	87620000	T1LAD341	0	+	85820000	87620000	0,128,0
chr14	88040000	88380000	T1LAD342	0	+	88040000	88380000	0,128,0
chr14	88680000	88780000	T1LAD343	0	+	88680000	88780000	0,128,0
chr14	97240000	97820000	T1LAD344	0	+	97240000	97820000	0,128,0
chr14	98080000	98820000	T1LAD345	0	+	98080000	98820000	0,128,0
chr14	100920000	101000000	T1LAD346	0	+	100920000	101000000	0,128,0
chr14	106340000	106380000	T1LAD347	0	+	106340000	106380000	0,128,0
chr14	106760000	106780000	T1LAD348	0	+	106760000	106780000	0,128,0
chr14	106860000	106900000	T1LAD349	0	+	106860000	106900000	0,128,0
chr15	17000000	17140000	T1LAD350	0	+	17000000	17140000	0,128,0
chr15	17440000	17520000	T1LAD351	0	+	17440000	17520000	0,128,0
chr15	18040000	18060000	T1LAD352	0	+	18040000	18060000	0,128,0
chr15	18320000	18360000	T1LAD353	0	+	18320000	18360000	0,128,0
chr15	18800000	18820000	T1LAD354	0	+	18800000	18820000	0,128,0
chr15	19040000	19060000	T1LAD355	0	+	19040000	19060000	0,128,0
chr15	19260000	19280000	T1LAD356	0	+	19260000	19280000	0,128,0
chr15	19640000	19660000	T1LAD357	0	+	19640000	19660000	0,128,0
chr15	19780000	20060000	T1LAD358	0	+	19780000	20060000	0,128,0
chr15	20100000	20120000	T1LAD359	0	+	20100000	20120000	0,128,0
chr15	20160000	20500000	T1LAD360	0	+	20160000	20500000	0,128,0
chr15	20600000	20700000	T1LAD361	0	+	20600000	20700000	0,128,0
chr15	20720000	20740000	T1LAD362	0	+	20720000	20740000	0,128,0
chr15	20980000	21040000	T1LAD363	0	+	20980000	21040000	0,128,0
chr15	21260000	21280000	T1LAD364	0	+	21260000	21280000	0,128,0
chr15	21520000	21540000	T1LAD365	0	+	21520000	21540000	0,128,0
chr15	22180000	22320000	T1LAD366	0	+	22180000	22320000	0,128,0
chr15	23340000	25040000	T1LAD367	0	+	23340000	25040000	0,128,0
chr15	25100000	25160000	T1LAD368	0	+	25100000	25160000	0,128,0
chr15	25260000	25320000	T1LAD369	0	+	25260000	25320000	0,128,0
chr15	26100000	27660000	T1LAD370	0	+	26100000	27660000	0,128,0
chr15	45740000	47180000	T1LAD371	0	+	45740000	47180000	0,128,0
chr15	49260000	50140000	T1LAD372	0	+	49260000	50140000	0,128,0
chr15	52820000	54240000	T1LAD373	0	+	52820000	54240000	0,128,0
chr15	54280000	55180000	T1LAD374	0	+	54280000	55180000	0,128,0
chr15	56260000	56640000	T1LAD375	0	+	56260000	56640000	0,128,0
chr15	86060000	86560000	T1LAD376	0	+	86060000	86560000	0,128,0
chr15	86940000	87460000	T1LAD377	0	+	86940000	87460000	0,128,0
chr15	93340000	93980000	T1LAD378	0	+	93340000	93980000	0,128,0
chr15	94020000	95240000	T1LAD379	0	+	94020000	95240000	0,128,0
chr15	96640000	98400000	T1LAD380	0	+	96640000	98400000	0,128,0
chr15	101780000	101940000	T1LAD381	0	+	101780000	101940000	0,128,0
chr16	5260000	6900000	T1LAD382	0	+	5260000	6900000	0,128,0
chr16	7840000	8520000	T1LAD383	0	+	7840000	8520000	0,128,0
chr16	12920000	13860000	T1LAD384	0	+	12920000	13860000	0,128,0
chr16	16880000	16900000	T1LAD385	0	+	16880000	16900000	0,128,0
chr16	16980000	17080000	T1LAD386	0	+	16980000	17080000	0,128,0
chr16	17580000	18180000	T1LAD387	0	+	17580000	18180000	0,128,0
chr16	18620000	18680000	T1LAD388	0	+	18620000	18680000	0,128,0
chr16	22700000	23020000	T1LAD389	0	+	22700000	23020000	0,128,0
chr16	25300000	27060000	T1LAD390	0	+	25300000	27060000	0,128,0
chr16	31540000	31680000	T1LAD391	0	+	31540000	31680000	0,128,0
chr16	31760000	31860000	T1LAD392	0	+	31760000	31860000	0,128,0
chr16	31920000	32080000	T1LAD393	0	+	31920000	32080000	0,128,0
chr16	32120000	32140000	T1LAD394	0	+	32120000	32140000	0,128,0
chr16	32280000	32300000	T1LAD395	0	+	32280000	32300000	0,128,0
chr16	32380000	32540000	T1LAD396	0	+	32380000	32540000	0,128,0
chr16	32600000	32660000	T1LAD397	0	+	32600000	32660000	0,128,0
chr16	32800000	32840000	T1LAD398	0	+	32800000	32840000	0,128,0
chr16	32880000	32960000	T1LAD399	0	+	32880000	32960000	0,128,0
chr16	33000000	33080000	T1LAD400	0	+	33000000	33080000	0,128,0
chr16	33320000	33340000	T1LAD401	0	+	33320000	33340000	0,128,0
chr16	33500000	33540000	T1LAD402	0	+	33500000	33540000	0,128,0
chr16	33600000	33780000	T1LAD403	0	+	33600000	33780000	0,128,0
chr16	33820000	33880000	T1LAD404	0	+	33820000	33880000	0,128,0
chr16	34020000	34280000	T1LAD405	0	+	34020000	34280000	0,128,0
chr16	34600000	34840000	T1LAD406	0	+	34600000	34840000	0,128,0
chr16	34880000	34960000	T1LAD407	0	+	34880000	34960000	0,128,0
chr16	35060000	36280000	T1LAD408	0	+	35060000	36280000	0,128,0
chr16	36300000	36360000	T1LAD409	0	+	36300000	36360000	0,128,0
chr16	37100000	37120000	T1LAD410	0	+	37100000	37120000	0,128,0
chr16	37220000	37240000	T1LAD411	0	+	37220000	37240000	0,128,0
chr16	37720000	37740000	T1LAD412	0	+	37720000	37740000	0,128,0
chr16	38160000	38180000	T1LAD413	0	+	38160000	38180000	0,128,0
chr16	38240000	38280000	T1LAD414	0	+	38240000	38280000	0,128,0
chr16	46420000	46560000	T1LAD415	0	+	46420000	46560000	0,128,0
chr16	47740000	48040000	T1LAD416	0	+	47740000	48040000	0,128,0
chr16	48720000	48800000	T1LAD417	0	+	48720000	48800000	0,128,0
chr16	51460000	51740000	T1LAD418	0	+	51460000	51740000	0,128,0
chr16	58940000	59160000	T1LAD419	0	+	58940000	59160000	0,128,0
chr16	59920000	61820000	T1LAD420	0	+	59920000	61820000	0,128,0
chr16	62060000	63280000	T1LAD421	0	+	62060000	63280000	0,128,0
chr16	71100000	71120000	T1LAD422	0	+	71100000	71120000	0,128,0
chr16	72300000	72460000	T1LAD423	0	+	72300000	72460000	0,128,0
chr16	73920000	74220000	T1LAD424	0	+	73920000	74220000	0,128,0
chr16	75800000	76280000	T1LAD425	0	+	75800000	76280000	0,128,0
chr16	76400000	77080000	T1LAD426	0	+	76400000	77080000	0,128,0
chr16	77240000	77540000	T1LAD427	0	+	77240000	77540000	0,128,0
chr16	80580000	80880000	T1LAD428	0	+	80580000	80880000	0,128,0
chr17	3060000	3460000	T1LAD429	0	+	3060000	3460000	0,128,0
chr17	10400000	10540000	T1LAD430	0	+	10400000	10540000	0,128,0
chr17	10920000	11920000	T1LAD431	0	+	10920000	11920000	0,128,0
chr17	13120000	13300000	T1LAD432	0	+	13120000	13300000	0,128,0
chr17	14360000	15060000	T1LAD433	0	+	14360000	15060000	0,128,0
chr17	21540000	22000000	T1LAD434	0	+	21540000	22000000	0,128,0
chr17	22040000	22760000	T1LAD435	0	+	22040000	22760000	0,128,0
chr17	22820000	22840000	T1LAD436	0	+	22820000	22840000	0,128,0
chr17	23200000	23220000	T1LAD437	0	+	23200000	23220000	0,128,0
chr17	24700000	24720000	T1LAD438	0	+	24700000	24720000	0,128,0
chr17	25560000	25580000	T1LAD439	0	+	25560000	25580000	0,128,0
chr17	25920000	25940000	T1LAD440	0	+	25920000	25940000	0,128,0
chr17	26580000	26900000	T1LAD441	0	+	26580000	26900000	0,128,0
chr17	26920000	27220000	T1LAD442	0	+	26920000	27220000	0,128,0
chr17	51300000	54860000	T1LAD443	0	+	51300000	54860000	0,128,0
chr17	55000000	55220000	T1LAD444	0	+	55000000	55220000	0,128,0
chr17	55780000	56460000	T1LAD445	0	+	55780000	56460000	0,128,0
chr17	69620000	69860000	T1LAD446	0	+	69620000	69860000	0,128,0
chr17	70640000	71600000	T1LAD447	0	+	70640000	71600000	0,128,0
chr18	920000	2420000	T1LAD448	0	+	920000	2420000	0,128,0
chr18	4060000	5380000	T1LAD449	0	+	4060000	5380000	0,128,0
chr18	13840000	15420000	T1LAD450	0	+	13840000	15420000	0,128,0
chr18	15560000	15640000	T1LAD451	0	+	15560000	15640000	0,128,0
chr18	15680000	15820000	T1LAD452	0	+	15680000	15820000	0,128,0
chr18	17520000	17540000	T1LAD453	0	+	17520000	17540000	0,128,0
chr18	17780000	17820000	T1LAD454	0	+	17780000	17820000	0,128,0
chr18	18140000	18160000	T1LAD455	0	+	18140000	18160000	0,128,0
chr18	18780000	18840000	T1LAD456	0	+	18780000	18840000	0,128,0
chr18	19380000	19400000	T1LAD457	0	+	19380000	19400000	0,128,0
chr18	20140000	20160000	T1LAD458	0	+	20140000	20160000	0,128,0
chr18	20380000	20400000	T1LAD459	0	+	20380000	20400000	0,128,0
chr18	20560000	20620000	T1LAD460	0	+	20560000	20620000	0,128,0
chr18	20700000	20740000	T1LAD461	0	+	20700000	20740000	0,128,0
chr18	20920000	20940000	T1LAD462	0	+	20920000	20940000	0,128,0
chr18	27080000	27340000	T1LAD463	0	+	27080000	27340000	0,128,0
chr18	28520000	29100000	T1LAD464	0	+	28520000	29100000	0,128,0
chr18	29140000	30960000	T1LAD465	0	+	29140000	30960000	0,128,0
chr18	32580000	33540000	T1LAD466	0	+	32580000	33540000	0,128,0
chr18	33760000	34480000	T1LAD467	0	+	33760000	34480000	0,128,0
chr18	36960000	37160000	T1LAD468	0	+	36960000	37160000	0,128,0
chr18	37800000	37980000	T1LAD469	0	+	37800000	37980000	0,128,0
chr18	38760000	39180000	T1LAD470	0	+	38760000	39180000	0,128,0
chr18	42340000	43540000	T1LAD471	0	+	42340000	43540000	0,128,0
chr18	51680000	51700000	T1LAD472	0	+	51680000	51700000	0,128,0
chr18	51820000	53540000	T1LAD473	0	+	51820000	53540000	0,128,0
chr18	54280000	55200000	T1LAD474	0	+	54280000	55200000	0,128,0
chr18	55940000	56120000	T1LAD475	0	+	55940000	56120000	0,128,0
chr18	56340000	56520000	T1LAD476	0	+	56340000	56520000	0,128,0
chr18	57120000	57420000	T1LAD477	0	+	57120000	57420000	0,128,0
chr18	60000000	61480000	T1LAD478	0	+	60000000	61480000	0,128,0
chr18	63580000	63840000	T1LAD479	0	+	63580000	63840000	0,128,0
chr18	64280000	67440000	T1LAD480	0	+	64280000	67440000	0,128,0
chr18	67540000	68380000	T1LAD481	0	+	67540000	68380000	0,128,0
chr18	68720000	69840000	T1LAD482	0	+	68720000	69840000	0,128,0
chr18	70480000	72940000	T1LAD483	0	+	70480000	72940000	0,128,0
chr18	73020000	73620000	T1LAD484	0	+	73020000	73620000	0,128,0
chr18	73900000	74120000	T1LAD485	0	+	73900000	74120000	0,128,0
chr18	75920000	76240000	T1LAD486	0	+	75920000	76240000	0,128,0
chr18	77160000	78500000	T1LAD487	0	+	77160000	78500000	0,128,0
chr18	78640000	78940000	T1LAD488	0	+	78640000	78940000	0,128,0
chr19	9180000	9520000	T1LAD489	0	+	9180000	9520000	0,128,0
chr19	14720000	14960000	T1LAD490	0	+	14720000	14960000	0,128,0
chr19	15680000	16000000	T1LAD491	0	+	15680000	16000000	0,128,0
chr19	20440000	20640000	T1LAD492	0	+	20440000	20640000	0,128,0
chr19	21860000	22140000	T1LAD493	0	+	21860000	22140000	0,128,0
chr19	22300000	23060000	T1LAD494	0	+	22300000	23060000	0,128,0
chr19	23140000	23220000	T1LAD495	0	+	23140000	23220000	0,128,0
chr19	23440000	23660000	T1LAD496	0	+	23440000	23660000	0,128,0
chr19	23840000	24020000	T1LAD497	0	+	23840000	24020000	0,128,0
chr19	24180000	24440000	T1LAD498	0	+	24180000	24440000	0,128,0
chr19	24880000	24920000	T1LAD499	0	+	24880000	24920000	0,128,0
chr19	27240000	27740000	T1LAD500	0	+	27240000	27740000	0,128,0
chr19	27820000	27960000	T1LAD501	0	+	27820000	27960000	0,128,0
chr19	28520000	28700000	T1LAD502	0	+	28520000	28700000	0,128,0
chr19	29140000	29180000	T1LAD503	0	+	29140000	29180000	0,128,0
chr19	29300000	29380000	T1LAD504	0	+	29300000	29380000	0,128,0
chr19	42600000	43340000	T1LAD505	0	+	42600000	43340000	0,128,0
chr19	55720000	56060000	T1LAD506	0	+	55720000	56060000	0,128,0
chr19	56420000	56520000	T1LAD507	0	+	56420000	56520000	0,128,0
chr19	56680000	57160000	T1LAD508	0	+	56680000	57160000	0,128,0
chr2	300000	580000	T1LAD509	0	+	300000	580000	0,128,0
chr2	1180000	1220000	T1LAD510	0	+	1180000	1220000	0,128,0
chr2	1260000	1280000	T1LAD511	0	+	1260000	1280000	0,128,0
chr2	2140000	2500000	T1LAD512	0	+	2140000	2500000	0,128,0
chr2	2920000	3020000	T1LAD513	0	+	2920000	3020000	0,128,0
chr2	3800000	4880000	T1LAD514	0	+	3800000	4880000	0,128,0
chr2	13020000	15120000	T1LAD515	0	+	13020000	15120000	0,128,0
chr2	17340000	17500000	T1LAD516	0	+	17340000	17500000	0,128,0
chr2	20820000	20900000	T1LAD517	0	+	20820000	20900000	0,128,0
chr2	21060000	21220000	T1LAD518	0	+	21060000	21220000	0,128,0
chr2	21500000	21640000	T1LAD519	0	+	21500000	21640000	0,128,0
chr2	21820000	22880000	T1LAD520	0	+	21820000	22880000	0,128,0
chr2	23060000	23280000	T1LAD521	0	+	23060000	23280000	0,128,0
chr2	31440000	31820000	T1LAD522	0	+	31440000	31820000	0,128,0
chr2	33680000	36240000	T1LAD523	0	+	33680000	36240000	0,128,0
chr2	36300000	36360000	T1LAD524	0	+	36300000	36360000	0,128,0
chr2	48960000	49760000	T1LAD525	0	+	48960000	49760000	0,128,0
chr2	50140000	53380000	T1LAD526	0	+	50140000	53380000	0,128,0
chr2	55720000	56180000	T1LAD527	0	+	55720000	56180000	0,128,0
chr2	56360000	59440000	T1LAD528	0	+	56360000	59440000	0,128,0
chr2	75220000	75600000	T1LAD529	0	+	75220000	75600000	0,128,0
chr2	75720000	79920000	T1LAD530	0	+	75720000	79920000	0,128,0
chr2	80580000	82320000	T1LAD531	0	+	80580000	82320000	0,128,0
chr2	82360000	84420000	T1LAD532	0	+	82360000	84420000	0,128,0
chr2	84500000	84820000	T1LAD533	0	+	84500000	84820000	0,128,0
chr2	88760000	89260000	T1LAD534	0	+	88760000	89260000	0,128,0
chr2	89300000	89320000	T1LAD535	0	+	89300000	89320000	0,128,0
chr2	89580000	89700000	T1LAD536	0	+	89580000	89700000	0,128,0
chr2	89740000	90220000	T1LAD537	0	+	89740000	90220000	0,128,0
chr2	90340000	90360000	T1LAD538	0	+	90340000	90360000	0,128,0
chr2	91400000	92020000	T1LAD539	0	+	91400000	92020000	0,128,0
chr2	92060000	92100000	T1LAD540	0	+	92060000	92100000	0,128,0
chr2	92360000	92380000	T1LAD541	0	+	92360000	92380000	0,128,0
chr2	92440000	92480000	T1LAD542	0	+	92440000	92480000	0,128,0
chr2	92520000	92540000	T1LAD543	0	+	92520000	92540000	0,128,0
chr2	92840000	92920000	T1LAD544	0	+	92840000	92920000	0,128,0
chr2	92960000	92980000	T1LAD545	0	+	92960000	92980000	0,128,0
chr2	93140000	93180000	T1LAD546	0	+	93140000	93180000	0,128,0
chr2	93380000	93400000	T1LAD547	0	+	93380000	93400000	0,128,0
chr2	93680000	93700000	T1LAD548	0	+	93680000	93700000	0,128,0
chr2	93740000	93780000	T1LAD549	0	+	93740000	93780000	0,128,0
chr2	93860000	93880000	T1LAD550	0	+	93860000	93880000	0,128,0
chr2	94040000	94080000	T1LAD551	0	+	94040000	94080000	0,128,0
chr2	94140000	94300000	T1LAD552	0	+	94140000	94300000	0,128,0
chr2	94480000	94980000	T1LAD553	0	+	94480000	94980000	0,128,0
chr2	95220000	95260000	T1LAD554	0	+	95220000	95260000	0,128,0
chr2	95420000	95440000	T1LAD555	0	+	95420000	95440000	0,128,0
chr2	95480000	95600000	T1LAD556	0	+	95480000	95600000	0,128,0
chr2	95640000	95960000	T1LAD557	0	+	95640000	95960000	0,128,0
chr2	98960000	99060000	T1LAD558	0	+	98960000	99060000	0,128,0
chr2	102360000	102600000	T1LAD559	0	+	102360000	102600000	0,128,0
chr2	102860000	103740000	T1LAD560	0	+	102860000	103740000	0,128,0
chr2	103780000	104840000	T1LAD561	0	+	103780000	104840000	0,128,0
chr2	104880000	105040000	T1LAD562	0	+	104880000	105040000	0,128,0
chr2	106620000	106820000	T1LAD563	0	+	106620000	106820000	0,128,0
chr2	107600000	107840000	T1LAD564	0	+	107600000	107840000	0,128,0
chr2	107880000	108320000	T1LAD565	0	+	107880000	108320000	0,128,0
chr2	113980000	115920000	T1LAD566	0	+	113980000	115920000	0,128,0
chr2	116040000	116880000	T1LAD567	0	+	116040000	116880000	0,128,0
chr2	116940000	116960000	T1LAD568	0	+	116940000	116960000	0,128,0
chr2	116980000	117920000	T1LAD569	0	+	116980000	117920000	0,128,0
chr2	118280000	118520000	T1LAD570	0	+	118280000	118520000	0,128,0
chr2	118900000	118980000	T1LAD571	0	+	118900000	118980000	0,128,0
chr2	122240000	124800000	T1LAD572	0	+	122240000	124800000	0,128,0
chr2	124940000	126620000	T1LAD573	0	+	124940000	126620000	0,128,0
chr2	131840000	132260000	T1LAD574	0	+	131840000	132260000	0,128,0
chr2	132980000	133400000	T1LAD575	0	+	132980000	133400000	0,128,0
chr2	135260000	135440000	T1LAD576	0	+	135260000	135440000	0,128,0
chr2	136440000	137860000	T1LAD577	0	+	136440000	137860000	0,128,0
chr2	138840000	142200000	T1LAD578	0	+	138840000	142200000	0,128,0
chr2	142240000	143560000	T1LAD579	0	+	142240000	143560000	0,128,0
chr2	145260000	147840000	T1LAD580	0	+	145260000	147840000	0,128,0
chr2	148040000	148480000	T1LAD581	0	+	148040000	148480000	0,128,0
chr2	149800000	150320000	T1LAD582	0	+	149800000	150320000	0,128,0
chr2	150640000	150840000	T1LAD583	0	+	150640000	150840000	0,128,0
chr2	152740000	156320000	T1LAD584	0	+	152740000	156320000	0,128,0
chr2	156580000	157740000	T1LAD585	0	+	156580000	157740000	0,128,0
chr2	158060000	158440000	T1LAD586	0	+	158060000	158440000	0,128,0
chr2	161440000	162300000	T1LAD587	0	+	161440000	162300000	0,128,0
chr2	162500000	162780000	T1LAD588	0	+	162500000	162780000	0,128,0
chr2	163200000	163340000	T1LAD589	0	+	163200000	163340000	0,128,0
chr2	163900000	164440000	T1LAD590	0	+	163900000	164440000	0,128,0
chr2	165080000	167740000	T1LAD591	0	+	165080000	167740000	0,128,0
chr2	180020000	180980000	T1LAD592	0	+	180020000	180980000	0,128,0
chr2	181080000	181880000	T1LAD593	0	+	181080000	181880000	0,128,0
chr2	183260000	186460000	T1LAD594	0	+	183260000	186460000	0,128,0
chr2	186700000	189080000	T1LAD595	0	+	186700000	189080000	0,128,0
chr2	189200000	189420000	T1LAD596	0	+	189200000	189420000	0,128,0
chr2	189880000	190080000	T1LAD597	0	+	189880000	190080000	0,128,0
chr2	192040000	195460000	T1LAD598	0	+	192040000	195460000	0,128,0
chr2	195680000	196060000	T1LAD599	0	+	195680000	196060000	0,128,0
chr2	197600000	197780000	T1LAD600	0	+	197600000	197780000	0,128,0
chr2	198320000	199440000	T1LAD601	0	+	198320000	199440000	0,128,0
chr2	199500000	199900000	T1LAD602	0	+	199500000	199900000	0,128,0
chr2	200000000	200160000	T1LAD603	0	+	200000000	200160000	0,128,0
chr2	208380000	209960000	T1LAD604	0	+	208380000	209960000	0,128,0
chr2	210240000	210400000	T1LAD605	0	+	210240000	210400000	0,128,0
chr2	210800000	211740000	T1LAD606	0	+	210800000	211740000	0,128,0
chr2	212560000	212880000	T1LAD607	0	+	212560000	212880000	0,128,0
chr2	213300000	214460000	T1LAD608	0	+	213300000	214460000	0,128,0
chr2	224080000	224460000	T1LAD609	0	+	224080000	224460000	0,128,0
chr2	224600000	226180000	T1LAD610	0	+	224600000	226180000	0,128,0
chr2	226880000	227120000	T1LAD611	0	+	226880000	227120000	0,128,0
chr2	228680000	229700000	T1LAD612	0	+	228680000	229700000	0,128,0
chr2	230080000	230600000	T1LAD613	0	+	230080000	230600000	0,128,0
chr2	233580000	233780000	T1LAD614	0	+	233580000	233780000	0,128,0
chr20	60000	200000	T1LAD615	0	+	60000	200000	0,128,0
chr20	5240000	5460000	T1LAD616	0	+	5240000	5460000	0,128,0
chr20	6840000	7920000	T1LAD617	0	+	6840000	7920000	0,128,0
chr20	9620000	10040000	T1LAD618	0	+	9620000	10040000	0,128,0
chr20	10080000	10200000	T1LAD619	0	+	10080000	10200000	0,128,0
chr20	11300000	11840000	T1LAD620	0	+	11300000	11840000	0,128,0
chr20	12100000	12880000	T1LAD621	0	+	12100000	12880000	0,128,0
chr20	16820000	17420000	T1LAD622	0	+	16820000	17420000	0,128,0
chr20	19120000	19200000	T1LAD623	0	+	19120000	19200000	0,128,0
chr20	20880000	21080000	T1LAD624	0	+	20880000	21080000	0,128,0
chr20	21400000	21500000	T1LAD625	0	+	21400000	21500000	0,128,0
chr20	21540000	21940000	T1LAD626	0	+	21540000	21940000	0,128,0
chr20	21980000	22300000	T1LAD627	0	+	21980000	22300000	0,128,0
chr20	25880000	25980000	T1LAD628	0	+	25880000	25980000	0,128,0
chr20	26100000	26400000	T1LAD629	0	+	26100000	26400000	0,128,0
chr20	26480000	26640000	T1LAD630	0	+	26480000	26640000	0,128,0
chr20	28320000	28340000	T1LAD631	0	+	28320000	28340000	0,128,0
chr20	28480000	28500000	T1LAD632	0	+	28480000	28500000	0,128,0
chr20	28520000	28660000	T1LAD633	0	+	28520000	28660000	0,128,0
chr20	28680000	28980000	T1LAD634	0	+	28680000	28980000	0,128,0
chr20	29000000	30000000	T1LAD635	0	+	29000000	30000000	0,128,0
chr20	30120000	30780000	T1LAD636	0	+	30120000	30780000	0,128,0
chr20	30800000	31020000	T1LAD637	0	+	30800000	31020000	0,128,0
chr20	31040000	31060000	T1LAD638	0	+	31040000	31060000	0,128,0
chr20	31080000	31120000	T1LAD639	0	+	31080000	31120000	0,128,0
chr20	31140000	31460000	T1LAD640	0	+	31140000	31460000	0,128,0
chr20	39300000	39820000	T1LAD641	0	+	39300000	39820000	0,128,0
chr20	41740000	43380000	T1LAD642	0	+	41740000	43380000	0,128,0
chr20	54260000	54600000	T1LAD643	0	+	54260000	54600000	0,128,0
chr20	54700000	55000000	T1LAD644	0	+	54700000	55000000	0,128,0
chr20	55200000	56340000	T1LAD645	0	+	55200000	56340000	0,128,0
chr21	5200000	5340000	T1LAD646	0	+	5200000	5340000	0,128,0
chr21	6360000	6380000	T1LAD647	0	+	6360000	6380000	0,128,0
chr21	7220000	7340000	T1LAD648	0	+	7220000	7340000	0,128,0
chr21	7760000	7780000	T1LAD649	0	+	7760000	7780000	0,128,0
chr21	7900000	8060000	T1LAD650	0	+	7900000	8060000	0,128,0
chr21	8520000	8620000	T1LAD651	0	+	8520000	8620000	0,128,0
chr21	8660000	8720000	T1LAD652	0	+	8660000	8720000	0,128,0
chr21	8740000	8780000	T1LAD653	0	+	8740000	8780000	0,128,0
chr21	9640000	9660000	T1LAD654	0	+	9640000	9660000	0,128,0
chr21	9700000	10160000	T1LAD655	0	+	9700000	10160000	0,128,0
chr21	10260000	10280000	T1LAD656	0	+	10260000	10280000	0,128,0
chr21	10320000	10820000	T1LAD657	0	+	10320000	10820000	0,128,0
chr21	12960000	13600000	T1LAD658	0	+	12960000	13600000	0,128,0
chr21	13780000	14000000	T1LAD659	0	+	13780000	14000000	0,128,0
chr21	14100000	14860000	T1LAD660	0	+	14100000	14860000	0,128,0
chr21	16640000	17160000	T1LAD661	0	+	16640000	17160000	0,128,0
chr21	17300000	17380000	T1LAD662	0	+	17300000	17380000	0,128,0
chr21	17840000	18760000	T1LAD663	0	+	17840000	18760000	0,128,0
chr21	19040000	22120000	T1LAD664	0	+	19040000	22120000	0,128,0
chr21	22280000	25500000	T1LAD665	0	+	22280000	25500000	0,128,0
chr21	29500000	30960000	T1LAD666	0	+	29500000	30960000	0,128,0
chr22	10660000	10800000	T1LAD667	0	+	10660000	10800000	0,128,0
chr22	10920000	10980000	T1LAD668	0	+	10920000	10980000	0,128,0
chr22	11020000	11080000	T1LAD669	0	+	11020000	11080000	0,128,0
chr22	11200000	11380000	T1LAD670	0	+	11200000	11380000	0,128,0
chr22	11420000	11500000	T1LAD671	0	+	11420000	11500000	0,128,0
chr22	11540000	11640000	T1LAD672	0	+	11540000	11640000	0,128,0
chr22	11780000	11840000	T1LAD673	0	+	11780000	11840000	0,128,0
chr22	11920000	11940000	T1LAD674	0	+	11920000	11940000	0,128,0
chr22	12020000	12060000	T1LAD675	0	+	12020000	12060000	0,128,0
chr22	12100000	12240000	T1LAD676	0	+	12100000	12240000	0,128,0
chr22	12280000	12440000	T1LAD677	0	+	12280000	12440000	0,128,0
chr22	12480000	12540000	T1LAD678	0	+	12480000	12540000	0,128,0
chr22	12580000	12660000	T1LAD679	0	+	12580000	12660000	0,128,0
chr22	12680000	12720000	T1LAD680	0	+	12680000	12720000	0,128,0
chr22	15160000	15180000	T1LAD681	0	+	15160000	15180000	0,128,0
chr22	15300000	15560000	T1LAD682	0	+	15300000	15560000	0,128,0
chr22	15620000	15660000	T1LAD683	0	+	15620000	15660000	0,128,0
chr22	15720000	16280000	T1LAD684	0	+	15720000	16280000	0,128,0
chr22	16300000	16480000	T1LAD685	0	+	16300000	16480000	0,128,0
chr22	16520000	16900000	T1LAD686	0	+	16520000	16900000	0,128,0
chr22	47860000	48040000	T1LAD687	0	+	47860000	48040000	0,128,0
chr3	0	2340000	T1LAD688	0	+	0	2340000	0,128,0
chr3	2660000	2720000	T1LAD689	0	+	2660000	2720000	0,128,0
chr3	2760000	3060000	T1LAD690	0	+	2760000	3060000	0,128,0
chr3	3220000	4280000	T1LAD691	0	+	3220000	4280000	0,128,0
chr3	5320000	7240000	T1LAD692	0	+	5320000	7240000	0,128,0
chr3	7360000	8100000	T1LAD693	0	+	7360000	8100000	0,128,0
chr3	13900000	14100000	T1LAD694	0	+	13900000	14100000	0,128,0
chr3	18460000	19920000	T1LAD695	0	+	18460000	19920000	0,128,0
chr3	20200000	20280000	T1LAD696	0	+	20200000	20280000	0,128,0
chr3	20380000	21480000	T1LAD697	0	+	20380000	21480000	0,128,0
chr3	21920000	22860000	T1LAD698	0	+	21920000	22860000	0,128,0
chr3	25800000	28660000	T1LAD699	0	+	25800000	28660000	0,128,0
chr3	36000000	36300000	T1LAD700	0	+	36000000	36300000	0,128,0
chr3	39520000	40080000	T1LAD701	0	+	39520000	40080000	0,128,0
chr3	50720000	51300000	T1LAD702	0	+	50720000	51300000	0,128,0
chr3	67120000	67360000	T1LAD703	0	+	67120000	67360000	0,128,0
chr3	67700000	68640000	T1LAD704	0	+	67700000	68640000	0,128,0
chr3	73880000	75280000	T1LAD705	0	+	73880000	75280000	0,128,0
chr3	75680000	76920000	T1LAD706	0	+	75680000	76920000	0,128,0
chr3	78300000	78500000	T1LAD707	0	+	78300000	78500000	0,128,0
chr3	79520000	81420000	T1LAD708	0	+	79520000	81420000	0,128,0
chr3	82160000	86980000	T1LAD709	0	+	82160000	86980000	0,128,0
chr3	87020000	87240000	T1LAD710	0	+	87020000	87240000	0,128,0
chr3	87280000	88020000	T1LAD711	0	+	87280000	88020000	0,128,0
chr3	88280000	89440000	T1LAD712	0	+	88280000	89440000	0,128,0
chr3	89640000	90720000	T1LAD713	0	+	89640000	90720000	0,128,0
chr3	90780000	91020000	T1LAD714	0	+	90780000	91020000	0,128,0
chr3	91060000	91240000	T1LAD715	0	+	91060000	91240000	0,128,0
chr3	91280000	91580000	T1LAD716	0	+	91280000	91580000	0,128,0
chr3	91860000	91880000	T1LAD717	0	+	91860000	91880000	0,128,0
chr3	93020000	93060000	T1LAD718	0	+	93020000	93060000	0,128,0
chr3	93400000	93420000	T1LAD719	0	+	93400000	93420000	0,128,0
chr3	93700000	93960000	T1LAD720	0	+	93700000	93960000	0,128,0
chr3	94100000	94240000	T1LAD721	0	+	94100000	94240000	0,128,0
chr3	94540000	97760000	T1LAD722	0	+	94540000	97760000	0,128,0
chr3	98040000	98580000	T1LAD723	0	+	98040000	98580000	0,128,0
chr3	99020000	99760000	T1LAD724	0	+	99020000	99760000	0,128,0
chr3	100520000	101380000	T1LAD725	0	+	100520000	101380000	0,128,0
chr3	102240000	105360000	T1LAD726	0	+	102240000	105360000	0,128,0
chr3	106460000	107060000	T1LAD727	0	+	106460000	107060000	0,128,0
chr3	108620000	110400000	T1LAD728	0	+	108620000	110400000	0,128,0
chr3	110440000	110840000	T1LAD729	0	+	110440000	110840000	0,128,0
chr3	110880000	111660000	T1LAD730	0	+	110880000	111660000	0,128,0
chr3	112140000	112520000	T1LAD731	0	+	112140000	112520000	0,128,0
chr3	112700000	112980000	T1LAD732	0	+	112700000	112980000	0,128,0
chr3	113300000	113600000	T1LAD733	0	+	113300000	113600000	0,128,0
chr3	113840000	114320000	T1LAD734	0	+	113840000	114320000	0,128,0
chr3	114780000	115140000	T1LAD735	0	+	114780000	115140000	0,128,0
chr3	115920000	117480000	T1LAD736	0	+	115920000	117480000	0,128,0
chr3	117680000	119120000	T1LAD737	0	+	117680000	119120000	0,128,0
chr3	120800000	121500000	T1LAD738	0	+	120800000	121500000	0,128,0
chr3	121840000	122360000	T1LAD739	0	+	121840000	122360000	0,128,0
chr3	130280000	130640000	T1LAD740	0	+	130280000	130640000	0,128,0
chr3	132800000	133360000	T1LAD741	0	+	132800000	133360000	0,128,0
chr3	134980000	135460000	T1LAD742	0	+	134980000	135460000	0,128,0
chr3	135500000	135880000	T1LAD743	0	+	135500000	135880000	0,128,0
chr3	137060000	137940000	T1LAD744	0	+	137060000	137940000	0,128,0
chr3	139000000	139100000	T1LAD745	0	+	139000000	139100000	0,128,0
chr3	143440000	143760000	T1LAD746	0	+	143440000	143760000	0,128,0
chr3	144580000	146040000	T1LAD747	0	+	144580000	146040000	0,128,0
chr3	146260000	146500000	T1LAD748	0	+	146260000	146500000	0,128,0
chr3	146580000	147380000	T1LAD749	0	+	146580000	147380000	0,128,0
chr3	147420000	148940000	T1LAD750	0	+	147420000	148940000	0,128,0
chr3	151500000	151600000	T1LAD751	0	+	151500000	151600000	0,128,0
chr3	151640000	151680000	T1LAD752	0	+	151640000	151680000	0,128,0
chr3	151740000	152140000	T1LAD753	0	+	151740000	152140000	0,128,0
chr3	152660000	154120000	T1LAD754	0	+	152660000	154120000	0,128,0
chr3	154280000	155720000	T1LAD755	0	+	154280000	155720000	0,128,0
chr3	157640000	158340000	T1LAD756	0	+	157640000	158340000	0,128,0
chr3	158860000	159580000	T1LAD757	0	+	158860000	159580000	0,128,0
chr3	160580000	166320000	T1LAD758	0	+	160580000	166320000	0,128,0
chr3	166340000	166380000	T1LAD759	0	+	166340000	166380000	0,128,0
chr3	166540000	167680000	T1LAD760	0	+	166540000	167680000	0,128,0
chr3	173080000	173500000	T1LAD761	0	+	173080000	173500000	0,128,0
chr3	174460000	176780000	T1LAD762	0	+	174460000	176780000	0,128,0
chr3	179860000	180540000	T1LAD763	0	+	179860000	180540000	0,128,0
chr3	180580000	180900000	T1LAD764	0	+	180580000	180900000	0,128,0
chr3	181000000	182680000	T1LAD765	0	+	181000000	182680000	0,128,0
chr3	189360000	189940000	T1LAD766	0	+	189360000	189940000	0,128,0
chr3	190720000	191220000	T1LAD767	0	+	190720000	191220000	0,128,0
chr4	20000	320000	T1LAD768	0	+	20000	320000	0,128,0
chr4	5060000	5600000	T1LAD769	0	+	5060000	5600000	0,128,0
chr4	8920000	9160000	T1LAD770	0	+	8920000	9160000	0,128,0
chr4	9360000	9480000	T1LAD771	0	+	9360000	9480000	0,128,0
chr4	11820000	12160000	T1LAD772	0	+	11820000	12160000	0,128,0
chr4	12960000	13120000	T1LAD773	0	+	12960000	13120000	0,128,0
chr4	16320000	17220000	T1LAD774	0	+	16320000	17220000	0,128,0
chr4	17340000	17440000	T1LAD775	0	+	17340000	17440000	0,128,0
chr4	17660000	17760000	T1LAD776	0	+	17660000	17760000	0,128,0
chr4	17840000	21500000	T1LAD777	0	+	17840000	21500000	0,128,0
chr4	21880000	22360000	T1LAD778	0	+	21880000	22360000	0,128,0
chr4	22700000	23320000	T1LAD779	0	+	22700000	23320000	0,128,0
chr4	27120000	30700000	T1LAD780	0	+	27120000	30700000	0,128,0
chr4	31420000	33020000	T1LAD781	0	+	31420000	33020000	0,128,0
chr4	33160000	34520000	T1LAD782	0	+	33160000	34520000	0,128,0
chr4	34680000	34700000	T1LAD783	0	+	34680000	34700000	0,128,0
chr4	34880000	36180000	T1LAD784	0	+	34880000	36180000	0,128,0
chr4	36360000	37540000	T1LAD785	0	+	36360000	37540000	0,128,0
chr4	42100000	42280000	T1LAD786	0	+	42100000	42280000	0,128,0
chr4	42680000	44820000	T1LAD787	0	+	42680000	44820000	0,128,0
chr4	45480000	45560000	T1LAD788	0	+	45480000	45560000	0,128,0
chr4	45760000	47140000	T1LAD789	0	+	45760000	47140000	0,128,0
chr4	47180000	47420000	T1LAD790	0	+	47180000	47420000	0,128,0
chr4	48980000	49100000	T1LAD791	0	+	48980000	49100000	0,128,0
chr4	49140000	49340000	T1LAD792	0	+	49140000	49340000	0,128,0
chr4	49480000	49660000	T1LAD793	0	+	49480000	49660000	0,128,0
chr4	49700000	49760000	T1LAD794	0	+	49700000	49760000	0,128,0
chr4	49920000	49940000	T1LAD795	0	+	49920000	49940000	0,128,0
chr4	50120000	50140000	T1LAD796	0	+	50120000	50140000	0,128,0
chr4	50340000	50360000	T1LAD797	0	+	50340000	50360000	0,128,0
chr4	50440000	50460000	T1LAD798	0	+	50440000	50460000	0,128,0
chr4	50680000	50700000	T1LAD799	0	+	50680000	50700000	0,128,0
chr4	50860000	50880000	T1LAD800	0	+	50860000	50880000	0,128,0
chr4	51040000	51120000	T1LAD801	0	+	51040000	51120000	0,128,0
chr4	51300000	51320000	T1LAD802	0	+	51300000	51320000	0,128,0
chr4	51620000	51660000	T1LAD803	0	+	51620000	51660000	0,128,0
chr4	51700000	51720000	T1LAD804	0	+	51700000	51720000	0,128,0
chr4	51800000	51840000	T1LAD805	0	+	51800000	51840000	0,128,0
chr4	51900000	52020000	T1LAD806	0	+	51900000	52020000	0,128,0
chr4	52100000	52520000	T1LAD807	0	+	52100000	52520000	0,128,0
chr4	58520000	58880000	T1LAD808	0	+	58520000	58880000	0,128,0
chr4	58920000	61180000	T1LAD809	0	+	58920000	61180000	0,128,0
chr4	62240000	64260000	T1LAD810	0	+	62240000	64260000	0,128,0
chr4	64540000	65880000	T1LAD811	0	+	64540000	65880000	0,128,0
chr4	65920000	67440000	T1LAD812	0	+	65920000	67440000	0,128,0
chr4	67740000	68320000	T1LAD813	0	+	67740000	68320000	0,128,0
chr4	68720000	68780000	T1LAD814	0	+	68720000	68780000	0,128,0
chr4	69000000	69680000	T1LAD815	0	+	69000000	69680000	0,128,0
chr4	69900000	70000000	T1LAD816	0	+	69900000	70000000	0,128,0
chr4	70040000	70580000	T1LAD817	0	+	70040000	70580000	0,128,0
chr4	71580000	73000000	T1LAD818	0	+	71580000	73000000	0,128,0
chr4	73300000	74080000	T1LAD819	0	+	73300000	74080000	0,128,0
chr4	74700000	74920000	T1LAD820	0	+	74700000	74920000	0,128,0
chr4	75120000	75460000	T1LAD821	0	+	75120000	75460000	0,128,0
chr4	80380000	81020000	T1LAD822	0	+	80380000	81020000	0,128,0
chr4	81100000	81300000	T1LAD823	0	+	81100000	81300000	0,128,0
chr4	81940000	82260000	T1LAD824	0	+	81940000	82260000	0,128,0
chr4	83660000	84480000	T1LAD825	0	+	83660000	84480000	0,128,0
chr4	85000000	85360000	T1LAD826	0	+	85000000	85360000	0,128,0
chr4	86060000	86440000	T1LAD827	0	+	86060000	86440000	0,128,0
chr4	87560000	87840000	T1LAD828	0	+	87560000	87840000	0,128,0
chr4	89920000	93740000	T1LAD829	0	+	89920000	93740000	0,128,0
chr4	93840000	94120000	T1LAD830	0	+	93840000	94120000	0,128,0
chr4	95560000	96500000	T1LAD831	0	+	95560000	96500000	0,128,0
chr4	96540000	98140000	T1LAD832	0	+	96540000	98140000	0,128,0
chr4	99120000	99560000	T1LAD833	0	+	99120000	99560000	0,128,0
chr4	99960000	100980000	T1LAD834	0	+	99960000	100980000	0,128,0
chr4	101360000	102420000	T1LAD835	0	+	101360000	102420000	0,128,0
chr4	103120000	105120000	T1LAD836	0	+	103120000	105120000	0,128,0
chr4	106340000	107700000	T1LAD837	0	+	106340000	107700000	0,128,0
chr4	110680000	111620000	T1LAD838	0	+	110680000	111620000	0,128,0
chr4	114400000	118260000	T1LAD839	0	+	114400000	118260000	0,128,0
chr4	119780000	120000000	T1LAD840	0	+	119780000	120000000	0,128,0
chr4	120080000	120180000	T1LAD841	0	+	120080000	120180000	0,128,0
chr4	120300000	120660000	T1LAD842	0	+	120300000	120660000	0,128,0
chr4	121460000	121640000	T1LAD843	0	+	121460000	121640000	0,128,0
chr4	125340000	127760000	T1LAD844	0	+	125340000	127760000	0,128,0
chr4	128920000	129320000	T1LAD845	0	+	128920000	129320000	0,128,0
chr4	129640000	131820000	T1LAD846	0	+	129640000	131820000	0,128,0
chr4	131860000	137400000	T1LAD847	0	+	131860000	137400000	0,128,0
chr4	137720000	138000000	T1LAD848	0	+	137720000	138000000	0,128,0
chr4	145360000	145460000	T1LAD849	0	+	145360000	145460000	0,128,0
chr4	146560000	146920000	T1LAD850	0	+	146560000	146920000	0,128,0
chr4	148460000	148780000	T1LAD851	0	+	148460000	148780000	0,128,0
chr4	148860000	149120000	T1LAD852	0	+	148860000	149120000	0,128,0
chr4	149280000	149880000	T1LAD853	0	+	149280000	149880000	0,128,0
chr4	153960000	154620000	T1LAD854	0	+	153960000	154620000	0,128,0
chr4	154760000	155360000	T1LAD855	0	+	154760000	155360000	0,128,0
chr4	155820000	155840000	T1LAD856	0	+	155820000	155840000	0,128,0
chr4	155980000	156760000	T1LAD857	0	+	155980000	156760000	0,128,0
chr4	157100000	157980000	T1LAD858	0	+	157100000	157980000	0,128,0
chr4	158260000	158640000	T1LAD859	0	+	158260000	158640000	0,128,0
chr4	159500000	159960000	T1LAD860	0	+	159500000	159960000	0,128,0
chr4	160000000	163480000	T1LAD861	0	+	160000000	163480000	0,128,0
chr4	163560000	164880000	T1LAD862	0	+	163560000	164880000	0,128,0
chr4	165640000	168140000	T1LAD863	0	+	165640000	168140000	0,128,0
chr4	170100000	173000000	T1LAD864	0	+	170100000	173000000	0,128,0
chr4	174400000	176140000	T1LAD865	0	+	174400000	176140000	0,128,0
chr4	176340000	176560000	T1LAD866	0	+	176340000	176560000	0,128,0
chr4	177060000	177200000	T1LAD867	0	+	177060000	177200000	0,128,0
chr4	177680000	178020000	T1LAD868	0	+	177680000	178020000	0,128,0
chr4	178320000	180420000	T1LAD869	0	+	178320000	180420000	0,128,0
chr4	180460000	180520000	T1LAD870	0	+	180460000	180520000	0,128,0
chr4	180680000	181520000	T1LAD871	0	+	180680000	181520000	0,128,0
chr4	186320000	186460000	T1LAD872	0	+	186320000	186460000	0,128,0
chr4	187620000	188140000	T1LAD873	0	+	187620000	188140000	0,128,0
chr4	188300000	188360000	T1LAD874	0	+	188300000	188360000	0,128,0
chr4	188480000	188500000	T1LAD875	0	+	188480000	188500000	0,128,0
chr4	188540000	189380000	T1LAD876	0	+	188540000	189380000	0,128,0
chr5	4240000	5300000	T1LAD877	0	+	4240000	5300000	0,128,0
chr5	5900000	6340000	T1LAD878	0	+	5900000	6340000	0,128,0
chr5	6780000	7800000	T1LAD879	0	+	6780000	7800000	0,128,0
chr5	7900000	9020000	T1LAD880	0	+	7900000	9020000	0,128,0
chr5	9960000	10100000	T1LAD881	0	+	9960000	10100000	0,128,0
chr5	11660000	12700000	T1LAD882	0	+	11660000	12700000	0,128,0
chr5	12740000	13940000	T1LAD883	0	+	12740000	13940000	0,128,0
chr5	17420000	17540000	T1LAD884	0	+	17420000	17540000	0,128,0
chr5	17580000	20840000	T1LAD885	0	+	17580000	20840000	0,128,0
chr5	20880000	22300000	T1LAD886	0	+	20880000	22300000	0,128,0
chr5	22680000	24460000	T1LAD887	0	+	22680000	24460000	0,128,0
chr5	24500000	29080000	T1LAD888	0	+	24500000	29080000	0,128,0
chr5	29240000	31360000	T1LAD889	0	+	29240000	31360000	0,128,0
chr5	32720000	33200000	T1LAD890	0	+	32720000	33200000	0,128,0
chr5	34260000	34440000	T1LAD891	0	+	34260000	34440000	0,128,0
chr5	35100000	36040000	T1LAD892	0	+	35100000	36040000	0,128,0
chr5	39220000	39500000	T1LAD893	0	+	39220000	39500000	0,128,0
chr5	39540000	40680000	T1LAD894	0	+	39540000	40680000	0,128,0
chr5	41940000	42420000	T1LAD895	0	+	41940000	42420000	0,128,0
chr5	43920000	46440000	T1LAD896	0	+	43920000	46440000	0,128,0
chr5	46480000	46580000	T1LAD897	0	+	46480000	46580000	0,128,0
chr5	46620000	46720000	T1LAD898	0	+	46620000	46720000	0,128,0
chr5	46780000	46840000	T1LAD899	0	+	46780000	46840000	0,128,0
chr5	46900000	46980000	T1LAD900	0	+	46900000	46980000	0,128,0
chr5	47020000	47120000	T1LAD901	0	+	47020000	47120000	0,128,0
chr5	47200000	47300000	T1LAD902	0	+	47200000	47300000	0,128,0
chr5	49580000	49600000	T1LAD903	0	+	49580000	49600000	0,128,0
chr5	49620000	49640000	T1LAD904	0	+	49620000	49640000	0,128,0
chr5	50140000	52700000	T1LAD905	0	+	50140000	52700000	0,128,0
chr5	53180000	53400000	T1LAD906	0	+	53180000	53400000	0,128,0
chr5	59820000	60600000	T1LAD907	0	+	59820000	60600000	0,128,0
chr5	60720000	61140000	T1LAD908	0	+	60720000	61140000	0,128,0
chr5	61680000	62200000	T1LAD909	0	+	61680000	62200000	0,128,0
chr5	62740000	64620000	T1LAD910	0	+	62740000	64620000	0,128,0
chr5	75060000	75220000	T1LAD911	0	+	75060000	75220000	0,128,0
chr5	75740000	76160000	T1LAD912	0	+	75740000	76160000	0,128,0
chr5	83740000	87260000	T1LAD913	0	+	83740000	87260000	0,128,0
chr5	87420000	88660000	T1LAD914	0	+	87420000	88660000	0,128,0
chr5	89460000	90260000	T1LAD915	0	+	89460000	90260000	0,128,0
chr5	90560000	90780000	T1LAD916	0	+	90560000	90780000	0,128,0
chr5	91440000	93560000	T1LAD917	0	+	91440000	93560000	0,128,0
chr5	93720000	95180000	T1LAD918	0	+	93720000	95180000	0,128,0
chr5	95240000	95460000	T1LAD919	0	+	95240000	95460000	0,128,0
chr5	96360000	96580000	T1LAD920	0	+	96360000	96580000	0,128,0
chr5	97200000	98760000	T1LAD921	0	+	97200000	98760000	0,128,0
chr5	98960000	100220000	T1LAD922	0	+	98960000	100220000	0,128,0
chr5	100260000	102580000	T1LAD923	0	+	100260000	102580000	0,128,0
chr5	103640000	106900000	T1LAD924	0	+	103640000	106900000	0,128,0
chr5	109940000	111420000	T1LAD925	0	+	109940000	111420000	0,128,0
chr5	113700000	113900000	T1LAD926	0	+	113700000	113900000	0,128,0
chr5	114460000	115160000	T1LAD927	0	+	114460000	115160000	0,128,0
chr5	115640000	115800000	T1LAD928	0	+	115640000	115800000	0,128,0
chr5	116960000	118940000	T1LAD929	0	+	116960000	118940000	0,128,0
chr5	119480000	121940000	T1LAD930	0	+	119480000	121940000	0,128,0
chr5	129180000	129360000	T1LAD931	0	+	129180000	129360000	0,128,0
chr5	129480000	129900000	T1LAD932	0	+	129480000	129900000	0,128,0
chr5	130160000	131140000	T1LAD933	0	+	130160000	131140000	0,128,0
chr5	131820000	131960000	T1LAD934	0	+	131820000	131960000	0,128,0
chr5	141060000	141380000	T1LAD935	0	+	141060000	141380000	0,128,0
chr5	144520000	145020000	T1LAD936	0	+	144520000	145020000	0,128,0
chr5	150860000	150980000	T1LAD937	0	+	150860000	150980000	0,128,0
chr5	151900000	153440000	T1LAD938	0	+	151900000	153440000	0,128,0
chr5	153800000	153940000	T1LAD939	0	+	153800000	153940000	0,128,0
chr5	155320000	156620000	T1LAD940	0	+	155320000	156620000	0,128,0
chr5	158220000	158840000	T1LAD941	0	+	158220000	158840000	0,128,0
chr5	160520000	160900000	T1LAD942	0	+	160520000	160900000	0,128,0
chr5	161560000	162380000	T1LAD943	0	+	161560000	162380000	0,128,0
chr5	162540000	163400000	T1LAD944	0	+	162540000	163400000	0,128,0
chr5	163800000	164000000	T1LAD945	0	+	163800000	164000000	0,128,0
chr5	164380000	166960000	T1LAD946	0	+	164380000	166960000	0,128,0
chr6	6040000	6480000	T1LAD947	0	+	6040000	6480000	0,128,0
chr6	8240000	8640000	T1LAD948	0	+	8240000	8640000	0,128,0
chr6	8680000	10300000	T1LAD949	0	+	8680000	10300000	0,128,0
chr6	26840000	27000000	T1LAD950	0	+	26840000	27000000	0,128,0
chr6	47800000	52240000	T1LAD951	0	+	47800000	52240000	0,128,0
chr6	54300000	54800000	T1LAD952	0	+	54300000	54800000	0,128,0
chr6	54900000	55240000	T1LAD953	0	+	54900000	55240000	0,128,0
chr6	56100000	56240000	T1LAD954	0	+	56100000	56240000	0,128,0
chr6	57500000	58460000	T1LAD955	0	+	57500000	58460000	0,128,0
chr6	59680000	59700000	T1LAD956	0	+	59680000	59700000	0,128,0
chr6	60220000	61340000	T1LAD957	0	+	60220000	61340000	0,128,0
chr6	61360000	63440000	T1LAD958	0	+	61360000	63440000	0,128,0
chr6	63720000	65780000	T1LAD959	0	+	63720000	65780000	0,128,0
chr6	65940000	68300000	T1LAD960	0	+	65940000	68300000	0,128,0
chr6	68400000	69720000	T1LAD961	0	+	68400000	69720000	0,128,0
chr6	69980000	70400000	T1LAD962	0	+	69980000	70400000	0,128,0
chr6	70900000	71280000	T1LAD963	0	+	70900000	71280000	0,128,0
chr6	71440000	72600000	T1LAD964	0	+	71440000	72600000	0,128,0
chr6	73760000	75200000	T1LAD965	0	+	73760000	75200000	0,128,0
chr6	75960000	77320000	T1LAD966	0	+	75960000	77320000	0,128,0
chr6	77480000	78860000	T1LAD967	0	+	77480000	78860000	0,128,0
chr6	79080000	79360000	T1LAD968	0	+	79080000	79360000	0,128,0
chr6	79880000	80100000	T1LAD969	0	+	79880000	80100000	0,128,0
chr6	80380000	81660000	T1LAD970	0	+	80380000	81660000	0,128,0
chr6	82280000	83040000	T1LAD971	0	+	82280000	83040000	0,128,0
chr6	83560000	84020000	T1LAD972	0	+	83560000	84020000	0,128,0
chr6	84240000	84540000	T1LAD973	0	+	84240000	84540000	0,128,0
chr6	84780000	85440000	T1LAD974	0	+	84780000	85440000	0,128,0
chr6	85680000	87060000	T1LAD975	0	+	85680000	87060000	0,128,0
chr6	87800000	88860000	T1LAD976	0	+	87800000	88860000	0,128,0
chr6	91280000	92440000	T1LAD977	0	+	91280000	92440000	0,128,0
chr6	92820000	93080000	T1LAD978	0	+	92820000	93080000	0,128,0
chr6	93440000	95040000	T1LAD979	0	+	93440000	95040000	0,128,0
chr6	95060000	96780000	T1LAD980	0	+	95060000	96780000	0,128,0
chr6	96940000	98820000	T1LAD981	0	+	96940000	98820000	0,128,0
chr6	99140000	99320000	T1LAD982	0	+	99140000	99320000	0,128,0
chr6	99620000	100220000	T1LAD983	0	+	99620000	100220000	0,128,0
chr6	100520000	104520000	T1LAD984	0	+	100520000	104520000	0,128,0
chr6	114360000	116000000	T1LAD985	0	+	114360000	116000000	0,128,0
chr6	116700000	118180000	T1LAD986	0	+	116700000	118180000	0,128,0
chr6	119740000	121320000	T1LAD987	0	+	119740000	121320000	0,128,0
chr6	122200000	122360000	T1LAD988	0	+	122200000	122360000	0,128,0
chr6	122860000	123360000	T1LAD989	0	+	122860000	123360000	0,128,0
chr6	124080000	124760000	T1LAD990	0	+	124080000	124760000	0,128,0
chr6	126140000	127260000	T1LAD991	0	+	126140000	127260000	0,128,0
chr6	127380000	127660000	T1LAD992	0	+	127380000	127660000	0,128,0
chr6	129780000	131580000	T1LAD993	0	+	129780000	131580000	0,128,0
chr6	135560000	135840000	T1LAD994	0	+	135560000	135840000	0,128,0
chr6	141580000	141920000	T1LAD995	0	+	141580000	141920000	0,128,0
chr6	145980000	147500000	T1LAD996	0	+	145980000	147500000	0,128,0
chr6	147620000	147940000	T1LAD997	0	+	147620000	147940000	0,128,0
chr6	147980000	148120000	T1LAD998	0	+	147980000	148120000	0,128,0
chr6	151500000	152080000	T1LAD999	0	+	151500000	152080000	0,128,0
chr6	152400000	154140000	T1LAD1000	0	+	152400000	154140000	0,128,0
chr6	155540000	156520000	T1LAD1001	0	+	155540000	156520000	0,128,0
chr6	159220000	159640000	T1LAD1002	0	+	159220000	159640000	0,128,0
chr6	160140000	160920000	T1LAD1003	0	+	160140000	160920000	0,128,0
chr6	164200000	165300000	T1LAD1004	0	+	164200000	165300000	0,128,0
chr6	168740000	168800000	T1LAD1005	0	+	168740000	168800000	0,128,0
chr6	168940000	169620000	T1LAD1006	0	+	168940000	169620000	0,128,0
chr7	8440000	10060000	T1LAD1007	0	+	8440000	10060000	0,128,0
chr7	10100000	10920000	T1LAD1008	0	+	10100000	10920000	0,128,0
chr7	11260000	12340000	T1LAD1009	0	+	11260000	12340000	0,128,0
chr7	12780000	13800000	T1LAD1010	0	+	12780000	13800000	0,128,0
chr7	14460000	16200000	T1LAD1011	0	+	14460000	16200000	0,128,0
chr7	17000000	17640000	T1LAD1012	0	+	17000000	17640000	0,128,0
chr7	18720000	20760000	T1LAD1013	0	+	18720000	20760000	0,128,0
chr7	20800000	21400000	T1LAD1014	0	+	20800000	21400000	0,128,0
chr7	31160000	31720000	T1LAD1015	0	+	31160000	31720000	0,128,0
chr7	48780000	50300000	T1LAD1016	0	+	48780000	50300000	0,128,0
chr7	51480000	52660000	T1LAD1017	0	+	51480000	52660000	0,128,0
chr7	52700000	52900000	T1LAD1018	0	+	52700000	52900000	0,128,0
chr7	53380000	54740000	T1LAD1019	0	+	53380000	54740000	0,128,0
chr7	55600000	55880000	T1LAD1020	0	+	55600000	55880000	0,128,0
chr7	56100000	56980000	T1LAD1021	0	+	56100000	56980000	0,128,0
chr7	57040000	58120000	T1LAD1022	0	+	57040000	58120000	0,128,0
chr7	58160000	58220000	T1LAD1023	0	+	58160000	58220000	0,128,0
chr7	58340000	58360000	T1LAD1024	0	+	58340000	58360000	0,128,0
chr7	58420000	58440000	T1LAD1025	0	+	58420000	58440000	0,128,0
chr7	59400000	59420000	T1LAD1026	0	+	59400000	59420000	0,128,0
chr7	60300000	60320000	T1LAD1027	0	+	60300000	60320000	0,128,0
chr7	60360000	60380000	T1LAD1028	0	+	60360000	60380000	0,128,0
chr7	60420000	60440000	T1LAD1029	0	+	60420000	60440000	0,128,0
chr7	60540000	60580000	T1LAD1030	0	+	60540000	60580000	0,128,0
chr7	60720000	60740000	T1LAD1031	0	+	60720000	60740000	0,128,0
chr7	60800000	60820000	T1LAD1032	0	+	60800000	60820000	0,128,0
chr7	60900000	61120000	T1LAD1033	0	+	60900000	61120000	0,128,0
chr7	61260000	61320000	T1LAD1034	0	+	61260000	61320000	0,128,0
chr7	61380000	61440000	T1LAD1035	0	+	61380000	61440000	0,128,0
chr7	61500000	61520000	T1LAD1036	0	+	61500000	61520000	0,128,0
chr7	61720000	61980000	T1LAD1037	0	+	61720000	61980000	0,128,0
chr7	62120000	62460000	T1LAD1038	0	+	62120000	62460000	0,128,0
chr7	62500000	63300000	T1LAD1039	0	+	62500000	63300000	0,128,0
chr7	63340000	63600000	T1LAD1040	0	+	63340000	63600000	0,128,0
chr7	63640000	64880000	T1LAD1041	0	+	63640000	64880000	0,128,0
chr7	65400000	65500000	T1LAD1042	0	+	65400000	65500000	0,128,0
chr7	82600000	83940000	T1LAD1043	0	+	82600000	83940000	0,128,0
chr7	85120000	86920000	T1LAD1044	0	+	85120000	86920000	0,128,0
chr7	87240000	87320000	T1LAD1045	0	+	87240000	87320000	0,128,0
chr7	87520000	89200000	T1LAD1046	0	+	87520000	89200000	0,128,0
chr7	89240000	90320000	T1LAD1047	0	+	89240000	90320000	0,128,0
chr7	93060000	94420000	T1LAD1048	0	+	93060000	94420000	0,128,0
chr7	94680000	94720000	T1LAD1049	0	+	94680000	94720000	0,128,0
chr7	94760000	95420000	T1LAD1050	0	+	94760000	95420000	0,128,0
chr7	95560000	95680000	T1LAD1051	0	+	95560000	95680000	0,128,0
chr7	95880000	96120000	T1LAD1052	0	+	95880000	96120000	0,128,0
chr7	96340000	97000000	T1LAD1053	0	+	96340000	97000000	0,128,0
chr7	97040000	97840000	T1LAD1054	0	+	97040000	97840000	0,128,0
chr7	98480000	98720000	T1LAD1055	0	+	98480000	98720000	0,128,0
chr7	103620000	104100000	T1LAD1056	0	+	103620000	104100000	0,128,0
chr7	104220000	104840000	T1LAD1057	0	+	104220000	104840000	0,128,0
chr7	108620000	110920000	T1LAD1058	0	+	108620000	110920000	0,128,0
chr7	111100000	111720000	T1LAD1059	0	+	111100000	111720000	0,128,0
chr7	113140000	114620000	T1LAD1060	0	+	113140000	114620000	0,128,0
chr7	115240000	116120000	T1LAD1061	0	+	115240000	116120000	0,128,0
chr7	117900000	120780000	T1LAD1062	0	+	117900000	120780000	0,128,0
chr7	121120000	121320000	T1LAD1063	0	+	121120000	121320000	0,128,0
chr7	121560000	122080000	T1LAD1064	0	+	121560000	122080000	0,128,0
chr7	122160000	122660000	T1LAD1065	0	+	122160000	122660000	0,128,0
chr7	122920000	123480000	T1LAD1066	0	+	122920000	123480000	0,128,0
chr7	124280000	127560000	T1LAD1067	0	+	124280000	127560000	0,128,0
chr7	141020000	141520000	T1LAD1068	0	+	141020000	141520000	0,128,0
chr7	141760000	142040000	T1LAD1069	0	+	141760000	142040000	0,128,0
chr7	142560000	142580000	T1LAD1070	0	+	142560000	142580000	0,128,0
chr7	143080000	143220000	T1LAD1071	0	+	143080000	143220000	0,128,0
chr7	143420000	143540000	T1LAD1072	0	+	143420000	143540000	0,128,0
chr7	143640000	143660000	T1LAD1073	0	+	143640000	143660000	0,128,0
chr7	143720000	143760000	T1LAD1074	0	+	143720000	143760000	0,128,0
chr7	143800000	143860000	T1LAD1075	0	+	143800000	143860000	0,128,0
chr7	143920000	144180000	T1LAD1076	0	+	143920000	144180000	0,128,0
chr7	144400000	148080000	T1LAD1077	0	+	144400000	148080000	0,128,0
chr7	150080000	150260000	T1LAD1078	0	+	150080000	150260000	0,128,0
chr7	150480000	150720000	T1LAD1079	0	+	150480000	150720000	0,128,0
chr7	152940000	154860000	T1LAD1080	0	+	152940000	154860000	0,128,0
chr7	155020000	155180000	T1LAD1081	0	+	155020000	155180000	0,128,0
chr7	155860000	156600000	T1LAD1082	0	+	155860000	156600000	0,128,0
chr7	158040000	158260000	T1LAD1083	0	+	158040000	158260000	0,128,0
chr7	159160000	159320000	T1LAD1084	0	+	159160000	159320000	0,128,0
chr8	200000	400000	T1LAD1085	0	+	200000	400000	0,128,0
chr8	4720000	5940000	T1LAD1086	0	+	4720000	5940000	0,128,0
chr8	6080000	6380000	T1LAD1087	0	+	6080000	6380000	0,128,0
chr8	13680000	15440000	T1LAD1088	0	+	13680000	15440000	0,128,0
chr8	15780000	16980000	T1LAD1089	0	+	15780000	16980000	0,128,0
chr8	26900000	27200000	T1LAD1090	0	+	26900000	27200000	0,128,0
chr8	31260000	32540000	T1LAD1091	0	+	31260000	32540000	0,128,0
chr8	33140000	33320000	T1LAD1092	0	+	33140000	33320000	0,128,0
chr8	33700000	33980000	T1LAD1093	0	+	33700000	33980000	0,128,0
chr8	34120000	35460000	T1LAD1094	0	+	34120000	35460000	0,128,0
chr8	35960000	36760000	T1LAD1095	0	+	35960000	36760000	0,128,0
chr8	43200000	43980000	T1LAD1096	0	+	43200000	43980000	0,128,0
chr8	45920000	47260000	T1LAD1097	0	+	45920000	47260000	0,128,0
chr8	48960000	51800000	T1LAD1098	0	+	48960000	51800000	0,128,0
chr8	52020000	52560000	T1LAD1099	0	+	52020000	52560000	0,128,0
chr8	52760000	53400000	T1LAD1100	0	+	52760000	53400000	0,128,0
chr8	54480000	55740000	T1LAD1101	0	+	54480000	55740000	0,128,0
chr8	56100000	56600000	T1LAD1102	0	+	56100000	56600000	0,128,0
chr8	57020000	57180000	T1LAD1103	0	+	57020000	57180000	0,128,0
chr8	57200000	57220000	T1LAD1104	0	+	57200000	57220000	0,128,0
chr8	57300000	57500000	T1LAD1105	0	+	57300000	57500000	0,128,0
chr8	59400000	60380000	T1LAD1106	0	+	59400000	60380000	0,128,0
chr8	61160000	61500000	T1LAD1107	0	+	61160000	61500000	0,128,0
chr8	61840000	63140000	T1LAD1108	0	+	61840000	63140000	0,128,0
chr8	63240000	65580000	T1LAD1109	0	+	63240000	65580000	0,128,0
chr8	65860000	66000000	T1LAD1110	0	+	65860000	66000000	0,128,0
chr8	67520000	68740000	T1LAD1111	0	+	67520000	68740000	0,128,0
chr8	70680000	71220000	T1LAD1112	0	+	70680000	71220000	0,128,0
chr8	71360000	72400000	T1LAD1113	0	+	71360000	72400000	0,128,0
chr8	72440000	72960000	T1LAD1114	0	+	72440000	72960000	0,128,0
chr8	74380000	74680000	T1LAD1115	0	+	74380000	74680000	0,128,0
chr8	74720000	76660000	T1LAD1116	0	+	74720000	76660000	0,128,0
chr8	77200000	78500000	T1LAD1117	0	+	77200000	78500000	0,128,0
chr8	78620000	79660000	T1LAD1118	0	+	78620000	79660000	0,128,0
chr8	81880000	85100000	T1LAD1119	0	+	81880000	85100000	0,128,0
chr8	85540000	85680000	T1LAD1120	0	+	85540000	85680000	0,128,0
chr8	85740000	85760000	T1LAD1121	0	+	85740000	85760000	0,128,0
chr8	85820000	85960000	T1LAD1122	0	+	85820000	85960000	0,128,0
chr8	86160000	86340000	T1LAD1123	0	+	86160000	86340000	0,128,0
chr8	86580000	88180000	T1LAD1124	0	+	86580000	88180000	0,128,0
chr8	88340000	89680000	T1LAD1125	0	+	88340000	89680000	0,128,0
chr8	90040000	90500000	T1LAD1126	0	+	90040000	90500000	0,128,0
chr8	103440000	104220000	T1LAD1127	0	+	103440000	104220000	0,128,0
chr8	104600000	105260000	T1LAD1128	0	+	104600000	105260000	0,128,0
chr8	105800000	105980000	T1LAD1129	0	+	105800000	105980000	0,128,0
chr8	106020000	106580000	T1LAD1130	0	+	106020000	106580000	0,128,0
chr8	106880000	107060000	T1LAD1131	0	+	106880000	107060000	0,128,0
chr8	107820000	109540000	T1LAD1132	0	+	107820000	109540000	0,128,0
chr8	109660000	115280000	T1LAD1133	0	+	109660000	115280000	0,128,0
chr8	115680000	116420000	T1LAD1134	0	+	115680000	116420000	0,128,0
chr8	119080000	119740000	T1LAD1135	0	+	119080000	119740000	0,128,0
chr8	120460000	122520000	T1LAD1136	0	+	120460000	122520000	0,128,0
chr8	131060000	131700000	T1LAD1137	0	+	131060000	131700000	0,128,0
chr8	133920000	134440000	T1LAD1138	0	+	133920000	134440000	0,128,0
chr8	135080000	135420000	T1LAD1139	0	+	135080000	135420000	0,128,0
chr8	135840000	135860000	T1LAD1140	0	+	135840000	135860000	0,128,0
chr8	135900000	137100000	T1LAD1141	0	+	135900000	137100000	0,128,0
chr8	137220000	138640000	T1LAD1142	0	+	137220000	138640000	0,128,0
chr8	138980000	139200000	T1LAD1143	0	+	138980000	139200000	0,128,0
chr9	220000	320000	T1LAD1144	0	+	220000	320000	0,128,0
chr9	1060000	1920000	T1LAD1145	0	+	1060000	1920000	0,128,0
chr9	3040000	3160000	T1LAD1146	0	+	3040000	3160000	0,128,0
chr9	5120000	5360000	T1LAD1147	0	+	5120000	5360000	0,128,0
chr9	5400000	5420000	T1LAD1148	0	+	5400000	5420000	0,128,0
chr9	6140000	6300000	T1LAD1149	0	+	6140000	6300000	0,128,0
chr9	9080000	9940000	T1LAD1150	0	+	9080000	9940000	0,128,0
chr9	10340000	12580000	T1LAD1151	0	+	10340000	12580000	0,128,0
chr9	15620000	16020000	T1LAD1152	0	+	15620000	16020000	0,128,0
chr9	16880000	17780000	T1LAD1153	0	+	16880000	17780000	0,128,0
chr9	19660000	19900000	T1LAD1154	0	+	19660000	19900000	0,128,0
chr9	21140000	21800000	T1LAD1155	0	+	21140000	21800000	0,128,0
chr9	21860000	21960000	T1LAD1156	0	+	21860000	21960000	0,128,0
chr9	22140000	23520000	T1LAD1157	0	+	22140000	23520000	0,128,0
chr9	23860000	26820000	T1LAD1158	0	+	23860000	26820000	0,128,0
chr9	28080000	32380000	T1LAD1159	0	+	28080000	32380000	0,128,0
chr9	32600000	32940000	T1LAD1160	0	+	32600000	32940000	0,128,0
chr9	38980000	39160000	T1LAD1161	0	+	38980000	39160000	0,128,0
chr9	39440000	39620000	T1LAD1162	0	+	39440000	39620000	0,128,0
chr9	39800000	39840000	T1LAD1163	0	+	39800000	39840000	0,128,0
chr9	40000000	40040000	T1LAD1164	0	+	40000000	40040000	0,128,0
chr9	40160000	40200000	T1LAD1165	0	+	40160000	40200000	0,128,0
chr9	40320000	40340000	T1LAD1166	0	+	40320000	40340000	0,128,0
chr9	40520000	40600000	T1LAD1167	0	+	40520000	40600000	0,128,0
chr9	40700000	40760000	T1LAD1168	0	+	40700000	40760000	0,128,0
chr9	40800000	41060000	T1LAD1169	0	+	40800000	41060000	0,128,0
chr9	41380000	41580000	T1LAD1170	0	+	41380000	41580000	0,128,0
chr9	41920000	41980000	T1LAD1171	0	+	41920000	41980000	0,128,0
chr9	42020000	42620000	T1LAD1172	0	+	42020000	42620000	0,128,0
chr9	42720000	43280000	T1LAD1173	0	+	42720000	43280000	0,128,0
chr9	43320000	43340000	T1LAD1174	0	+	43320000	43340000	0,128,0
chr9	43380000	43440000	T1LAD1175	0	+	43380000	43440000	0,128,0
chr9	43640000	43660000	T1LAD1176	0	+	43640000	43660000	0,128,0
chr9	44360000	44380000	T1LAD1177	0	+	44360000	44380000	0,128,0
chr9	44940000	44960000	T1LAD1178	0	+	44940000	44960000	0,128,0
chr9	45080000	45120000	T1LAD1179	0	+	45080000	45120000	0,128,0
chr9	45280000	45300000	T1LAD1180	0	+	45280000	45300000	0,128,0
chr9	60500000	60560000	T1LAD1181	0	+	60500000	60560000	0,128,0
chr9	60600000	60620000	T1LAD1182	0	+	60600000	60620000	0,128,0
chr9	60680000	60700000	T1LAD1183	0	+	60680000	60700000	0,128,0
chr9	60760000	60780000	T1LAD1184	0	+	60760000	60780000	0,128,0
chr9	61500000	61740000	T1LAD1185	0	+	61500000	61740000	0,128,0
chr9	63380000	63420000	T1LAD1186	0	+	63380000	63420000	0,128,0
chr9	63540000	63640000	T1LAD1187	0	+	63540000	63640000	0,128,0
chr9	63680000	63920000	T1LAD1188	0	+	63680000	63920000	0,128,0
chr9	63960000	64140000	T1LAD1189	0	+	63960000	64140000	0,128,0
chr9	64320000	64340000	T1LAD1190	0	+	64320000	64340000	0,128,0
chr9	64380000	64440000	T1LAD1191	0	+	64380000	64440000	0,128,0
chr9	64480000	64500000	T1LAD1192	0	+	64480000	64500000	0,128,0
chr9	64540000	64560000	T1LAD1193	0	+	64540000	64560000	0,128,0
chr9	64760000	64780000	T1LAD1194	0	+	64760000	64780000	0,128,0
chr9	64820000	65000000	T1LAD1195	0	+	64820000	65000000	0,128,0
chr9	65040000	65080000	T1LAD1196	0	+	65040000	65080000	0,128,0
chr9	65200000	65220000	T1LAD1197	0	+	65200000	65220000	0,128,0
chr9	65500000	65580000	T1LAD1198	0	+	65500000	65580000	0,128,0
chr9	65640000	65660000	T1LAD1199	0	+	65640000	65660000	0,128,0
chr9	65980000	66000000	T1LAD1200	0	+	65980000	66000000	0,128,0
chr9	66140000	66280000	T1LAD1201	0	+	66140000	66280000	0,128,0
chr9	66760000	66980000	T1LAD1202	0	+	66760000	66980000	0,128,0
chr9	67760000	67780000	T1LAD1203	0	+	67760000	67780000	0,128,0
chr9	67820000	67860000	T1LAD1204	0	+	67820000	67860000	0,128,0
chr9	70960000	71580000	T1LAD1205	0	+	70960000	71580000	0,128,0
chr9	72060000	72260000	T1LAD1206	0	+	72060000	72260000	0,128,0
chr9	72600000	74940000	T1LAD1207	0	+	72600000	74940000	0,128,0
chr9	75200000	75580000	T1LAD1208	0	+	75200000	75580000	0,128,0
chr9	77040000	77140000	T1LAD1209	0	+	77040000	77140000	0,128,0
chr9	78460000	79560000	T1LAD1210	0	+	78460000	79560000	0,128,0
chr9	80100000	81460000	T1LAD1211	0	+	80100000	81460000	0,128,0
chr9	82160000	82940000	T1LAD1212	0	+	82160000	82940000	0,128,0
chr9	100620000	100960000	T1LAD1213	0	+	100620000	100960000	0,128,0
chr9	101580000	104740000	T1LAD1214	0	+	101580000	104740000	0,128,0
chr9	115420000	116140000	T1LAD1215	0	+	115420000	116140000	0,128,0
chr9	116740000	118880000	T1LAD1216	0	+	116740000	118880000	0,128,0
chr9	119380000	119800000	T1LAD1217	0	+	119380000	119800000	0,128,0
chr9	120040000	120320000	T1LAD1218	0	+	120040000	120320000	0,128,0
chr9	122400000	122800000	T1LAD1219	0	+	122400000	122800000	0,128,0
chr9	138140000	138200000	T1LAD1220	0	+	138140000	138200000	0,128,0
chrX	3060000	3600000	T1LAD1221	0	+	3060000	3600000	0,128,0
chrX	3980000	4520000	T1LAD1222	0	+	3980000	4520000	0,128,0
chrX	5140000	6680000	T1LAD1223	0	+	5140000	6680000	0,128,0
chrX	7380000	7820000	T1LAD1224	0	+	7380000	7820000	0,128,0
chrX	11220000	12760000	T1LAD1225	0	+	11220000	12760000	0,128,0
chrX	14100000	14600000	T1LAD1226	0	+	14100000	14600000	0,128,0
chrX	14940000	15140000	T1LAD1227	0	+	14940000	15140000	0,128,0
chrX	20780000	20940000	T1LAD1228	0	+	20780000	20940000	0,128,0
chrX	25180000	25720000	T1LAD1229	0	+	25180000	25720000	0,128,0
chrX	25760000	26780000	T1LAD1230	0	+	25760000	26780000	0,128,0
chrX	26820000	28480000	T1LAD1231	0	+	26820000	28480000	0,128,0
chrX	30520000	30960000	T1LAD1232	0	+	30520000	30960000	0,128,0
chrX	33460000	34540000	T1LAD1233	0	+	33460000	34540000	0,128,0
chrX	35420000	35640000	T1LAD1234	0	+	35420000	35640000	0,128,0
chrX	35960000	36300000	T1LAD1235	0	+	35960000	36300000	0,128,0
chrX	36460000	36740000	T1LAD1236	0	+	36460000	36740000	0,128,0
chrX	36780000	36840000	T1LAD1237	0	+	36780000	36840000	0,128,0
chrX	43980000	44220000	T1LAD1238	0	+	43980000	44220000	0,128,0
chrX	45200000	45500000	T1LAD1239	0	+	45200000	45500000	0,128,0
chrX	45960000	46100000	T1LAD1240	0	+	45960000	46100000	0,128,0
chrX	51020000	52180000	T1LAD1241	0	+	51020000	52180000	0,128,0
chrX	52200000	52240000	T1LAD1242	0	+	52200000	52240000	0,128,0
chrX	52720000	52740000	T1LAD1243	0	+	52720000	52740000	0,128,0
chrX	52780000	52880000	T1LAD1244	0	+	52780000	52880000	0,128,0
chrX	54640000	54740000	T1LAD1245	0	+	54640000	54740000	0,128,0
chrX	55180000	55460000	T1LAD1246	0	+	55180000	55460000	0,128,0
chrX	55480000	56740000	T1LAD1247	0	+	55480000	56740000	0,128,0
chrX	56820000	58540000	T1LAD1248	0	+	56820000	58540000	0,128,0
chrX	62200000	62220000	T1LAD1249	0	+	62200000	62220000	0,128,0
chrX	62460000	63140000	T1LAD1250	0	+	62460000	63140000	0,128,0
chrX	63180000	63200000	T1LAD1251	0	+	63180000	63200000	0,128,0
chrX	63240000	63620000	T1LAD1252	0	+	63240000	63620000	0,128,0
chrX	63840000	64180000	T1LAD1253	0	+	63840000	64180000	0,128,0
chrX	64240000	65500000	T1LAD1254	0	+	64240000	65500000	0,128,0
chrX	65760000	68020000	T1LAD1255	0	+	65760000	68020000	0,128,0
chrX	70560000	70880000	T1LAD1256	0	+	70560000	70880000	0,128,0
chrX	72580000	72760000	T1LAD1257	0	+	72580000	72760000	0,128,0
chrX	72860000	72880000	T1LAD1258	0	+	72860000	72880000	0,128,0
chrX	72960000	73840000	T1LAD1259	0	+	72960000	73840000	0,128,0
chrX	74620000	77320000	T1LAD1260	0	+	74620000	77320000	0,128,0
chrX	78140000	80000000	T1LAD1261	0	+	78140000	80000000	0,128,0
chrX	80080000	85840000	T1LAD1262	0	+	80080000	85840000	0,128,0
chrX	86060000	87500000	T1LAD1263	0	+	86060000	87500000	0,128,0
chrX	87980000	89760000	T1LAD1264	0	+	87980000	89760000	0,128,0
chrX	89800000	92760000	T1LAD1265	0	+	89800000	92760000	0,128,0
chrX	92800000	96360000	T1LAD1266	0	+	92800000	96360000	0,128,0
chrX	98000000	98560000	T1LAD1267	0	+	98000000	98560000	0,128,0
chrX	98920000	100340000	T1LAD1268	0	+	98920000	100340000	0,128,0
chrX	101660000	102200000	T1LAD1269	0	+	101660000	102200000	0,128,0
chrX	102320000	102360000	T1LAD1270	0	+	102320000	102360000	0,128,0
chrX	102480000	103060000	T1LAD1271	0	+	102480000	103060000	0,128,0
chrX	105240000	105640000	T1LAD1272	0	+	105240000	105640000	0,128,0
chrX	105900000	106700000	T1LAD1273	0	+	105900000	106700000	0,128,0
chrX	108740000	109600000	T1LAD1274	0	+	108740000	109600000	0,128,0
chrX	110880000	111080000	T1LAD1275	0	+	110880000	111080000	0,128,0
chrX	111940000	112600000	T1LAD1276	0	+	111940000	112600000	0,128,0
chrX	113020000	114300000	T1LAD1277	0	+	113020000	114300000	0,128,0
chrX	114320000	114560000	T1LAD1278	0	+	114320000	114560000	0,128,0
chrX	114640000	114900000	T1LAD1279	0	+	114640000	114900000	0,128,0
chrX	116000000	116560000	T1LAD1280	0	+	116000000	116560000	0,128,0
chrX	116580000	117860000	T1LAD1281	0	+	116580000	117860000	0,128,0
chrX	120500000	120880000	T1LAD1282	0	+	120500000	120880000	0,128,0
chrX	120980000	123160000	T1LAD1283	0	+	120980000	123160000	0,128,0
chrX	124520000	128960000	T1LAD1284	0	+	124520000	128960000	0,128,0
chrX	131080000	131580000	T1LAD1285	0	+	131080000	131580000	0,128,0
chrX	135260000	135780000	T1LAD1286	0	+	135260000	135780000	0,128,0
chrX	135880000	135960000	T1LAD1287	0	+	135880000	135960000	0,128,0
chrX	136280000	136820000	T1LAD1288	0	+	136280000	136820000	0,128,0
chrX	136960000	137400000	T1LAD1289	0	+	136960000	137400000	0,128,0
chrX	137580000	137980000	T1LAD1290	0	+	137580000	137980000	0,128,0
chrX	138040000	138180000	T1LAD1291	0	+	138040000	138180000	0,128,0
chrX	139240000	139680000	T1LAD1292	0	+	139240000	139680000	0,128,0
chrX	140160000	140420000	T1LAD1293	0	+	140160000	140420000	0,128,0
chrX	140520000	140660000	T1LAD1294	0	+	140520000	140660000	0,128,0
chrX	140780000	141060000	T1LAD1295	0	+	140780000	141060000	0,128,0
chrX	141100000	144440000	T1LAD1296	0	+	141100000	144440000	0,128,0
chrX	144460000	144540000	T1LAD1297	0	+	144460000	144540000	0,128,0
chrX	144580000	145760000	T1LAD1298	0	+	144580000	145760000	0,128,0
chrX	145800000	148420000	T1LAD1299	0	+	145800000	148420000	0,128,0
chrX	149040000	149440000	T1LAD1300	0	+	149040000	149440000	0,128,0
chrX	151180000	151660000	T1LAD1301	0	+	151180000	151660000	0,128,0
chrX	151780000	152620000	T1LAD1302	0	+	151780000	152620000	0,128,0
chrX	155100000	155340000	T1LAD1303	0	+	155100000	155340000	0,128,0
chrX	155380000	155460000	T1LAD1304	0	+	155380000	155460000	0,128,0
chrX	155500000	155700000	T1LAD1305	0	+	155500000	155700000	0,128,0
chrY	3840000	3860000	T1LAD1306	0	+	3840000	3860000	0,128,0
chrY	6520000	6540000	T1LAD1307	0	+	6520000	6540000	0,128,0
chrY	10080000	10160000	T1LAD1308	0	+	10080000	10160000	0,128,0
chrY	10220000	10240000	T1LAD1309	0	+	10220000	10240000	0,128,0
chrY	10620000	10700000	T1LAD1310	0	+	10620000	10700000	0,128,0
chrY	10740000	10800000	T1LAD1311	0	+	10740000	10800000	0,128,0
chrY	11340000	11380000	T1LAD1312	0	+	11340000	11380000	0,128,0
chrY	11480000	11540000	T1LAD1313	0	+	11480000	11540000	0,128,0
chrY	11640000	11760000	T1LAD1314	0	+	11640000	11760000	0,128,0
chrY	11940000	11960000	T1LAD1315	0	+	11940000	11960000	0,128,0
chrY	56840000	56900000	T1LAD1316	0	+	56840000	56900000	0,128,0
chr1	580000	680000	T2LAD0	0	+	580000	680000	194,225,5
chr1	2780000	3000000	T2LAD1	0	+	2780000	3000000	194,225,5
chr1	3920000	4180000	T2LAD2	0	+	3920000	4180000	194,225,5
chr1	4480000	4600000	T2LAD3	0	+	4480000	4600000	194,225,5
chr1	4660000	4800000	T2LAD4	0	+	4660000	4800000	194,225,5
chr1	5620000	5840000	T2LAD5	0	+	5620000	5840000	194,225,5
chr1	12660000	12720000	T2LAD6	0	+	12660000	12720000	194,225,5
chr1	13420000	13460000	T2LAD7	0	+	13420000	13460000	194,225,5
chr1	13600000	13840000	T2LAD8	0	+	13600000	13840000	194,225,5
chr1	14420000	14580000	T2LAD9	0	+	14420000	14580000	194,225,5
chr1	16800000	16840000	T2LAD10	0	+	16800000	16840000	194,225,5
chr1	19980000	20060000	T2LAD11	0	+	19980000	20060000	194,225,5
chr1	20800000	21160000	T2LAD12	0	+	20800000	21160000	194,225,5
chr1	33480000	34220000	T2LAD13	0	+	33480000	34220000	194,225,5
chr1	34560000	34740000	T2LAD14	0	+	34560000	34740000	194,225,5
chr1	34940000	35420000	T2LAD15	0	+	34940000	35420000	194,225,5
chr1	35940000	36080000	T2LAD16	0	+	35940000	36080000	194,225,5
chr1	36600000	37180000	T2LAD17	0	+	36600000	37180000	194,225,5
chr1	37240000	37440000	T2LAD18	0	+	37240000	37440000	194,225,5
chr1	38140000	38800000	T2LAD19	0	+	38140000	38800000	194,225,5
chr1	41060000	41240000	T2LAD20	0	+	41060000	41240000	194,225,5
chr1	42480000	42640000	T2LAD21	0	+	42480000	42640000	194,225,5
chr1	45020000	45300000	T2LAD22	0	+	45020000	45300000	194,225,5
chr1	45360000	45480000	T2LAD23	0	+	45360000	45480000	194,225,5
chr1	46720000	46780000	T2LAD24	0	+	46720000	46780000	194,225,5
chr1	47160000	47180000	T2LAD25	0	+	47160000	47180000	194,225,5
chr1	47240000	47380000	T2LAD26	0	+	47240000	47380000	194,225,5
chr1	48080000	48120000	T2LAD27	0	+	48080000	48120000	194,225,5
chr1	48200000	48260000	T2LAD28	0	+	48200000	48260000	194,225,5
chr1	48460000	48780000	T2LAD29	0	+	48460000	48780000	194,225,5
chr1	50320000	50980000	T2LAD30	0	+	50320000	50980000	194,225,5
chr1	51180000	51220000	T2LAD31	0	+	51180000	51220000	194,225,5
chr1	51380000	51860000	T2LAD32	0	+	51380000	51860000	194,225,5
chr1	52420000	52540000	T2LAD33	0	+	52420000	52540000	194,225,5
chr1	55880000	56260000	T2LAD34	0	+	55880000	56260000	194,225,5
chr1	56580000	56800000	T2LAD35	0	+	56580000	56800000	194,225,5
chr1	57440000	58540000	T2LAD36	0	+	57440000	58540000	194,225,5
chr1	59160000	60160000	T2LAD37	0	+	59160000	60160000	194,225,5
chr1	60800000	60920000	T2LAD38	0	+	60800000	60920000	194,225,5
chr1	61100000	62140000	T2LAD39	0	+	61100000	62140000	194,225,5
chr1	62440000	63580000	T2LAD40	0	+	62440000	63580000	194,225,5
chr1	65180000	65740000	T2LAD41	0	+	65180000	65740000	194,225,5
chr1	66240000	67340000	T2LAD42	0	+	66240000	67340000	194,225,5
chr1	67860000	68100000	T2LAD43	0	+	67860000	68100000	194,225,5
chr1	68240000	68820000	T2LAD44	0	+	68240000	68820000	194,225,5
chr1	70160000	70540000	T2LAD45	0	+	70160000	70540000	194,225,5
chr1	74180000	74540000	T2LAD46	0	+	74180000	74540000	194,225,5
chr1	75980000	76360000	T2LAD47	0	+	75980000	76360000	194,225,5
chr1	77500000	78140000	T2LAD48	0	+	77500000	78140000	194,225,5
chr1	81220000	82020000	T2LAD49	0	+	81220000	82020000	194,225,5
chr1	82760000	83160000	T2LAD50	0	+	82760000	83160000	194,225,5
chr1	83400000	85200000	T2LAD51	0	+	83400000	85200000	194,225,5
chr1	85320000	85720000	T2LAD52	0	+	85320000	85720000	194,225,5
chr1	86360000	86560000	T2LAD53	0	+	86360000	86560000	194,225,5
chr1	86680000	88160000	T2LAD54	0	+	86680000	88160000	194,225,5
chr1	88200000	89060000	T2LAD55	0	+	88200000	89060000	194,225,5
chr1	89440000	90040000	T2LAD56	0	+	89440000	90040000	194,225,5
chr1	90840000	91040000	T2LAD57	0	+	90840000	91040000	194,225,5
chr1	91500000	91540000	T2LAD58	0	+	91500000	91540000	194,225,5
chr1	91900000	93560000	T2LAD59	0	+	91900000	93560000	194,225,5
chr1	93860000	94000000	T2LAD60	0	+	93860000	94000000	194,225,5
chr1	94140000	94520000	T2LAD61	0	+	94140000	94520000	194,225,5
chr1	95140000	95400000	T2LAD62	0	+	95140000	95400000	194,225,5
chr1	96720000	96860000	T2LAD63	0	+	96720000	96860000	194,225,5
chr1	99460000	101520000	T2LAD64	0	+	99460000	101520000	194,225,5
chr1	108500000	109040000	T2LAD65	0	+	108500000	109040000	194,225,5
chr1	110520000	110640000	T2LAD66	0	+	110520000	110640000	194,225,5
chr1	111120000	111480000	T2LAD67	0	+	111120000	111480000	194,225,5
chr1	112000000	112320000	T2LAD68	0	+	112000000	112320000	194,225,5
chr1	112520000	112660000	T2LAD69	0	+	112520000	112660000	194,225,5
chr1	113260000	113900000	T2LAD70	0	+	113260000	113900000	194,225,5
chr1	114160000	114800000	T2LAD71	0	+	114160000	114800000	194,225,5
chr1	115000000	115060000	T2LAD72	0	+	115000000	115060000	194,225,5
chr1	115780000	116100000	T2LAD73	0	+	115780000	116100000	194,225,5
chr1	117140000	117560000	T2LAD74	0	+	117140000	117560000	194,225,5
chr1	117700000	117960000	T2LAD75	0	+	117700000	117960000	194,225,5
chr1	118960000	119540000	T2LAD76	0	+	118960000	119540000	194,225,5
chr1	121000000	121100000	T2LAD77	0	+	121000000	121100000	194,225,5
chr1	121400000	121420000	T2LAD78	0	+	121400000	121420000	194,225,5
chr1	143700000	143760000	T2LAD79	0	+	143700000	143760000	194,225,5
chr1	143900000	143960000	T2LAD80	0	+	143900000	143960000	194,225,5
chr1	144380000	144480000	T2LAD81	0	+	144380000	144480000	194,225,5
chr1	145520000	145680000	T2LAD82	0	+	145520000	145680000	194,225,5
chr1	146060000	146080000	T2LAD83	0	+	146060000	146080000	194,225,5
chr1	146320000	146480000	T2LAD84	0	+	146320000	146480000	194,225,5
chr1	146520000	146780000	T2LAD85	0	+	146520000	146780000	194,225,5
chr1	146820000	146920000	T2LAD86	0	+	146820000	146920000	194,225,5
chr1	146960000	147300000	T2LAD87	0	+	146960000	147300000	194,225,5
chr1	147480000	147500000	T2LAD88	0	+	147480000	147500000	194,225,5
chr1	148440000	148540000	T2LAD89	0	+	148440000	148540000	194,225,5
chr1	148620000	148640000	T2LAD90	0	+	148620000	148640000	194,225,5
chr1	149220000	149260000	T2LAD91	0	+	149220000	149260000	194,225,5
chr1	149300000	149320000	T2LAD92	0	+	149300000	149320000	194,225,5
chr1	149360000	149380000	T2LAD93	0	+	149360000	149380000	194,225,5
chr1	149560000	149780000	T2LAD94	0	+	149560000	149780000	194,225,5
chr1	150640000	150840000	T2LAD95	0	+	150640000	150840000	194,225,5
chr1	151860000	152060000	T2LAD96	0	+	151860000	152060000	194,225,5
chr1	153220000	153340000	T2LAD97	0	+	153220000	153340000	194,225,5
chr1	154020000	154160000	T2LAD98	0	+	154020000	154160000	194,225,5
chr1	157180000	157200000	T2LAD99	0	+	157180000	157200000	194,225,5
chr1	157960000	157980000	T2LAD100	0	+	157960000	157980000	194,225,5
chr1	158120000	158200000	T2LAD101	0	+	158120000	158200000	194,225,5
chr1	159780000	159820000	T2LAD102	0	+	159780000	159820000	194,225,5
chr1	160440000	160460000	T2LAD103	0	+	160440000	160460000	194,225,5
chr1	160600000	160940000	T2LAD104	0	+	160600000	160940000	194,225,5
chr1	161760000	161960000	T2LAD105	0	+	161760000	161960000	194,225,5
chr1	162400000	163700000	T2LAD106	0	+	162400000	163700000	194,225,5
chr1	163740000	163900000	T2LAD107	0	+	163740000	163900000	194,225,5
chr1	164120000	164540000	T2LAD108	0	+	164120000	164540000	194,225,5
chr1	164920000	165820000	T2LAD109	0	+	164920000	165820000	194,225,5
chr1	165920000	165940000	T2LAD110	0	+	165920000	165940000	194,225,5
chr1	166820000	166840000	T2LAD111	0	+	166820000	166840000	194,225,5
chr1	167180000	167420000	T2LAD112	0	+	167180000	167420000	194,225,5
chr1	167840000	168080000	T2LAD113	0	+	167840000	168080000	194,225,5
chr1	168780000	169000000	T2LAD114	0	+	168780000	169000000	194,225,5
chr1	169120000	170780000	T2LAD115	0	+	169120000	170780000	194,225,5
chr1	171080000	172760000	T2LAD116	0	+	171080000	172760000	194,225,5
chr1	173360000	174280000	T2LAD117	0	+	173360000	174280000	194,225,5
chr1	174700000	175200000	T2LAD118	0	+	174700000	175200000	194,225,5
chr1	175300000	176220000	T2LAD119	0	+	175300000	176220000	194,225,5
chr1	176520000	177400000	T2LAD120	0	+	176520000	177400000	194,225,5
chr1	177780000	177940000	T2LAD121	0	+	177780000	177940000	194,225,5
chr1	178100000	178480000	T2LAD122	0	+	178100000	178480000	194,225,5
chr1	178660000	179000000	T2LAD123	0	+	178660000	179000000	194,225,5
chr1	179120000	179400000	T2LAD124	0	+	179120000	179400000	194,225,5
chr1	179700000	179780000	T2LAD125	0	+	179700000	179780000	194,225,5
chr1	179840000	180120000	T2LAD126	0	+	179840000	180120000	194,225,5
chr1	180280000	180500000	T2LAD127	0	+	180280000	180500000	194,225,5
chr1	180640000	180880000	T2LAD128	0	+	180640000	180880000	194,225,5
chr1	181220000	181560000	T2LAD129	0	+	181220000	181560000	194,225,5
chr1	182020000	182580000	T2LAD130	0	+	182020000	182580000	194,225,5
chr1	182680000	183020000	T2LAD131	0	+	182680000	183020000	194,225,5
chr1	184300000	185800000	T2LAD132	0	+	184300000	185800000	194,225,5
chr1	193020000	194120000	T2LAD133	0	+	193020000	194120000	194,225,5
chr1	197440000	198360000	T2LAD134	0	+	197440000	198360000	194,225,5
chr1	200020000	200860000	T2LAD135	0	+	200020000	200860000	194,225,5
chr1	203880000	203980000	T2LAD136	0	+	203880000	203980000	194,225,5
chr1	207080000	207800000	T2LAD137	0	+	207080000	207800000	194,225,5
chr1	208640000	209340000	T2LAD138	0	+	208640000	209340000	194,225,5
chr1	209860000	209900000	T2LAD139	0	+	209860000	209900000	194,225,5
chr1	210140000	210220000	T2LAD140	0	+	210140000	210220000	194,225,5
chr1	210340000	210960000	T2LAD141	0	+	210340000	210960000	194,225,5
chr1	211080000	211320000	T2LAD142	0	+	211080000	211320000	194,225,5
chr1	211360000	211480000	T2LAD143	0	+	211360000	211480000	194,225,5
chr1	211740000	212080000	T2LAD144	0	+	211740000	212080000	194,225,5
chr1	212980000	213360000	T2LAD145	0	+	212980000	213360000	194,225,5
chr1	213420000	214680000	T2LAD146	0	+	213420000	214680000	194,225,5
chr1	215560000	215640000	T2LAD147	0	+	215560000	215640000	194,225,5
chr1	216420000	217660000	T2LAD148	0	+	216420000	217660000	194,225,5
chr1	218260000	218340000	T2LAD149	0	+	218260000	218340000	194,225,5
chr1	218440000	220680000	T2LAD150	0	+	218440000	220680000	194,225,5
chr1	220900000	220940000	T2LAD151	0	+	220900000	220940000	194,225,5
chr1	221420000	222120000	T2LAD152	0	+	221420000	222120000	194,225,5
chr1	222440000	223020000	T2LAD153	0	+	222440000	223020000	194,225,5
chr1	224020000	224160000	T2LAD154	0	+	224020000	224160000	194,225,5
chr1	224380000	224760000	T2LAD155	0	+	224380000	224760000	194,225,5
chr1	225360000	225420000	T2LAD156	0	+	225360000	225420000	194,225,5
chr1	227000000	227720000	T2LAD157	0	+	227000000	227720000	194,225,5
chr1	227800000	227880000	T2LAD158	0	+	227800000	227880000	194,225,5
chr1	229700000	229980000	T2LAD159	0	+	229700000	229980000	194,225,5
chr1	230440000	230620000	T2LAD160	0	+	230440000	230620000	194,225,5
chr1	231400000	231580000	T2LAD161	0	+	231400000	231580000	194,225,5
chr1	233140000	233800000	T2LAD162	0	+	233140000	233800000	194,225,5
chr1	234060000	234460000	T2LAD163	0	+	234060000	234460000	194,225,5
chr1	235180000	235320000	T2LAD164	0	+	235180000	235320000	194,225,5
chr1	235660000	235840000	T2LAD165	0	+	235660000	235840000	194,225,5
chr1	236180000	236340000	T2LAD166	0	+	236180000	236340000	194,225,5
chr1	237260000	237880000	T2LAD167	0	+	237260000	237880000	194,225,5
chr1	240080000	240260000	T2LAD168	0	+	240080000	240260000	194,225,5
chr1	241580000	242020000	T2LAD169	0	+	241580000	242020000	194,225,5
chr1	242840000	243000000	T2LAD170	0	+	242840000	243000000	194,225,5
chr1	243880000	244720000	T2LAD171	0	+	243880000	244720000	194,225,5
chr1	246020000	246480000	T2LAD172	0	+	246020000	246480000	194,225,5
chr1	246580000	246940000	T2LAD173	0	+	246580000	246940000	194,225,5
chr1	247060000	247120000	T2LAD174	0	+	247060000	247120000	194,225,5
chr1	247280000	247380000	T2LAD175	0	+	247280000	247380000	194,225,5
chr1	248800000	248820000	T2LAD176	0	+	248800000	248820000	194,225,5
chr10	140000	260000	T2LAD177	0	+	140000	260000	194,225,5
chr10	1120000	1740000	T2LAD178	0	+	1120000	1740000	194,225,5
chr10	2820000	3040000	T2LAD179	0	+	2820000	3040000	194,225,5
chr10	4100000	5100000	T2LAD180	0	+	4100000	5100000	194,225,5
chr10	5360000	5460000	T2LAD181	0	+	5360000	5460000	194,225,5
chr10	6240000	6800000	T2LAD182	0	+	6240000	6800000	194,225,5
chr10	7080000	8020000	T2LAD183	0	+	7080000	8020000	194,225,5
chr10	8060000	8120000	T2LAD184	0	+	8060000	8120000	194,225,5
chr10	9980000	10860000	T2LAD185	0	+	9980000	10860000	194,225,5
chr10	14100000	14820000	T2LAD186	0	+	14100000	14820000	194,225,5
chr10	14960000	15080000	T2LAD187	0	+	14960000	15080000	194,225,5
chr10	15380000	15480000	T2LAD188	0	+	15380000	15480000	194,225,5
chr10	15700000	15900000	T2LAD189	0	+	15700000	15900000	194,225,5
chr10	16400000	18140000	T2LAD190	0	+	16400000	18140000	194,225,5
chr10	18500000	18720000	T2LAD191	0	+	18500000	18720000	194,225,5
chr10	19800000	20320000	T2LAD192	0	+	19800000	20320000	194,225,5
chr10	20740000	21240000	T2LAD193	0	+	20740000	21240000	194,225,5
chr10	21580000	22320000	T2LAD194	0	+	21580000	22320000	194,225,5
chr10	22360000	23200000	T2LAD195	0	+	22360000	23200000	194,225,5
chr10	23300000	23480000	T2LAD196	0	+	23300000	23480000	194,225,5
chr10	24180000	24300000	T2LAD197	0	+	24180000	24300000	194,225,5
chr10	24340000	25120000	T2LAD198	0	+	24340000	25120000	194,225,5
chr10	25660000	25720000	T2LAD199	0	+	25660000	25720000	194,225,5
chr10	26460000	27300000	T2LAD200	0	+	26460000	27300000	194,225,5
chr10	27400000	28260000	T2LAD201	0	+	27400000	28260000	194,225,5
chr10	30240000	30340000	T2LAD202	0	+	30240000	30340000	194,225,5
chr10	30860000	31580000	T2LAD203	0	+	30860000	31580000	194,225,5
chr10	31780000	31920000	T2LAD204	0	+	31780000	31920000	194,225,5
chr10	32200000	32460000	T2LAD205	0	+	32200000	32460000	194,225,5
chr10	32880000	33180000	T2LAD206	0	+	32880000	33180000	194,225,5
chr10	33360000	34280000	T2LAD207	0	+	33360000	34280000	194,225,5
chr10	34320000	34620000	T2LAD208	0	+	34320000	34620000	194,225,5
chr10	35960000	36900000	T2LAD209	0	+	35960000	36900000	194,225,5
chr10	42740000	43060000	T2LAD210	0	+	42740000	43060000	194,225,5
chr10	43460000	43640000	T2LAD211	0	+	43460000	43640000	194,225,5
chr10	44400000	44760000	T2LAD212	0	+	44400000	44760000	194,225,5
chr10	45020000	45180000	T2LAD213	0	+	45020000	45180000	194,225,5
chr10	45320000	45380000	T2LAD214	0	+	45320000	45380000	194,225,5
chr10	45460000	45660000	T2LAD215	0	+	45460000	45660000	194,225,5
chr10	45880000	45960000	T2LAD216	0	+	45880000	45960000	194,225,5
chr10	46640000	46740000	T2LAD217	0	+	46640000	46740000	194,225,5
chr10	48020000	48060000	T2LAD218	0	+	48020000	48060000	194,225,5
chr10	48100000	48120000	T2LAD219	0	+	48100000	48120000	194,225,5
chr10	48160000	48180000	T2LAD220	0	+	48160000	48180000	194,225,5
chr10	48320000	48440000	T2LAD221	0	+	48320000	48440000	194,225,5
chr10	48720000	49240000	T2LAD222	0	+	48720000	49240000	194,225,5
chr10	49420000	50500000	T2LAD223	0	+	49420000	50500000	194,225,5
chr10	50700000	50800000	T2LAD224	0	+	50700000	50800000	194,225,5
chr10	52640000	52780000	T2LAD225	0	+	52640000	52780000	194,225,5
chr10	58240000	59040000	T2LAD226	0	+	58240000	59040000	194,225,5
chr10	59160000	61020000	T2LAD227	0	+	59160000	61020000	194,225,5
chr10	61780000	62280000	T2LAD228	0	+	61780000	62280000	194,225,5
chr10	62580000	62840000	T2LAD229	0	+	62580000	62840000	194,225,5
chr10	63060000	63920000	T2LAD230	0	+	63060000	63920000	194,225,5
chr10	66160000	68200000	T2LAD231	0	+	66160000	68200000	194,225,5
chr10	72460000	73340000	T2LAD232	0	+	72460000	73340000	194,225,5
chr10	74180000	74740000	T2LAD233	0	+	74180000	74740000	194,225,5
chr10	76220000	76880000	T2LAD234	0	+	76220000	76880000	194,225,5
chr10	79560000	79840000	T2LAD235	0	+	79560000	79840000	194,225,5
chr10	80300000	80400000	T2LAD236	0	+	80300000	80400000	194,225,5
chr10	80540000	80760000	T2LAD237	0	+	80540000	80760000	194,225,5
chr10	82240000	82520000	T2LAD238	0	+	82240000	82520000	194,225,5
chr10	84100000	85600000	T2LAD239	0	+	84100000	85600000	194,225,5
chr10	85680000	85980000	T2LAD240	0	+	85680000	85980000	194,225,5
chr10	87680000	89200000	T2LAD241	0	+	87680000	89200000	194,225,5
chr10	89660000	89980000	T2LAD242	0	+	89660000	89980000	194,225,5
chr10	90740000	90900000	T2LAD243	0	+	90740000	90900000	194,225,5
chr10	91240000	91520000	T2LAD244	0	+	91240000	91520000	194,225,5
chr10	91700000	92040000	T2LAD245	0	+	91700000	92040000	194,225,5
chr10	92600000	93060000	T2LAD246	0	+	92600000	93060000	194,225,5
chr10	93580000	94620000	T2LAD247	0	+	93580000	94620000	194,225,5
chr10	95160000	95220000	T2LAD248	0	+	95160000	95220000	194,225,5
chr10	95580000	95700000	T2LAD249	0	+	95580000	95700000	194,225,5
chr10	96000000	96360000	T2LAD250	0	+	96000000	96360000	194,225,5
chr10	97940000	98240000	T2LAD251	0	+	97940000	98240000	194,225,5
chr10	98480000	99520000	T2LAD252	0	+	98480000	99520000	194,225,5
chr10	101380000	101540000	T2LAD253	0	+	101380000	101540000	194,225,5
chr10	104080000	104200000	T2LAD254	0	+	104080000	104200000	194,225,5
chr10	104360000	106020000	T2LAD255	0	+	104360000	106020000	194,225,5
chr10	106100000	106400000	T2LAD256	0	+	106100000	106400000	194,225,5
chr10	106520000	107180000	T2LAD257	0	+	106520000	107180000	194,225,5
chr10	109840000	109860000	T2LAD258	0	+	109840000	109860000	194,225,5
chr10	110880000	111120000	T2LAD259	0	+	110880000	111120000	194,225,5
chr10	112120000	112700000	T2LAD260	0	+	112120000	112700000	194,225,5
chr10	113760000	113920000	T2LAD261	0	+	113760000	113920000	194,225,5
chr10	114840000	115160000	T2LAD262	0	+	114840000	115160000	194,225,5
chr10	115800000	116300000	T2LAD263	0	+	115800000	116300000	194,225,5
chr10	116600000	116680000	T2LAD264	0	+	116600000	116680000	194,225,5
chr10	116800000	117020000	T2LAD265	0	+	116800000	117020000	194,225,5
chr10	117120000	117160000	T2LAD266	0	+	117120000	117160000	194,225,5
chr10	117260000	117760000	T2LAD267	0	+	117260000	117760000	194,225,5
chr10	118240000	118800000	T2LAD268	0	+	118240000	118800000	194,225,5
chr10	119900000	119960000	T2LAD269	0	+	119900000	119960000	194,225,5
chr10	120800000	120920000	T2LAD270	0	+	120800000	120920000	194,225,5
chr10	120980000	121400000	T2LAD271	0	+	120980000	121400000	194,225,5
chr10	121700000	121900000	T2LAD272	0	+	121700000	121900000	194,225,5
chr10	122700000	123120000	T2LAD273	0	+	122700000	123120000	194,225,5
chr10	123160000	124080000	T2LAD274	0	+	123160000	124080000	194,225,5
chr10	124160000	124360000	T2LAD275	0	+	124160000	124360000	194,225,5
chr10	125180000	125360000	T2LAD276	0	+	125180000	125360000	194,225,5
chr10	125680000	126400000	T2LAD277	0	+	125680000	126400000	194,225,5
chr10	126860000	126900000	T2LAD278	0	+	126860000	126900000	194,225,5
chr10	127040000	127500000	T2LAD279	0	+	127040000	127500000	194,225,5
chr10	127820000	127900000	T2LAD280	0	+	127820000	127900000	194,225,5
chr10	128100000	129880000	T2LAD281	0	+	128100000	129880000	194,225,5
chr10	129980000	130100000	T2LAD282	0	+	129980000	130100000	194,225,5
chr10	130200000	130240000	T2LAD283	0	+	130200000	130240000	194,225,5
chr10	130320000	130420000	T2LAD284	0	+	130320000	130420000	194,225,5
chr10	130640000	130800000	T2LAD285	0	+	130640000	130800000	194,225,5
chr10	130920000	131460000	T2LAD286	0	+	130920000	131460000	194,225,5
chr10	131640000	131840000	T2LAD287	0	+	131640000	131840000	194,225,5
chr10	133440000	133480000	T2LAD288	0	+	133440000	133480000	194,225,5
chr11	160000	180000	T2LAD289	0	+	160000	180000	194,225,5
chr11	480000	540000	T2LAD290	0	+	480000	540000	194,225,5
chr11	4100000	4240000	T2LAD291	0	+	4100000	4240000	194,225,5
chr11	4600000	4680000	T2LAD292	0	+	4600000	4680000	194,225,5
chr11	5580000	5700000	T2LAD293	0	+	5580000	5700000	194,225,5
chr11	6200000	6360000	T2LAD294	0	+	6200000	6360000	194,225,5
chr11	6660000	6720000	T2LAD295	0	+	6660000	6720000	194,225,5
chr11	7140000	7500000	T2LAD296	0	+	7140000	7500000	194,225,5
chr11	7680000	7780000	T2LAD297	0	+	7680000	7780000	194,225,5
chr11	7840000	7880000	T2LAD298	0	+	7840000	7880000	194,225,5
chr11	7960000	7980000	T2LAD299	0	+	7960000	7980000	194,225,5
chr11	8400000	8580000	T2LAD300	0	+	8400000	8580000	194,225,5
chr11	9800000	10280000	T2LAD301	0	+	9800000	10280000	194,225,5
chr11	11760000	11960000	T2LAD302	0	+	11760000	11960000	194,225,5
chr11	13380000	13500000	T2LAD303	0	+	13380000	13500000	194,225,5
chr11	13640000	14380000	T2LAD304	0	+	13640000	14380000	194,225,5
chr11	14420000	14660000	T2LAD305	0	+	14420000	14660000	194,225,5
chr11	14880000	14980000	T2LAD306	0	+	14880000	14980000	194,225,5
chr11	15060000	15340000	T2LAD307	0	+	15060000	15340000	194,225,5
chr11	15560000	15860000	T2LAD308	0	+	15560000	15860000	194,225,5
chr11	15940000	16760000	T2LAD309	0	+	15940000	16760000	194,225,5
chr11	17080000	17200000	T2LAD310	0	+	17080000	17200000	194,225,5
chr11	18020000	18300000	T2LAD311	0	+	18020000	18300000	194,225,5
chr11	18400000	18680000	T2LAD312	0	+	18400000	18680000	194,225,5
chr11	18800000	19160000	T2LAD313	0	+	18800000	19160000	194,225,5
chr11	20140000	20680000	T2LAD314	0	+	20140000	20680000	194,225,5
chr11	22620000	22740000	T2LAD315	0	+	22620000	22740000	194,225,5
chr11	26640000	26780000	T2LAD316	0	+	26640000	26780000	194,225,5
chr11	26980000	27540000	T2LAD317	0	+	26980000	27540000	194,225,5
chr11	27620000	28160000	T2LAD318	0	+	27620000	28160000	194,225,5
chr11	28340000	28580000	T2LAD319	0	+	28340000	28580000	194,225,5
chr11	29420000	30940000	T2LAD320	0	+	29420000	30940000	194,225,5
chr11	31780000	31800000	T2LAD321	0	+	31780000	31800000	194,225,5
chr11	31820000	31880000	T2LAD322	0	+	31820000	31880000	194,225,5
chr11	32040000	32320000	T2LAD323	0	+	32040000	32320000	194,225,5
chr11	32460000	33300000	T2LAD324	0	+	32460000	33300000	194,225,5
chr11	33340000	33640000	T2LAD325	0	+	33340000	33640000	194,225,5
chr11	34360000	35300000	T2LAD326	0	+	34360000	35300000	194,225,5
chr11	36300000	36760000	T2LAD327	0	+	36300000	36760000	194,225,5
chr11	40120000	40320000	T2LAD328	0	+	40120000	40320000	194,225,5
chr11	41200000	41420000	T2LAD329	0	+	41200000	41420000	194,225,5
chr11	43300000	43540000	T2LAD330	0	+	43300000	43540000	194,225,5
chr11	43580000	43880000	T2LAD331	0	+	43580000	43880000	194,225,5
chr11	46940000	47100000	T2LAD332	0	+	46940000	47100000	194,225,5
chr11	48140000	48180000	T2LAD333	0	+	48140000	48180000	194,225,5
chr11	57100000	57300000	T2LAD334	0	+	57100000	57300000	194,225,5
chr11	57800000	57840000	T2LAD335	0	+	57800000	57840000	194,225,5
chr11	58520000	58640000	T2LAD336	0	+	58520000	58640000	194,225,5
chr11	59100000	59220000	T2LAD337	0	+	59100000	59220000	194,225,5
chr11	59540000	59680000	T2LAD338	0	+	59540000	59680000	194,225,5
chr11	59740000	59840000	T2LAD339	0	+	59740000	59840000	194,225,5
chr11	60700000	60760000	T2LAD340	0	+	60700000	60760000	194,225,5
chr11	62160000	62320000	T2LAD341	0	+	62160000	62320000	194,225,5
chr11	63460000	63540000	T2LAD342	0	+	63460000	63540000	194,225,5
chr11	72860000	73140000	T2LAD343	0	+	72860000	73140000	194,225,5
chr11	74040000	74440000	T2LAD344	0	+	74040000	74440000	194,225,5
chr11	75840000	76120000	T2LAD345	0	+	75840000	76120000	194,225,5
chr11	76880000	77020000	T2LAD346	0	+	76880000	77020000	194,225,5
chr11	77220000	77800000	T2LAD347	0	+	77220000	77800000	194,225,5
chr11	78420000	78640000	T2LAD348	0	+	78420000	78640000	194,225,5
chr11	79520000	81300000	T2LAD349	0	+	79520000	81300000	194,225,5
chr11	82680000	84160000	T2LAD350	0	+	82680000	84160000	194,225,5
chr11	84520000	85100000	T2LAD351	0	+	84520000	85100000	194,225,5
chr11	85520000	86440000	T2LAD352	0	+	85520000	86440000	194,225,5
chr11	87000000	87480000	T2LAD353	0	+	87000000	87480000	194,225,5
chr11	88280000	88360000	T2LAD354	0	+	88280000	88360000	194,225,5
chr11	91780000	91920000	T2LAD355	0	+	91780000	91920000	194,225,5
chr11	91960000	92940000	T2LAD356	0	+	91960000	92940000	194,225,5
chr11	93060000	93240000	T2LAD357	0	+	93060000	93240000	194,225,5
chr11	93460000	93900000	T2LAD358	0	+	93460000	93900000	194,225,5
chr11	94060000	94200000	T2LAD359	0	+	94060000	94200000	194,225,5
chr11	94480000	97480000	T2LAD360	0	+	94480000	97480000	194,225,5
chr11	100380000	101140000	T2LAD361	0	+	100380000	101140000	194,225,5
chr11	102000000	103120000	T2LAD362	0	+	102000000	103120000	194,225,5
chr11	103480000	104680000	T2LAD363	0	+	103480000	104680000	194,225,5
chr11	105100000	105360000	T2LAD364	0	+	105100000	105360000	194,225,5
chr11	106760000	107020000	T2LAD365	0	+	106760000	107020000	194,225,5
chr11	107540000	109440000	T2LAD366	0	+	107540000	109440000	194,225,5
chr11	109680000	110580000	T2LAD367	0	+	109680000	110580000	194,225,5
chr11	110880000	111660000	T2LAD368	0	+	110880000	111660000	194,225,5
chr11	114300000	115060000	T2LAD369	0	+	114300000	115060000	194,225,5
chr11	120360000	120500000	T2LAD370	0	+	120360000	120500000	194,225,5
chr11	121800000	122200000	T2LAD371	0	+	121800000	122200000	194,225,5
chr11	123660000	123760000	T2LAD372	0	+	123660000	123760000	194,225,5
chr11	124620000	124740000	T2LAD373	0	+	124620000	124740000	194,225,5
chr11	124780000	124960000	T2LAD374	0	+	124780000	124960000	194,225,5
chr11	125060000	125080000	T2LAD375	0	+	125060000	125080000	194,225,5
chr11	125460000	125640000	T2LAD376	0	+	125460000	125640000	194,225,5
chr11	125860000	126000000	T2LAD377	0	+	125860000	126000000	194,225,5
chr11	126040000	126060000	T2LAD378	0	+	126040000	126060000	194,225,5
chr11	126500000	126740000	T2LAD379	0	+	126500000	126740000	194,225,5
chr11	128140000	128320000	T2LAD380	0	+	128140000	128320000	194,225,5
chr11	128960000	129800000	T2LAD381	0	+	128960000	129800000	194,225,5
chr11	130920000	131660000	T2LAD382	0	+	130920000	131660000	194,225,5
chr11	131700000	133900000	T2LAD383	0	+	131700000	133900000	194,225,5
chr12	80000	160000	T2LAD384	0	+	80000	160000	194,225,5
chr12	4460000	4800000	T2LAD385	0	+	4460000	4800000	194,225,5
chr12	7200000	7220000	T2LAD386	0	+	7200000	7220000	194,225,5
chr12	7600000	7820000	T2LAD387	0	+	7600000	7820000	194,225,5
chr12	8100000	8220000	T2LAD388	0	+	8100000	8220000	194,225,5
chr12	8260000	8380000	T2LAD389	0	+	8260000	8380000	194,225,5
chr12	8400000	8660000	T2LAD390	0	+	8400000	8660000	194,225,5
chr12	8960000	9400000	T2LAD391	0	+	8960000	9400000	194,225,5
chr12	9480000	9500000	T2LAD392	0	+	9480000	9500000	194,225,5
chr12	9580000	10240000	T2LAD393	0	+	9580000	10240000	194,225,5
chr12	10660000	10760000	T2LAD394	0	+	10660000	10760000	194,225,5
chr12	11480000	11640000	T2LAD395	0	+	11480000	11640000	194,225,5
chr12	12100000	12260000	T2LAD396	0	+	12100000	12260000	194,225,5
chr12	13400000	15020000	T2LAD397	0	+	13400000	15020000	194,225,5
chr12	15580000	16020000	T2LAD398	0	+	15580000	16020000	194,225,5
chr12	18300000	20620000	T2LAD399	0	+	18300000	20620000	194,225,5
chr12	21480000	21700000	T2LAD400	0	+	21480000	21700000	194,225,5
chr12	22420000	22720000	T2LAD401	0	+	22420000	22720000	194,225,5
chr12	24180000	24800000	T2LAD402	0	+	24180000	24800000	194,225,5
chr12	24840000	26720000	T2LAD403	0	+	24840000	26720000	194,225,5
chr12	26760000	27980000	T2LAD404	0	+	26760000	27980000	194,225,5
chr12	29520000	29900000	T2LAD405	0	+	29520000	29900000	194,225,5
chr12	30680000	30820000	T2LAD406	0	+	30680000	30820000	194,225,5
chr12	31660000	31940000	T2LAD407	0	+	31660000	31940000	194,225,5
chr12	32900000	32960000	T2LAD408	0	+	32900000	32960000	194,225,5
chr12	34300000	34400000	T2LAD409	0	+	34300000	34400000	194,225,5
chr12	39300000	39460000	T2LAD410	0	+	39300000	39460000	194,225,5
chr12	41420000	42440000	T2LAD411	0	+	41420000	42440000	194,225,5
chr12	42940000	45200000	T2LAD412	0	+	42940000	45200000	194,225,5
chr12	45420000	46240000	T2LAD413	0	+	45420000	46240000	194,225,5
chr12	46560000	47700000	T2LAD414	0	+	46560000	47700000	194,225,5
chr12	48220000	48640000	T2LAD415	0	+	48220000	48640000	194,225,5
chr12	53780000	53920000	T2LAD416	0	+	53780000	53920000	194,225,5
chr12	54600000	54740000	T2LAD417	0	+	54600000	54740000	194,225,5
chr12	55620000	55640000	T2LAD418	0	+	55620000	55640000	194,225,5
chr12	57920000	57940000	T2LAD419	0	+	57920000	57940000	194,225,5
chr12	58240000	58360000	T2LAD420	0	+	58240000	58360000	194,225,5
chr12	58800000	58960000	T2LAD421	0	+	58800000	58960000	194,225,5
chr12	59060000	59180000	T2LAD422	0	+	59060000	59180000	194,225,5
chr12	59560000	60260000	T2LAD423	0	+	59560000	60260000	194,225,5
chr12	62180000	63160000	T2LAD424	0	+	62180000	63160000	194,225,5
chr12	63540000	64520000	T2LAD425	0	+	63540000	64520000	194,225,5
chr12	64800000	65500000	T2LAD426	0	+	64800000	65500000	194,225,5
chr12	65900000	67400000	T2LAD427	0	+	65900000	67400000	194,225,5
chr12	67820000	69580000	T2LAD428	0	+	67820000	69580000	194,225,5
chr12	69740000	70020000	T2LAD429	0	+	69740000	70020000	194,225,5
chr12	70220000	71060000	T2LAD430	0	+	70220000	71060000	194,225,5
chr12	71540000	72080000	T2LAD431	0	+	71540000	72080000	194,225,5
chr12	75480000	75820000	T2LAD432	0	+	75480000	75820000	194,225,5
chr12	76040000	77080000	T2LAD433	0	+	76040000	77080000	194,225,5
chr12	79380000	80500000	T2LAD434	0	+	79380000	80500000	194,225,5
chr12	80700000	81280000	T2LAD435	0	+	80700000	81280000	194,225,5
chr12	81440000	81660000	T2LAD436	0	+	81440000	81660000	194,225,5
chr12	82280000	83560000	T2LAD437	0	+	82280000	83560000	194,225,5
chr12	86220000	86380000	T2LAD438	0	+	86220000	86380000	194,225,5
chr12	88020000	88640000	T2LAD439	0	+	88020000	88640000	194,225,5
chr12	88820000	89340000	T2LAD440	0	+	88820000	89340000	194,225,5
chr12	89380000	90180000	T2LAD441	0	+	89380000	90180000	194,225,5
chr12	90800000	91000000	T2LAD442	0	+	90800000	91000000	194,225,5
chr12	91320000	92860000	T2LAD443	0	+	91320000	92860000	194,225,5
chr12	95800000	96060000	T2LAD444	0	+	95800000	96060000	194,225,5
chr12	96260000	96940000	T2LAD445	0	+	96260000	96940000	194,225,5
chr12	98360000	98420000	T2LAD446	0	+	98360000	98420000	194,225,5
chr12	98520000	98840000	T2LAD447	0	+	98520000	98840000	194,225,5
chr12	100060000	100140000	T2LAD448	0	+	100060000	100140000	194,225,5
chr12	100200000	100420000	T2LAD449	0	+	100200000	100420000	194,225,5
chr12	101280000	101420000	T2LAD450	0	+	101280000	101420000	194,225,5
chr12	101660000	101960000	T2LAD451	0	+	101660000	101960000	194,225,5
chr12	103520000	103620000	T2LAD452	0	+	103520000	103620000	194,225,5
chr12	104800000	104940000	T2LAD453	0	+	104800000	104940000	194,225,5
chr12	106360000	106720000	T2LAD454	0	+	106360000	106720000	194,225,5
chr12	107000000	107300000	T2LAD455	0	+	107000000	107300000	194,225,5
chr12	107700000	108300000	T2LAD456	0	+	107700000	108300000	194,225,5
chr12	108340000	108500000	T2LAD457	0	+	108340000	108500000	194,225,5
chr12	112520000	113020000	T2LAD458	0	+	112520000	113020000	194,225,5
chr12	117220000	118020000	T2LAD459	0	+	117220000	118020000	194,225,5
chr12	118180000	118640000	T2LAD460	0	+	118180000	118640000	194,225,5
chr12	118980000	119080000	T2LAD461	0	+	118980000	119080000	194,225,5
chr12	119420000	119660000	T2LAD462	0	+	119420000	119660000	194,225,5
chr12	125200000	125340000	T2LAD463	0	+	125200000	125340000	194,225,5
chr12	127080000	127180000	T2LAD464	0	+	127080000	127180000	194,225,5
chr12	128760000	128980000	T2LAD465	0	+	128760000	128980000	194,225,5
chr12	130000000	130180000	T2LAD466	0	+	130000000	130180000	194,225,5
chr12	130400000	130520000	T2LAD467	0	+	130400000	130520000	194,225,5
chr12	130660000	130760000	T2LAD468	0	+	130660000	130760000	194,225,5
chr12	131140000	131700000	T2LAD469	0	+	131140000	131700000	194,225,5
chr12	132900000	133240000	T2LAD470	0	+	132900000	133240000	194,225,5
chr13	0	5000000	T2LAD471	0	+	0	5000000	194,225,5
chr13	19600000	19760000	T2LAD472	0	+	19600000	19760000	194,225,5
chr13	22120000	22920000	T2LAD473	0	+	22120000	22920000	194,225,5
chr13	22980000	23360000	T2LAD474	0	+	22980000	23360000	194,225,5
chr13	24760000	24980000	T2LAD475	0	+	24760000	24980000	194,225,5
chr13	25060000	25660000	T2LAD476	0	+	25060000	25660000	194,225,5
chr13	25820000	25920000	T2LAD477	0	+	25820000	25920000	194,225,5
chr13	26060000	26180000	T2LAD478	0	+	26060000	26180000	194,225,5
chr13	26260000	26460000	T2LAD479	0	+	26260000	26460000	194,225,5
chr13	28160000	28280000	T2LAD480	0	+	28160000	28280000	194,225,5
chr13	31240000	31820000	T2LAD481	0	+	31240000	31820000	194,225,5
chr13	32600000	32820000	T2LAD482	0	+	32600000	32820000	194,225,5
chr13	33360000	37140000	T2LAD483	0	+	33360000	37140000	194,225,5
chr13	37340000	37480000	T2LAD484	0	+	37340000	37480000	194,225,5
chr13	38560000	39460000	T2LAD485	0	+	38560000	39460000	194,225,5
chr13	39620000	40060000	T2LAD486	0	+	39620000	40060000	194,225,5
chr13	40800000	41380000	T2LAD487	0	+	40800000	41380000	194,225,5
chr13	41640000	41880000	T2LAD488	0	+	41640000	41880000	194,225,5
chr13	41920000	41960000	T2LAD489	0	+	41920000	41960000	194,225,5
chr13	42120000	42940000	T2LAD490	0	+	42120000	42940000	194,225,5
chr13	43360000	43960000	T2LAD491	0	+	43360000	43960000	194,225,5
chr13	45940000	46480000	T2LAD492	0	+	45940000	46480000	194,225,5
chr13	46700000	46840000	T2LAD493	0	+	46700000	46840000	194,225,5
chr13	47920000	48620000	T2LAD494	0	+	47920000	48620000	194,225,5
chr13	48720000	49200000	T2LAD495	0	+	48720000	49200000	194,225,5
chr13	51360000	51740000	T2LAD496	0	+	51360000	51740000	194,225,5
chr13	52040000	52120000	T2LAD497	0	+	52040000	52120000	194,225,5
chr13	52220000	52580000	T2LAD498	0	+	52220000	52580000	194,225,5
chr13	52620000	53260000	T2LAD499	0	+	52620000	53260000	194,225,5
chr13	58760000	61180000	T2LAD500	0	+	58760000	61180000	194,225,5
chr13	67040000	67380000	T2LAD501	0	+	67040000	67380000	194,225,5
chr13	72680000	73300000	T2LAD502	0	+	72680000	73300000	194,225,5
chr13	73640000	74320000	T2LAD503	0	+	73640000	74320000	194,225,5
chr13	75200000	75360000	T2LAD504	0	+	75200000	75360000	194,225,5
chr13	75560000	77340000	T2LAD505	0	+	75560000	77340000	194,225,5
chr13	77880000	78040000	T2LAD506	0	+	77880000	78040000	194,225,5
chr13	78580000	78680000	T2LAD507	0	+	78580000	78680000	194,225,5
chr13	79280000	80480000	T2LAD508	0	+	79280000	80480000	194,225,5
chr13	91340000	91400000	T2LAD509	0	+	91340000	91400000	194,225,5
chr13	93180000	94720000	T2LAD510	0	+	93180000	94720000	194,225,5
chr13	95120000	96100000	T2LAD511	0	+	95120000	96100000	194,225,5
chr13	97100000	98020000	T2LAD512	0	+	97100000	98020000	194,225,5
chr13	99660000	99880000	T2LAD513	0	+	99660000	99880000	194,225,5
chr13	100000000	100500000	T2LAD514	0	+	100000000	100500000	194,225,5
chr13	100680000	101160000	T2LAD515	0	+	100680000	101160000	194,225,5
chr13	102580000	104040000	T2LAD516	0	+	102580000	104040000	194,225,5
chr13	104520000	105220000	T2LAD517	0	+	104520000	105220000	194,225,5
chr13	105260000	106460000	T2LAD518	0	+	105260000	106460000	194,225,5
chr13	106580000	106640000	T2LAD519	0	+	106580000	106640000	194,225,5
chr13	108140000	108280000	T2LAD520	0	+	108140000	108280000	194,225,5
chr13	108760000	109120000	T2LAD521	0	+	108760000	109120000	194,225,5
chr13	110960000	111140000	T2LAD522	0	+	110960000	111140000	194,225,5
chr13	111320000	111680000	T2LAD523	0	+	111320000	111680000	194,225,5
chr13	111740000	111800000	T2LAD524	0	+	111740000	111800000	194,225,5
chr13	111840000	112060000	T2LAD525	0	+	111840000	112060000	194,225,5
chr13	112080000	112200000	T2LAD526	0	+	112080000	112200000	194,225,5
chr13	112260000	112320000	T2LAD527	0	+	112260000	112320000	194,225,5
chr14	0	5000000	T2LAD528	0	+	0	5000000	194,225,5
chr14	20280000	20340000	T2LAD529	0	+	20280000	20340000	194,225,5
chr14	20480000	20600000	T2LAD530	0	+	20480000	20600000	194,225,5
chr14	20860000	20960000	T2LAD531	0	+	20860000	20960000	194,225,5
chr14	21560000	21580000	T2LAD532	0	+	21560000	21580000	194,225,5
chr14	22180000	22540000	T2LAD533	0	+	22180000	22540000	194,225,5
chr14	22660000	22760000	T2LAD534	0	+	22660000	22760000	194,225,5
chr14	23700000	23920000	T2LAD535	0	+	23700000	23920000	194,225,5
chr14	24440000	24460000	T2LAD536	0	+	24440000	24460000	194,225,5
chr14	24800000	25140000	T2LAD537	0	+	24800000	25140000	194,225,5
chr14	26820000	27080000	T2LAD538	0	+	26820000	27080000	194,225,5
chr14	29540000	29940000	T2LAD539	0	+	29540000	29940000	194,225,5
chr14	30520000	30960000	T2LAD540	0	+	30520000	30960000	194,225,5
chr14	31520000	31880000	T2LAD541	0	+	31520000	31880000	194,225,5
chr14	32600000	33920000	T2LAD542	0	+	32600000	33920000	194,225,5
chr14	34140000	34460000	T2LAD543	0	+	34140000	34460000	194,225,5
chr14	34760000	35240000	T2LAD544	0	+	34760000	35240000	194,225,5
chr14	35420000	35900000	T2LAD545	0	+	35420000	35900000	194,225,5
chr14	36500000	37240000	T2LAD546	0	+	36500000	37240000	194,225,5
chr14	39000000	39100000	T2LAD547	0	+	39000000	39100000	194,225,5
chr14	39180000	39500000	T2LAD548	0	+	39180000	39500000	194,225,5
chr14	44360000	45300000	T2LAD549	0	+	44360000	45300000	194,225,5
chr14	48560000	49180000	T2LAD550	0	+	48560000	49180000	194,225,5
chr14	49460000	49580000	T2LAD551	0	+	49460000	49580000	194,225,5
chr14	50400000	50660000	T2LAD552	0	+	50400000	50660000	194,225,5
chr14	51120000	51980000	T2LAD553	0	+	51120000	51980000	194,225,5
chr14	52080000	54320000	T2LAD554	0	+	52080000	54320000	194,225,5
chr14	55820000	56900000	T2LAD555	0	+	55820000	56900000	194,225,5
chr14	57040000	57420000	T2LAD556	0	+	57040000	57420000	194,225,5
chr14	58020000	58600000	T2LAD557	0	+	58020000	58600000	194,225,5
chr14	58780000	59120000	T2LAD558	0	+	58780000	59120000	194,225,5
chr14	59500000	59600000	T2LAD559	0	+	59500000	59600000	194,225,5
chr14	60080000	60360000	T2LAD560	0	+	60080000	60360000	194,225,5
chr14	60620000	60640000	T2LAD561	0	+	60620000	60640000	194,225,5
chr14	60660000	61280000	T2LAD562	0	+	60660000	61280000	194,225,5
chr14	61780000	61900000	T2LAD563	0	+	61780000	61900000	194,225,5
chr14	63160000	63420000	T2LAD564	0	+	63160000	63420000	194,225,5
chr14	63940000	64180000	T2LAD565	0	+	63940000	64180000	194,225,5
chr14	65420000	66660000	T2LAD566	0	+	65420000	66660000	194,225,5
chr14	67040000	67340000	T2LAD567	0	+	67040000	67340000	194,225,5
chr14	67860000	68220000	T2LAD568	0	+	67860000	68220000	194,225,5
chr14	70040000	70640000	T2LAD569	0	+	70040000	70640000	194,225,5
chr14	70920000	71060000	T2LAD570	0	+	70920000	71060000	194,225,5
chr14	71760000	72420000	T2LAD571	0	+	71760000	72420000	194,225,5
chr14	77900000	78000000	T2LAD572	0	+	77900000	78000000	194,225,5
chr14	79260000	79900000	T2LAD573	0	+	79260000	79900000	194,225,5
chr14	80900000	81000000	T2LAD574	0	+	80900000	81000000	194,225,5
chr14	81160000	81280000	T2LAD575	0	+	81160000	81280000	194,225,5
chr14	81420000	81760000	T2LAD576	0	+	81420000	81760000	194,225,5
chr14	82840000	83100000	T2LAD577	0	+	82840000	83100000	194,225,5
chr14	83780000	85820000	T2LAD578	0	+	83780000	85820000	194,225,5
chr14	87620000	88040000	T2LAD579	0	+	87620000	88040000	194,225,5
chr14	88380000	88680000	T2LAD580	0	+	88380000	88680000	194,225,5
chr14	88780000	89160000	T2LAD581	0	+	88780000	89160000	194,225,5
chr14	90880000	91060000	T2LAD582	0	+	90880000	91060000	194,225,5
chr14	91440000	91540000	T2LAD583	0	+	91440000	91540000	194,225,5
chr14	91840000	92320000	T2LAD584	0	+	91840000	92320000	194,225,5
chr14	92800000	92900000	T2LAD585	0	+	92800000	92900000	194,225,5
chr14	94380000	94680000	T2LAD586	0	+	94380000	94680000	194,225,5
chr14	94820000	95140000	T2LAD587	0	+	94820000	95140000	194,225,5
chr14	95560000	96020000	T2LAD588	0	+	95560000	96020000	194,225,5
chr14	96280000	96580000	T2LAD589	0	+	96280000	96580000	194,225,5
chr14	96640000	97240000	T2LAD590	0	+	96640000	97240000	194,225,5
chr14	97820000	98080000	T2LAD591	0	+	97820000	98080000	194,225,5
chr14	98820000	99120000	T2LAD592	0	+	98820000	99120000	194,225,5
chr14	100900000	100920000	T2LAD593	0	+	100900000	100920000	194,225,5
chr14	101000000	101500000	T2LAD594	0	+	101000000	101500000	194,225,5
chr15	0	5000000	T2LAD595	0	+	0	5000000	194,225,5
chr15	21080000	21120000	T2LAD596	0	+	21080000	21120000	194,225,5
chr15	22380000	22400000	T2LAD597	0	+	22380000	22400000	194,225,5
chr15	22580000	22780000	T2LAD598	0	+	22580000	22780000	194,225,5
chr15	23000000	23020000	T2LAD599	0	+	23000000	23020000	194,225,5
chr15	23280000	23340000	T2LAD600	0	+	23280000	23340000	194,225,5
chr15	25040000	25100000	T2LAD601	0	+	25040000	25100000	194,225,5
chr15	25160000	25260000	T2LAD602	0	+	25160000	25260000	194,225,5
chr15	25320000	25640000	T2LAD603	0	+	25320000	25640000	194,225,5
chr15	25720000	26100000	T2LAD604	0	+	25720000	26100000	194,225,5
chr15	27660000	27880000	T2LAD605	0	+	27660000	27880000	194,225,5
chr15	28100000	28120000	T2LAD606	0	+	28100000	28120000	194,225,5
chr15	28180000	28240000	T2LAD607	0	+	28180000	28240000	194,225,5
chr15	28800000	28820000	T2LAD608	0	+	28800000	28820000	194,225,5
chr15	32740000	32780000	T2LAD609	0	+	32740000	32780000	194,225,5
chr15	32860000	32880000	T2LAD610	0	+	32860000	32880000	194,225,5
chr15	32940000	33200000	T2LAD611	0	+	32940000	33200000	194,225,5
chr15	33240000	34320000	T2LAD612	0	+	33240000	34320000	194,225,5
chr15	34600000	38560000	T2LAD613	0	+	34600000	38560000	194,225,5
chr15	38640000	39380000	T2LAD614	0	+	38640000	39380000	194,225,5
chr15	39660000	39900000	T2LAD615	0	+	39660000	39900000	194,225,5
chr15	43960000	44400000	T2LAD616	0	+	43960000	44400000	194,225,5
chr15	44840000	44860000	T2LAD617	0	+	44840000	44860000	194,225,5
chr15	44900000	45020000	T2LAD618	0	+	44900000	45020000	194,225,5
chr15	45220000	45740000	T2LAD619	0	+	45220000	45740000	194,225,5
chr15	47180000	49260000	T2LAD620	0	+	47180000	49260000	194,225,5
chr15	50140000	50660000	T2LAD621	0	+	50140000	50660000	194,225,5
chr15	50800000	51080000	T2LAD622	0	+	50800000	51080000	194,225,5
chr15	51400000	51960000	T2LAD623	0	+	51400000	51960000	194,225,5
chr15	52300000	52820000	T2LAD624	0	+	52300000	52820000	194,225,5
chr15	55180000	56260000	T2LAD625	0	+	55180000	56260000	194,225,5
chr15	56640000	57280000	T2LAD626	0	+	56640000	57280000	194,225,5
chr15	57960000	58220000	T2LAD627	0	+	57960000	58220000	194,225,5
chr15	58580000	58720000	T2LAD628	0	+	58580000	58720000	194,225,5
chr15	58900000	59100000	T2LAD629	0	+	58900000	59100000	194,225,5
chr15	59560000	60340000	T2LAD630	0	+	59560000	60340000	194,225,5
chr15	60400000	62340000	T2LAD631	0	+	60400000	62340000	194,225,5
chr15	63620000	63820000	T2LAD632	0	+	63620000	63820000	194,225,5
chr15	65660000	65900000	T2LAD633	0	+	65660000	65900000	194,225,5
chr15	67260000	67780000	T2LAD634	0	+	67260000	67780000	194,225,5
chr15	68060000	68180000	T2LAD635	0	+	68060000	68180000	194,225,5
chr15	70880000	71080000	T2LAD636	0	+	70880000	71080000	194,225,5
chr15	71820000	72040000	T2LAD637	0	+	71820000	72040000	194,225,5
chr15	72380000	72600000	T2LAD638	0	+	72380000	72600000	194,225,5
chr15	73060000	73280000	T2LAD639	0	+	73060000	73280000	194,225,5
chr15	75940000	76060000	T2LAD640	0	+	75940000	76060000	194,225,5
chr15	76360000	76900000	T2LAD641	0	+	76360000	76900000	194,225,5
chr15	77140000	77460000	T2LAD642	0	+	77140000	77460000	194,225,5
chr15	79440000	79800000	T2LAD643	0	+	79440000	79800000	194,225,5
chr15	81040000	81260000	T2LAD644	0	+	81040000	81260000	194,225,5
chr15	81340000	82040000	T2LAD645	0	+	81340000	82040000	194,225,5
chr15	82140000	82300000	T2LAD646	0	+	82140000	82300000	194,225,5
chr15	83120000	83260000	T2LAD647	0	+	83120000	83260000	194,225,5
chr15	83520000	84140000	T2LAD648	0	+	83520000	84140000	194,225,5
chr15	85860000	86060000	T2LAD649	0	+	85860000	86060000	194,225,5
chr15	86560000	86940000	T2LAD650	0	+	86560000	86940000	194,225,5
chr15	87460000	87840000	T2LAD651	0	+	87460000	87840000	194,225,5
chr15	87880000	88060000	T2LAD652	0	+	87880000	88060000	194,225,5
chr15	88280000	88460000	T2LAD653	0	+	88280000	88460000	194,225,5
chr15	88660000	88800000	T2LAD654	0	+	88660000	88800000	194,225,5
chr15	91060000	91660000	T2LAD655	0	+	91060000	91660000	194,225,5
chr15	91700000	91840000	T2LAD656	0	+	91700000	91840000	194,225,5
chr15	92180000	92360000	T2LAD657	0	+	92180000	92360000	194,225,5
chr15	93080000	93340000	T2LAD658	0	+	93080000	93340000	194,225,5
chr15	95240000	96320000	T2LAD659	0	+	95240000	96320000	194,225,5
chr15	96380000	96640000	T2LAD660	0	+	96380000	96640000	194,225,5
chr15	98400000	98640000	T2LAD661	0	+	98400000	98640000	194,225,5
chr15	99760000	99960000	T2LAD662	0	+	99760000	99960000	194,225,5
chr15	100240000	101000000	T2LAD663	0	+	100240000	101000000	194,225,5
chr15	101560000	101780000	T2LAD664	0	+	101560000	101780000	194,225,5
chr15	101940000	101960000	T2LAD665	0	+	101940000	101960000	194,225,5
chr16	5120000	5260000	T2LAD666	0	+	5120000	5260000	194,225,5
chr16	6900000	7840000	T2LAD667	0	+	6900000	7840000	194,225,5
chr16	8520000	8560000	T2LAD668	0	+	8520000	8560000	194,225,5
chr16	9180000	10240000	T2LAD669	0	+	9180000	10240000	194,225,5
chr16	12380000	12920000	T2LAD670	0	+	12380000	12920000	194,225,5
chr16	13860000	13980000	T2LAD671	0	+	13860000	13980000	194,225,5
chr16	14080000	14240000	T2LAD672	0	+	14080000	14240000	194,225,5
chr16	17080000	17580000	T2LAD673	0	+	17080000	17580000	194,225,5
chr16	18180000	18280000	T2LAD674	0	+	18180000	18280000	194,225,5
chr16	18560000	18620000	T2LAD675	0	+	18560000	18620000	194,225,5
chr16	18720000	18900000	T2LAD676	0	+	18720000	18900000	194,225,5
chr16	19000000	19520000	T2LAD677	0	+	19000000	19520000	194,225,5
chr16	19900000	20800000	T2LAD678	0	+	19900000	20800000	194,225,5
chr16	21620000	21860000	T2LAD679	0	+	21620000	21860000	194,225,5
chr16	21900000	22160000	T2LAD680	0	+	21900000	22160000	194,225,5
chr16	22560000	22700000	T2LAD681	0	+	22560000	22700000	194,225,5
chr16	23020000	23380000	T2LAD682	0	+	23020000	23380000	194,225,5
[truncated: 1,404 more rows]

## Sheet: MidbrainProgenitors
chr1	180000	200000	T1LAD0	0	+	180000	200000	0,128,0
chr1	580000	600000	T1LAD1	0	+	580000	600000	0,128,0
chr1	13980000	14180000	T1LAD2	0	+	13980000	14180000	0,128,0
chr1	48140000	48460000	T1LAD3	0	+	48140000	48460000	0,128,0
chr1	48760000	50360000	T1LAD4	0	+	48760000	50360000	0,128,0
chr1	60120000	60800000	T1LAD5	0	+	60120000	60800000	0,128,0
chr1	65640000	66200000	T1LAD6	0	+	65640000	66200000	0,128,0
chr1	66420000	66680000	T1LAD7	0	+	66420000	66680000	0,128,0
chr1	67860000	68100000	T1LAD8	0	+	67860000	68100000	0,128,0
chr1	68340000	70000000	T1LAD9	0	+	68340000	70000000	0,128,0
chr1	70560000	71780000	T1LAD10	0	+	70560000	71780000	0,128,0
chr1	72040000	75660000	T1LAD11	0	+	72040000	75660000	0,128,0
chr1	76840000	76980000	T1LAD12	0	+	76840000	76980000	0,128,0
chr1	77160000	77440000	T1LAD13	0	+	77160000	77440000	0,128,0
chr1	78160000	79520000	T1LAD14	0	+	78160000	79520000	0,128,0
chr1	79800000	80980000	T1LAD15	0	+	79800000	80980000	0,128,0
chr1	84320000	84560000	T1LAD16	0	+	84320000	84560000	0,128,0
chr1	85280000	86640000	T1LAD17	0	+	85280000	86640000	0,128,0
chr1	87360000	88160000	T1LAD18	0	+	87360000	88160000	0,128,0
chr1	88200000	88440000	T1LAD19	0	+	88200000	88440000	0,128,0
chr1	89000000	89420000	T1LAD20	0	+	89000000	89420000	0,128,0
chr1	95900000	96440000	T1LAD21	0	+	95900000	96440000	0,128,0
chr1	96840000	97060000	T1LAD22	0	+	96840000	97060000	0,128,0
chr1	97100000	97480000	T1LAD23	0	+	97100000	97480000	0,128,0
chr1	97740000	98900000	T1LAD24	0	+	97740000	98900000	0,128,0
chr1	99040000	99760000	T1LAD25	0	+	99040000	99760000	0,128,0
chr1	100520000	100860000	T1LAD26	0	+	100520000	100860000	0,128,0
chr1	101360000	101800000	T1LAD27	0	+	101360000	101800000	0,128,0
chr1	102140000	103620000	T1LAD28	0	+	102140000	103620000	0,128,0
chr1	103660000	103680000	T1LAD29	0	+	103660000	103680000	0,128,0
chr1	103820000	105360000	T1LAD30	0	+	103820000	105360000	0,128,0
chr1	105500000	106700000	T1LAD31	0	+	105500000	106700000	0,128,0
chr1	107180000	108060000	T1LAD32	0	+	107180000	108060000	0,128,0
chr1	108340000	108380000	T1LAD33	0	+	108340000	108380000	0,128,0
chr1	108460000	108680000	T1LAD34	0	+	108460000	108680000	0,128,0
chr1	117740000	118720000	T1LAD35	0	+	117740000	118720000	0,128,0
chr1	120560000	120580000	T1LAD36	0	+	120560000	120580000	0,128,0
chr1	120800000	120880000	T1LAD37	0	+	120800000	120880000	0,128,0
chr1	120920000	120960000	T1LAD38	0	+	120920000	120960000	0,128,0
chr1	149640000	149780000	T1LAD39	0	+	149640000	149780000	0,128,0
chr1	152260000	153040000	T1LAD40	0	+	152260000	153040000	0,128,0
chr1	157220000	157380000	T1LAD41	0	+	157220000	157380000	0,128,0
chr1	157520000	157940000	T1LAD42	0	+	157520000	157940000	0,128,0
chr1	158260000	158900000	T1LAD43	0	+	158260000	158900000	0,128,0
chr1	159380000	159760000	T1LAD44	0	+	159380000	159760000	0,128,0
chr1	161660000	161700000	T1LAD45	0	+	161660000	161700000	0,128,0
chr1	163080000	163220000	T1LAD46	0	+	163080000	163220000	0,128,0
chr1	163680000	163700000	T1LAD47	0	+	163680000	163700000	0,128,0
chr1	163740000	164300000	T1LAD48	0	+	163740000	164300000	0,128,0
chr1	165960000	166820000	T1LAD49	0	+	165960000	166820000	0,128,0
chr1	168820000	169060000	T1LAD50	0	+	168820000	169060000	0,128,0
chr1	169940000	171140000	T1LAD51	0	+	169940000	171140000	0,128,0
chr1	171900000	172360000	T1LAD52	0	+	171900000	172360000	0,128,0
chr1	172780000	173700000	T1LAD53	0	+	172780000	173700000	0,128,0
chr1	174200000	174780000	T1LAD54	0	+	174200000	174780000	0,128,0
chr1	175220000	175700000	T1LAD55	0	+	175220000	175700000	0,128,0
chr1	176380000	176860000	T1LAD56	0	+	176380000	176860000	0,128,0
chr1	177420000	177900000	T1LAD57	0	+	177420000	177900000	0,128,0
chr1	184780000	184960000	T1LAD58	0	+	184780000	184960000	0,128,0
chr1	185520000	187620000	T1LAD59	0	+	185520000	187620000	0,128,0
chr1	187820000	189120000	T1LAD60	0	+	187820000	189120000	0,128,0
chr1	189160000	189960000	T1LAD61	0	+	189160000	189960000	0,128,0
chr1	190520000	192460000	T1LAD62	0	+	190520000	192460000	0,128,0
chr1	193180000	197600000	T1LAD63	0	+	193180000	197600000	0,128,0
chr1	197840000	198380000	T1LAD64	0	+	197840000	198380000	0,128,0
chr1	198720000	199440000	T1LAD65	0	+	198720000	199440000	0,128,0
chr1	199820000	200000000	T1LAD66	0	+	199820000	200000000	0,128,0
chr1	207080000	207480000	T1LAD67	0	+	207080000	207480000	0,128,0
chr1	208360000	208520000	T1LAD68	0	+	208360000	208520000	0,128,0
chr1	208660000	209180000	T1LAD69	0	+	208660000	209180000	0,128,0
chr1	210740000	211140000	T1LAD70	0	+	210740000	211140000	0,128,0
chr1	213580000	214020000	T1LAD71	0	+	213580000	214020000	0,128,0
chr1	214680000	216520000	T1LAD72	0	+	214680000	216520000	0,128,0
chr1	217160000	217320000	T1LAD73	0	+	217160000	217320000	0,128,0
chr1	217460000	218240000	T1LAD74	0	+	217460000	218240000	0,128,0
chr1	219220000	219760000	T1LAD75	0	+	219220000	219760000	0,128,0
chr1	220800000	221280000	T1LAD76	0	+	220800000	221280000	0,128,0
chr1	221360000	222440000	T1LAD77	0	+	221360000	222440000	0,128,0
chr1	224560000	224660000	T1LAD78	0	+	224560000	224660000	0,128,0
chr1	224780000	225320000	T1LAD79	0	+	224780000	225320000	0,128,0
chr1	234080000	234260000	T1LAD80	0	+	234080000	234260000	0,128,0
chr1	236960000	239620000	T1LAD81	0	+	236960000	239620000	0,128,0
chr1	240760000	241380000	T1LAD82	0	+	240760000	241380000	0,128,0
chr1	242020000	243000000	T1LAD83	0	+	242020000	243000000	0,128,0
chr1	243880000	243900000	T1LAD84	0	+	243880000	243900000	0,128,0
chr1	247420000	247820000	T1LAD85	0	+	247420000	247820000	0,128,0
chr1	247900000	248360000	T1LAD86	0	+	247900000	248360000	0,128,0
chr1	248520000	248840000	T1LAD87	0	+	248520000	248840000	0,128,0
chr10	1380000	1520000	T1LAD88	0	+	1380000	1520000	0,128,0
chr10	2140000	2600000	T1LAD89	0	+	2140000	2600000	0,128,0
chr10	4200000	4640000	T1LAD90	0	+	4200000	4640000	0,128,0
chr10	5300000	5400000	T1LAD91	0	+	5300000	5400000	0,128,0
chr10	7120000	7260000	T1LAD92	0	+	7120000	7260000	0,128,0
chr10	8480000	9080000	T1LAD93	0	+	8480000	9080000	0,128,0
chr10	9420000	10020000	T1LAD94	0	+	9420000	10020000	0,128,0
chr10	15920000	16800000	T1LAD95	0	+	15920000	16800000	0,128,0
chr10	17860000	18500000	T1LAD96	0	+	17860000	18500000	0,128,0
chr10	18700000	19020000	T1LAD97	0	+	18700000	19020000	0,128,0
chr10	19620000	19780000	T1LAD98	0	+	19620000	19780000	0,128,0
chr10	20300000	20520000	T1LAD99	0	+	20300000	20520000	0,128,0
chr10	25060000	26120000	T1LAD100	0	+	25060000	26120000	0,128,0
chr10	26280000	26540000	T1LAD101	0	+	26280000	26540000	0,128,0
chr10	27580000	27840000	T1LAD102	0	+	27580000	27840000	0,128,0
chr10	27940000	28200000	T1LAD103	0	+	27940000	28200000	0,128,0
chr10	36180000	36560000	T1LAD104	0	+	36180000	36560000	0,128,0
chr10	36860000	37920000	T1LAD105	0	+	36860000	37920000	0,128,0
chr10	38120000	38440000	T1LAD106	0	+	38120000	38440000	0,128,0
chr10	38940000	39580000	T1LAD107	0	+	38940000	39580000	0,128,0
chr10	41580000	41600000	T1LAD108	0	+	41580000	41600000	0,128,0
chr10	41700000	41800000	T1LAD109	0	+	41700000	41800000	0,128,0
chr10	42200000	42220000	T1LAD110	0	+	42200000	42220000	0,128,0
chr10	42280000	42520000	T1LAD111	0	+	42280000	42520000	0,128,0
chr10	44420000	44720000	T1LAD112	0	+	44420000	44720000	0,128,0
chr10	45340000	45380000	T1LAD113	0	+	45340000	45380000	0,128,0
chr10	45460000	45640000	T1LAD114	0	+	45460000	45640000	0,128,0
chr10	46680000	46840000	T1LAD115	0	+	46680000	46840000	0,128,0
chr10	47500000	47620000	T1LAD116	0	+	47500000	47620000	0,128,0
chr10	50240000	50380000	T1LAD117	0	+	50240000	50380000	0,128,0
chr10	50740000	50960000	T1LAD118	0	+	50740000	50960000	0,128,0
chr10	53060000	53800000	T1LAD119	0	+	53060000	53800000	0,128,0
chr10	53940000	54960000	T1LAD120	0	+	53940000	54960000	0,128,0
chr10	55680000	56920000	T1LAD121	0	+	55680000	56920000	0,128,0
chr10	56960000	58240000	T1LAD122	0	+	56960000	58240000	0,128,0
chr10	58420000	58960000	T1LAD123	0	+	58420000	58960000	0,128,0
chr10	60300000	60680000	T1LAD124	0	+	60300000	60680000	0,128,0
chr10	60820000	61500000	T1LAD125	0	+	60820000	61500000	0,128,0
chr10	61540000	62500000	T1LAD126	0	+	61540000	62500000	0,128,0
chr10	62780000	63120000	T1LAD127	0	+	62780000	63120000	0,128,0
chr10	65000000	67740000	T1LAD128	0	+	65000000	67740000	0,128,0
chr10	79500000	79580000	T1LAD129	0	+	79500000	79580000	0,128,0
chr10	79660000	79800000	T1LAD130	0	+	79660000	79800000	0,128,0
chr10	81220000	83240000	T1LAD131	0	+	81220000	83240000	0,128,0
chr10	83280000	84080000	T1LAD132	0	+	83280000	84080000	0,128,0
chr10	85040000	86140000	T1LAD133	0	+	85040000	86140000	0,128,0
chr10	88000000	89160000	T1LAD134	0	+	88000000	89160000	0,128,0
chr10	89660000	90840000	T1LAD135	0	+	89660000	90840000	0,128,0
chr10	94680000	95120000	T1LAD136	0	+	94680000	95120000	0,128,0
chr10	104340000	104420000	T1LAD137	0	+	104340000	104420000	0,128,0
chr10	104820000	106780000	T1LAD138	0	+	104820000	106780000	0,128,0
chr10	107180000	108180000	T1LAD139	0	+	107180000	108180000	0,128,0
chr10	108640000	109380000	T1LAD140	0	+	108640000	109380000	0,128,0
chr10	109480000	109860000	T1LAD141	0	+	109480000	109860000	0,128,0
chr10	111080000	112220000	T1LAD142	0	+	111080000	112220000	0,128,0
chr10	114380000	114460000	T1LAD143	0	+	114380000	114460000	0,128,0
chr10	115020000	116160000	T1LAD144	0	+	115020000	116160000	0,128,0
chr10	116340000	116540000	T1LAD145	0	+	116340000	116540000	0,128,0
chr11	4340000	5540000	T1LAD146	0	+	4340000	5540000	0,128,0
chr11	5660000	6200000	T1LAD147	0	+	5660000	6200000	0,128,0
chr11	6760000	7360000	T1LAD148	0	+	6760000	7360000	0,128,0
chr11	14720000	15240000	T1LAD149	0	+	14720000	15240000	0,128,0
chr11	20620000	22160000	T1LAD150	0	+	20620000	22160000	0,128,0
chr11	22260000	22820000	T1LAD151	0	+	22260000	22820000	0,128,0
chr11	23140000	25180000	T1LAD152	0	+	23140000	25180000	0,128,0
chr11	25460000	26600000	T1LAD153	0	+	25460000	26600000	0,128,0
chr11	26660000	26940000	T1LAD154	0	+	26660000	26940000	0,128,0
chr11	27520000	27680000	T1LAD155	0	+	27520000	27680000	0,128,0
chr11	27760000	28500000	T1LAD156	0	+	27760000	28500000	0,128,0
chr11	28740000	30300000	T1LAD157	0	+	28740000	30300000	0,128,0
chr11	33560000	33720000	T1LAD158	0	+	33560000	33720000	0,128,0
chr11	34500000	34900000	T1LAD159	0	+	34500000	34900000	0,128,0
chr11	36560000	38480000	T1LAD160	0	+	36560000	38480000	0,128,0
chr11	40220000	41480000	T1LAD161	0	+	40220000	41480000	0,128,0
chr11	41660000	41880000	T1LAD162	0	+	41660000	41880000	0,128,0
chr11	42280000	43320000	T1LAD163	0	+	42280000	43320000	0,128,0
chr11	48180000	48820000	T1LAD164	0	+	48180000	48820000	0,128,0
[truncated: 2,173 more rows]

## Sheet: DefinitiveEctoderm
chr1	180000	200000	T1LAD0	0	+	180000	200000	0,128,0
[truncated: 4,742 more rows]

[truncated: 7 more sheets: EarlySomite, EndothelialProgenitors, Epicardium, ESCs, Liver, MidHindgut, MesodermProgenitor]
