# Supplementary material for: An atlas of lamina-associated chromatin across twelve human cell types reveals an intermediate chromatin subtype
Source: Genome Biol. 2023 Jan 23;24:16. doi: 10.1186/s13059-023-02849-5 (PMC9869549; doi:10.1186/s13059-023-02849-5)
Supplement: Supplementary file 6 — Additional file 6: Table 3. HMM-identified KDDs in the LAD atlas. T1- and T2-KDDs for each cell type in the atlas in .bed format. Cell types separated by worksheets. [file 13059_2023_2849_MOESM6_ESM.xlsx]

## Sheet: Legend
Additional File 6: Table 3: T1- and T2-KDDs are reported for each cell type in the Atlas. All coordinates are in hg38. Each sheet can be exported into a BED file and plotted in a genome browser, where different colors will distinguish T1- and T2- KDDs. Alternatively, the user can separate T1- from T2-KDDs using the values in column 4.
Column 1:	chromosome
Column 2:	start coordinate
Column 3:	end coordinate
Column 4:	name
Column 5:	score (not meaningful)
Column 6:	strand
Column 7:	start coordinate ("thickStart" per BED format)
Column 8:	end coordinate ("thickEnd" per BED format)
Column 9:	color (dark green for T1-KDDs, light green for T2-KDDs)

## Sheet: APS
chr1	4780000	5340000	T1KDD0	0	+	4780000	5340000	112,48,160
chr1	12380000	12500000	T1KDD1	0	+	12380000	12500000	112,48,160
chr1	13860000	14620000	T1KDD2	0	+	13860000	14620000	112,48,160
chr1	16800000	16840000	T1KDD3	0	+	16800000	16840000	112,48,160
chr1	20200000	20280000	T1KDD4	0	+	20200000	20280000	112,48,160
chr1	33380000	34120000	T1KDD5	0	+	33380000	34120000	112,48,160
chr1	34180000	34740000	T1KDD6	0	+	34180000	34740000	112,48,160
chr1	37040000	37240000	T1KDD7	0	+	37040000	37240000	112,48,160
chr1	38300000	38380000	T1KDD8	0	+	38300000	38380000	112,48,160
chr1	38420000	38760000	T1KDD9	0	+	38420000	38760000	112,48,160
chr1	41800000	42140000	T1KDD10	0	+	41800000	42140000	112,48,160
chr1	42400000	42620000	T1KDD11	0	+	42400000	42620000	112,48,160
chr1	43780000	43880000	T1KDD12	0	+	43780000	43880000	112,48,160
chr1	44260000	44400000	T1KDD13	0	+	44260000	44400000	112,48,160
chr1	47000000	47160000	T1KDD14	0	+	47000000	47160000	112,48,160
chr1	48000000	48400000	T1KDD15	0	+	48000000	48400000	112,48,160
chr1	48480000	49520000	T1KDD16	0	+	48480000	49520000	112,48,160
chr1	50060000	50320000	T1KDD17	0	+	50060000	50320000	112,48,160
chr1	55280000	56560000	T1KDD18	0	+	55280000	56560000	112,48,160
chr1	56660000	58780000	T1KDD19	0	+	56660000	58780000	112,48,160
chr1	58820000	61020000	T1KDD20	0	+	58820000	61020000	112,48,160
chr1	61100000	61680000	T1KDD21	0	+	61100000	61680000	112,48,160
chr1	62800000	63260000	T1KDD22	0	+	62800000	63260000	112,48,160
chr1	63600000	64740000	T1KDD23	0	+	63600000	64740000	112,48,160
chr1	64860000	64960000	T1KDD24	0	+	64860000	64960000	112,48,160
chr1	65320000	66720000	T1KDD25	0	+	65320000	66720000	112,48,160
chr1	67260000	67400000	T1KDD26	0	+	67260000	67400000	112,48,160
chr1	67560000	68220000	T1KDD27	0	+	67560000	68220000	112,48,160
chr1	68300000	69240000	T1KDD28	0	+	68300000	69240000	112,48,160
chr1	69280000	69560000	T1KDD29	0	+	69280000	69560000	112,48,160
chr1	69580000	70140000	T1KDD30	0	+	69580000	70140000	112,48,160
chr1	70480000	71040000	T1KDD31	0	+	70480000	71040000	112,48,160
chr1	71080000	75120000	T1KDD32	0	+	71080000	75120000	112,48,160
chr1	75140000	75660000	T1KDD33	0	+	75140000	75660000	112,48,160
chr1	75840000	76880000	T1KDD34	0	+	75840000	76880000	112,48,160
chr1	76920000	77520000	T1KDD35	0	+	76920000	77520000	112,48,160
chr1	78060000	81760000	T1KDD36	0	+	78060000	81760000	112,48,160
chr1	82000000	83140000	T1KDD37	0	+	82000000	83140000	112,48,160
chr1	83280000	83340000	T1KDD38	0	+	83280000	83340000	112,48,160
chr1	83400000	84480000	T1KDD39	0	+	83400000	84480000	112,48,160
chr1	84580000	84980000	T1KDD40	0	+	84580000	84980000	112,48,160
chr1	85060000	85180000	T1KDD41	0	+	85060000	85180000	112,48,160
chr1	85280000	86040000	T1KDD42	0	+	85280000	86040000	112,48,160
chr1	86180000	86780000	T1KDD43	0	+	86180000	86780000	112,48,160
chr1	87020000	87680000	T1KDD44	0	+	87020000	87680000	112,48,160
chr1	87720000	88680000	T1KDD45	0	+	87720000	88680000	112,48,160
chr1	89000000	89960000	T1KDD46	0	+	89000000	89960000	112,48,160
chr1	90020000	90700000	T1KDD47	0	+	90020000	90700000	112,48,160
chr1	90740000	90820000	T1KDD48	0	+	90740000	90820000	112,48,160
chr1	91120000	91280000	T1KDD49	0	+	91120000	91280000	112,48,160
chr1	91440000	91780000	T1KDD50	0	+	91440000	91780000	112,48,160
chr1	93740000	93840000	T1KDD51	0	+	93740000	93840000	112,48,160
chr1	93920000	94880000	T1KDD52	0	+	93920000	94880000	112,48,160
chr1	95120000	96640000	T1KDD53	0	+	95120000	96640000	112,48,160
chr1	96820000	98560000	T1KDD54	0	+	96820000	98560000	112,48,160
chr1	98680000	99700000	T1KDD55	0	+	98680000	99700000	112,48,160
chr1	100380000	100880000	T1KDD56	0	+	100380000	100880000	112,48,160
chr1	101000000	102060000	T1KDD57	0	+	101000000	102060000	112,48,160
chr1	102520000	102640000	T1KDD58	0	+	102520000	102640000	112,48,160
chr1	103140000	103540000	T1KDD59	0	+	103140000	103540000	112,48,160
chr1	103860000	104580000	T1KDD60	0	+	103860000	104580000	112,48,160
chr1	105380000	108120000	T1KDD61	0	+	105380000	108120000	112,48,160
chr1	108220000	108240000	T1KDD62	0	+	108220000	108240000	112,48,160
chr1	108300000	108380000	T1KDD63	0	+	108300000	108380000	112,48,160
chr1	108460000	108660000	T1KDD64	0	+	108460000	108660000	112,48,160
chr1	110520000	111620000	T1KDD65	0	+	110520000	111620000	112,48,160
chr1	111760000	112360000	T1KDD66	0	+	111760000	112360000	112,48,160
chr1	113180000	113380000	T1KDD67	0	+	113180000	113380000	112,48,160
chr1	114160000	114340000	T1KDD68	0	+	114160000	114340000	112,48,160
chr1	114800000	116560000	T1KDD69	0	+	114800000	116560000	112,48,160
chr1	116720000	118980000	T1KDD70	0	+	116720000	118980000	112,48,160
chr1	119020000	120000000	T1KDD71	0	+	119020000	120000000	112,48,160
chr1	121640000	121660000	T1KDD72	0	+	121640000	121660000	112,48,160
chr1	121700000	121740000	T1KDD73	0	+	121700000	121740000	112,48,160
chr1	122040000	122060000	T1KDD74	0	+	122040000	122060000	112,48,160
chr1	122420000	122440000	T1KDD75	0	+	122420000	122440000	112,48,160
chr1	143500000	143640000	T1KDD76	0	+	143500000	143640000	112,48,160
chr1	145240000	145280000	T1KDD77	0	+	145240000	145280000	112,48,160
chr1	146500000	146660000	T1KDD78	0	+	146500000	146660000	112,48,160
chr1	147100000	147940000	T1KDD79	0	+	147100000	147940000	112,48,160
chr1	152000000	152100000	T1KDD80	0	+	152000000	152100000	112,48,160
chr1	152120000	152260000	T1KDD81	0	+	152120000	152260000	112,48,160
chr1	152320000	152400000	T1KDD82	0	+	152320000	152400000	112,48,160
chr1	152840000	153480000	T1KDD83	0	+	152840000	153480000	112,48,160
chr1	156960000	157040000	T1KDD84	0	+	156960000	157040000	112,48,160
chr1	157200000	157960000	T1KDD85	0	+	157200000	157960000	112,48,160
chr1	158140000	158180000	T1KDD86	0	+	158140000	158180000	112,48,160
chr1	158220000	159820000	T1KDD87	0	+	158220000	159820000	112,48,160
chr1	159960000	160060000	T1KDD88	0	+	159960000	160060000	112,48,160
chr1	160440000	160880000	T1KDD89	0	+	160440000	160880000	112,48,160
chr1	161800000	162360000	T1KDD90	0	+	161800000	162360000	112,48,160
chr1	162620000	164520000	T1KDD91	0	+	162620000	164520000	112,48,160
chr1	164620000	165340000	T1KDD92	0	+	164620000	165340000	112,48,160
chr1	165380000	165580000	T1KDD93	0	+	165380000	165580000	112,48,160
chr1	165940000	167120000	T1KDD94	0	+	165940000	167120000	112,48,160
chr1	168240000	169260000	T1KDD95	0	+	168240000	169260000	112,48,160
chr1	169500000	169780000	T1KDD96	0	+	169500000	169780000	112,48,160
chr1	170080000	170600000	T1KDD97	0	+	170080000	170600000	112,48,160
chr1	170680000	171360000	T1KDD98	0	+	170680000	171360000	112,48,160
chr1	171800000	172520000	T1KDD99	0	+	171800000	172520000	112,48,160
chr1	172620000	173620000	T1KDD100	0	+	172620000	173620000	112,48,160
chr1	175080000	175920000	T1KDD101	0	+	175080000	175920000	112,48,160
chr1	176240000	178240000	T1KDD102	0	+	176240000	178240000	112,48,160
chr1	178360000	178480000	T1KDD103	0	+	178360000	178480000	112,48,160
chr1	180520000	180620000	T1KDD104	0	+	180520000	180620000	112,48,160
chr1	181220000	181920000	T1KDD105	0	+	181220000	181920000	112,48,160
chr1	182120000	182220000	T1KDD106	0	+	182120000	182220000	112,48,160
chr1	182400000	182780000	T1KDD107	0	+	182400000	182780000	112,48,160
chr1	183040000	183460000	T1KDD108	0	+	183040000	183460000	112,48,160
chr1	183640000	184640000	T1KDD109	0	+	183640000	184640000	112,48,160
chr1	184760000	184960000	T1KDD110	0	+	184760000	184960000	112,48,160
chr1	185320000	186320000	T1KDD111	0	+	185320000	186320000	112,48,160
chr1	186720000	187540000	T1KDD112	0	+	186720000	187540000	112,48,160
chr1	187660000	188760000	T1KDD113	0	+	187660000	188760000	112,48,160
chr1	189760000	190220000	T1KDD114	0	+	189760000	190220000	112,48,160
chr1	191520000	192980000	T1KDD115	0	+	191520000	192980000	112,48,160
chr1	193200000	194520000	T1KDD116	0	+	193200000	194520000	112,48,160
chr1	194760000	195020000	T1KDD117	0	+	194760000	195020000	112,48,160
chr1	195320000	196740000	T1KDD118	0	+	195320000	196740000	112,48,160
chr1	197220000	197640000	T1KDD119	0	+	197220000	197640000	112,48,160
chr1	197940000	198260000	T1KDD120	0	+	197940000	198260000	112,48,160
chr1	198300000	198380000	T1KDD121	0	+	198300000	198380000	112,48,160
chr1	198720000	199840000	T1KDD122	0	+	198720000	199840000	112,48,160
chr1	200100000	200280000	T1KDD123	0	+	200100000	200280000	112,48,160
chr1	202540000	202600000	T1KDD124	0	+	202540000	202600000	112,48,160
chr1	204720000	204920000	T1KDD125	0	+	204720000	204920000	112,48,160
chr1	205820000	205900000	T1KDD126	0	+	205820000	205900000	112,48,160
chr1	206740000	207640000	T1KDD127	0	+	206740000	207640000	112,48,160
chr1	208260000	210220000	T1KDD128	0	+	208260000	210220000	112,48,160
chr1	210340000	211120000	T1KDD129	0	+	210340000	211120000	112,48,160
chr1	213120000	213980000	T1KDD130	0	+	213120000	213980000	112,48,160
chr1	214000000	214500000	T1KDD131	0	+	214000000	214500000	112,48,160
chr1	214640000	217120000	T1KDD132	0	+	214640000	217120000	112,48,160
chr1	217160000	217360000	T1KDD133	0	+	217160000	217360000	112,48,160
chr1	217720000	218280000	T1KDD134	0	+	217720000	218280000	112,48,160
chr1	218380000	219920000	T1KDD135	0	+	218380000	219920000	112,48,160
chr1	220280000	220600000	T1KDD136	0	+	220280000	220600000	112,48,160
chr1	220900000	222460000	T1KDD137	0	+	220900000	222460000	112,48,160
chr1	223140000	223360000	T1KDD138	0	+	223140000	223360000	112,48,160
chr1	223400000	223560000	T1KDD139	0	+	223400000	223560000	112,48,160
chr1	223600000	223680000	T1KDD140	0	+	223600000	223680000	112,48,160
chr1	224520000	225400000	T1KDD141	0	+	224520000	225400000	112,48,160
chr1	227000000	227200000	T1KDD142	0	+	227000000	227200000	112,48,160
chr1	228520000	228560000	T1KDD143	0	+	228520000	228560000	112,48,160
chr1	229660000	230060000	T1KDD144	0	+	229660000	230060000	112,48,160
chr1	230480000	230680000	T1KDD145	0	+	230480000	230680000	112,48,160
chr1	231700000	234180000	T1KDD146	0	+	231700000	234180000	112,48,160
chr1	234220000	234320000	T1KDD147	0	+	234220000	234320000	112,48,160
chr1	234620000	234720000	T1KDD148	0	+	234620000	234720000	112,48,160
chr1	236800000	238640000	T1KDD149	0	+	236800000	238640000	112,48,160
chr1	238920000	239920000	T1KDD150	0	+	238920000	239920000	112,48,160
chr1	240800000	241420000	T1KDD151	0	+	240800000	241420000	112,48,160
chr1	241520000	241720000	T1KDD152	0	+	241520000	241720000	112,48,160
chr1	242200000	242880000	T1KDD153	0	+	242200000	242880000	112,48,160
chr1	243880000	244200000	T1KDD154	0	+	243880000	244200000	112,48,160
chr1	245840000	246200000	T1KDD155	0	+	245840000	246200000	112,48,160
chr1	247480000	247820000	T1KDD156	0	+	247480000	247820000	112,48,160
chr10	1820000	2880000	T1KDD157	0	+	1820000	2880000	112,48,160
chr10	3440000	3660000	T1KDD158	0	+	3440000	3660000	112,48,160
chr10	4040000	5360000	T1KDD159	0	+	4040000	5360000	112,48,160
chr10	6320000	6720000	T1KDD160	0	+	6320000	6720000	112,48,160
chr10	6760000	7320000	T1KDD161	0	+	6760000	7320000	112,48,160
chr10	8120000	9040000	T1KDD162	0	+	8120000	9040000	112,48,160
chr10	9120000	11280000	T1KDD163	0	+	9120000	11280000	112,48,160
chr10	13920000	14520000	T1KDD164	0	+	13920000	14520000	112,48,160
chr10	14640000	14800000	T1KDD165	0	+	14640000	14800000	112,48,160
chr10	15500000	16340000	T1KDD166	0	+	15500000	16340000	112,48,160
chr10	16540000	17100000	T1KDD167	0	+	16540000	17100000	112,48,160
chr10	17820000	18280000	T1KDD168	0	+	17820000	18280000	112,48,160
chr10	18760000	19780000	T1KDD169	0	+	18760000	19780000	112,48,160
chr10	19840000	21160000	T1KDD170	0	+	19840000	21160000	112,48,160
chr10	22140000	22220000	T1KDD171	0	+	22140000	22220000	112,48,160
chr10	23200000	23300000	T1KDD172	0	+	23200000	23300000	112,48,160
chr10	23520000	23660000	T1KDD173	0	+	23520000	23660000	112,48,160
chr10	23700000	24180000	T1KDD174	0	+	23700000	24180000	112,48,160
chr10	25220000	26080000	T1KDD175	0	+	25220000	26080000	112,48,160
chr10	26280000	26380000	T1KDD176	0	+	26280000	26380000	112,48,160
chr10	27420000	27740000	T1KDD177	0	+	27420000	27740000	112,48,160
chr10	27760000	28140000	T1KDD178	0	+	27760000	28140000	112,48,160
chr10	32660000	32900000	T1KDD179	0	+	32660000	32900000	112,48,160
chr10	33040000	33320000	T1KDD180	0	+	33040000	33320000	112,48,160
chr10	33340000	34020000	T1KDD181	0	+	33340000	34020000	112,48,160
chr10	34120000	34600000	T1KDD182	0	+	34120000	34600000	112,48,160
chr10	35420000	35560000	T1KDD183	0	+	35420000	35560000	112,48,160
chr10	35660000	36440000	T1KDD184	0	+	35660000	36440000	112,48,160
chr10	39040000	39320000	T1KDD185	0	+	39040000	39320000	112,48,160
chr10	43720000	44200000	T1KDD186	0	+	43720000	44200000	112,48,160
chr10	44500000	44820000	T1KDD187	0	+	44500000	44820000	112,48,160
chr10	45020000	45180000	T1KDD188	0	+	45020000	45180000	112,48,160
chr10	46840000	47020000	T1KDD189	0	+	46840000	47020000	112,48,160
chr10	47100000	47240000	T1KDD190	0	+	47100000	47240000	112,48,160
chr10	48140000	48300000	T1KDD191	0	+	48140000	48300000	112,48,160
chr10	48700000	49240000	T1KDD192	0	+	48700000	49240000	112,48,160
chr10	49440000	49580000	T1KDD193	0	+	49440000	49580000	112,48,160
chr10	50160000	50620000	T1KDD194	0	+	50160000	50620000	112,48,160
chr10	50780000	52300000	T1KDD195	0	+	50780000	52300000	112,48,160
chr10	52460000	53460000	T1KDD196	0	+	52460000	53460000	112,48,160
chr10	53540000	53860000	T1KDD197	0	+	53540000	53860000	112,48,160
chr10	54000000	55500000	T1KDD198	0	+	54000000	55500000	112,48,160
chr10	55660000	58200000	T1KDD199	0	+	55660000	58200000	112,48,160
chr10	58420000	59900000	T1KDD200	0	+	58420000	59900000	112,48,160
chr10	59980000	62400000	T1KDD201	0	+	59980000	62400000	112,48,160
chr10	62440000	62780000	T1KDD202	0	+	62440000	62780000	112,48,160
chr10	62820000	63020000	T1KDD203	0	+	62820000	63020000	112,48,160
chr10	63760000	64880000	T1KDD204	0	+	63760000	64880000	112,48,160
chr10	65300000	66420000	T1KDD205	0	+	65300000	66420000	112,48,160
chr10	66460000	67720000	T1KDD206	0	+	66460000	67720000	112,48,160
chr10	71140000	71180000	T1KDD207	0	+	71140000	71180000	112,48,160
chr10	75440000	77620000	T1KDD208	0	+	75440000	77620000	112,48,160
chr10	78100000	78160000	T1KDD209	0	+	78100000	78160000	112,48,160
chr10	78480000	78740000	T1KDD210	0	+	78480000	78740000	112,48,160
chr10	80620000	84160000	T1KDD211	0	+	80620000	84160000	112,48,160
chr10	84660000	86140000	T1KDD212	0	+	84660000	86140000	112,48,160
chr10	87380000	87480000	T1KDD213	0	+	87380000	87480000	112,48,160
chr10	87540000	87760000	T1KDD214	0	+	87540000	87760000	112,48,160
chr10	87920000	89700000	T1KDD215	0	+	87920000	89700000	112,48,160
chr10	89760000	91740000	T1KDD216	0	+	89760000	91740000	112,48,160
chr10	93620000	94320000	T1KDD217	0	+	93620000	94320000	112,48,160
chr10	94640000	95140000	T1KDD218	0	+	94640000	95140000	112,48,160
chr10	95300000	95540000	T1KDD219	0	+	95300000	95540000	112,48,160
chr10	95720000	96360000	T1KDD220	0	+	95720000	96360000	112,48,160
chr10	96600000	96700000	T1KDD221	0	+	96600000	96700000	112,48,160
chr10	98040000	98220000	T1KDD222	0	+	98040000	98220000	112,48,160
chr10	98480000	99040000	T1KDD223	0	+	98480000	99040000	112,48,160
chr10	99280000	99500000	T1KDD224	0	+	99280000	99500000	112,48,160
chr10	99780000	99840000	T1KDD225	0	+	99780000	99840000	112,48,160
chr10	104060000	104220000	T1KDD226	0	+	104060000	104220000	112,48,160
chr10	104340000	104620000	T1KDD227	0	+	104340000	104620000	112,48,160
chr10	104660000	105000000	T1KDD228	0	+	104660000	105000000	112,48,160
chr10	105040000	106800000	T1KDD229	0	+	105040000	106800000	112,48,160
chr10	107020000	108460000	T1KDD230	0	+	107020000	108460000	112,48,160
chr10	108620000	110000000	T1KDD231	0	+	108620000	110000000	112,48,160
chr10	110740000	110820000	T1KDD232	0	+	110740000	110820000	112,48,160
chr10	111080000	112780000	T1KDD233	0	+	111080000	112780000	112,48,160
chr10	113140000	113780000	T1KDD234	0	+	113140000	113780000	112,48,160
chr10	113920000	114040000	T1KDD235	0	+	113920000	114040000	112,48,160
chr10	114540000	114760000	T1KDD236	0	+	114540000	114760000	112,48,160
chr10	114900000	115080000	T1KDD237	0	+	114900000	115080000	112,48,160
chr10	115500000	116600000	T1KDD238	0	+	115500000	116600000	112,48,160
chr10	116860000	116980000	T1KDD239	0	+	116860000	116980000	112,48,160
chr10	117560000	118560000	T1KDD240	0	+	117560000	118560000	112,48,160
chr10	119960000	120440000	T1KDD241	0	+	119960000	120440000	112,48,160
chr10	120460000	120900000	T1KDD242	0	+	120460000	120900000	112,48,160
chr10	121000000	121540000	T1KDD243	0	+	121000000	121540000	112,48,160
chr10	122520000	123100000	T1KDD244	0	+	122520000	123100000	112,48,160
chr10	123160000	123960000	T1KDD245	0	+	123160000	123960000	112,48,160
chr10	125280000	125700000	T1KDD246	0	+	125280000	125700000	112,48,160
chr10	125980000	126880000	T1KDD247	0	+	125980000	126880000	112,48,160
chr10	127040000	127280000	T1KDD248	0	+	127040000	127280000	112,48,160
chr10	127460000	127700000	T1KDD249	0	+	127460000	127700000	112,48,160
chr10	128220000	128420000	T1KDD250	0	+	128220000	128420000	112,48,160
chr10	128720000	128920000	T1KDD251	0	+	128720000	128920000	112,48,160
chr10	129060000	129340000	T1KDD252	0	+	129060000	129340000	112,48,160
chr11	480000	540000	T1KDD253	0	+	480000	540000	112,48,160
chr11	4320000	5580000	T1KDD254	0	+	4320000	5580000	112,48,160
chr11	5700000	6200000	T1KDD255	0	+	5700000	6200000	112,48,160
chr11	6700000	7760000	T1KDD256	0	+	6700000	7760000	112,48,160
chr11	10560000	10720000	T1KDD257	0	+	10560000	10720000	112,48,160
chr11	10940000	11840000	T1KDD258	0	+	10940000	11840000	112,48,160
chr11	12300000	14240000	T1KDD259	0	+	12300000	14240000	112,48,160
chr11	14540000	14640000	T1KDD260	0	+	14540000	14640000	112,48,160
chr11	14920000	16600000	T1KDD261	0	+	14920000	16600000	112,48,160
chr11	17780000	18200000	T1KDD262	0	+	17780000	18200000	112,48,160
chr11	18800000	20020000	T1KDD263	0	+	18800000	20020000	112,48,160
chr11	20200000	20340000	T1KDD264	0	+	20200000	20340000	112,48,160
chr11	20620000	23400000	T1KDD265	0	+	20620000	23400000	112,48,160
chr11	23760000	25180000	T1KDD266	0	+	23760000	25180000	112,48,160
chr11	25300000	25720000	T1KDD267	0	+	25300000	25720000	112,48,160
chr11	25980000	27300000	T1KDD268	0	+	25980000	27300000	112,48,160
chr11	27520000	28020000	T1KDD269	0	+	27520000	28020000	112,48,160
chr11	28240000	31440000	T1KDD270	0	+	28240000	31440000	112,48,160
chr11	31840000	32320000	T1KDD271	0	+	31840000	32320000	112,48,160
chr11	33380000	33700000	T1KDD272	0	+	33380000	33700000	112,48,160
chr11	34440000	34880000	T1KDD273	0	+	34440000	34880000	112,48,160
chr11	35000000	36440000	T1KDD274	0	+	35000000	36440000	112,48,160
chr11	36540000	38720000	T1KDD275	0	+	36540000	38720000	112,48,160
chr11	39660000	39780000	T1KDD276	0	+	39660000	39780000	112,48,160
chr11	40020000	41540000	T1KDD277	0	+	40020000	41540000	112,48,160
chr11	41980000	42120000	T1KDD278	0	+	41980000	42120000	112,48,160
chr11	42300000	43300000	T1KDD279	0	+	42300000	43300000	112,48,160
chr11	44100000	44260000	T1KDD280	0	+	44100000	44260000	112,48,160
chr11	45680000	45740000	T1KDD281	0	+	45680000	45740000	112,48,160
chr11	46000000	46080000	T1KDD282	0	+	46000000	46080000	112,48,160
chr11	54880000	55080000	T1KDD283	0	+	54880000	55080000	112,48,160
chr11	56080000	56200000	T1KDD284	0	+	56080000	56200000	112,48,160
chr11	56380000	56720000	T1KDD285	0	+	56380000	56720000	112,48,160
chr11	56860000	57180000	T1KDD286	0	+	56860000	57180000	112,48,160
chr11	57880000	59500000	T1KDD287	0	+	57880000	59500000	112,48,160
chr11	59760000	60740000	T1KDD288	0	+	59760000	60740000	112,48,160
chr11	62220000	62300000	T1KDD289	0	+	62220000	62300000	112,48,160
chr11	63100000	63420000	T1KDD290	0	+	63100000	63420000	112,48,160
chr11	74180000	74360000	T1KDD291	0	+	74180000	74360000	112,48,160
chr11	74800000	75080000	T1KDD292	0	+	74800000	75080000	112,48,160
chr11	75900000	76120000	T1KDD293	0	+	75900000	76120000	112,48,160
chr11	77220000	77460000	T1KDD294	0	+	77220000	77460000	112,48,160
chr11	78660000	79420000	T1KDD295	0	+	78660000	79420000	112,48,160
chr11	79460000	82560000	T1KDD296	0	+	79460000	82560000	112,48,160
chr11	82600000	82840000	T1KDD297	0	+	82600000	82840000	112,48,160
chr11	83280000	85380000	T1KDD298	0	+	83280000	85380000	112,48,160
chr11	85700000	85840000	T1KDD299	0	+	85700000	85840000	112,48,160
chr11	86100000	86220000	T1KDD300	0	+	86100000	86220000	112,48,160
chr11	86380000	86940000	T1KDD301	0	+	86380000	86940000	112,48,160
chr11	87340000	87980000	T1KDD302	0	+	87340000	87980000	112,48,160
chr11	88000000	88920000	T1KDD303	0	+	88000000	88920000	112,48,160
chr11	89040000	89300000	T1KDD304	0	+	89040000	89300000	112,48,160
chr11	89500000	89640000	T1KDD305	0	+	89500000	89640000	112,48,160
chr11	90320000	90940000	T1KDD306	0	+	90320000	90940000	112,48,160
chr11	91060000	93660000	T1KDD307	0	+	91060000	93660000	112,48,160
chr11	93860000	94380000	T1KDD308	0	+	93860000	94380000	112,48,160
chr11	94560000	95780000	T1KDD309	0	+	94560000	95780000	112,48,160
chr11	95860000	97660000	T1KDD310	0	+	95860000	97660000	112,48,160
chr11	97700000	98080000	T1KDD311	0	+	97700000	98080000	112,48,160
chr11	99040000	100660000	T1KDD312	0	+	99040000	100660000	112,48,160
chr11	100780000	101900000	T1KDD313	0	+	100780000	101900000	112,48,160
chr11	102460000	103060000	T1KDD314	0	+	102460000	103060000	112,48,160
chr11	103520000	107280000	T1KDD315	0	+	103520000	107280000	112,48,160
chr11	108680000	110080000	T1KDD316	0	+	108680000	110080000	112,48,160
chr11	110480000	111280000	T1KDD317	0	+	110480000	111280000	112,48,160
chr11	111320000	111420000	T1KDD318	0	+	111320000	111420000	112,48,160
chr11	112240000	113380000	T1KDD319	0	+	112240000	113380000	112,48,160
chr11	113480000	113680000	T1KDD320	0	+	113480000	113680000	112,48,160
chr11	114280000	115620000	T1KDD321	0	+	114280000	115620000	112,48,160
chr11	115680000	116140000	T1KDD322	0	+	115680000	116140000	112,48,160
chr11	116280000	116420000	T1KDD323	0	+	116280000	116420000	112,48,160
chr11	118200000	118300000	T1KDD324	0	+	118200000	118300000	112,48,160
chr11	120960000	122540000	T1KDD325	0	+	120960000	122540000	112,48,160
chr11	123800000	124600000	T1KDD326	0	+	123800000	124600000	112,48,160
chr11	124900000	125060000	T1KDD327	0	+	124900000	125060000	112,48,160
chr11	125720000	125840000	T1KDD328	0	+	125720000	125840000	112,48,160
chr11	126620000	128680000	T1KDD329	0	+	126620000	128680000	112,48,160
chr11	128700000	128860000	T1KDD330	0	+	128700000	128860000	112,48,160
chr11	129380000	129660000	T1KDD331	0	+	129380000	129660000	112,48,160
chr11	130480000	131580000	T1KDD332	0	+	130480000	131580000	112,48,160
chr11	131700000	132700000	T1KDD333	0	+	131700000	132700000	112,48,160
chr11	132740000	133780000	T1KDD334	0	+	132740000	133780000	112,48,160
chr11	134920000	134940000	T1KDD335	0	+	134920000	134940000	112,48,160
chr12	80000	160000	T1KDD336	0	+	80000	160000	112,48,160
chr12	1960000	2040000	T1KDD337	0	+	1960000	2040000	112,48,160
chr12	2140000	2580000	T1KDD338	0	+	2140000	2580000	112,48,160
chr12	2700000	2740000	T1KDD339	0	+	2700000	2740000	112,48,160
chr12	3560000	3940000	T1KDD340	0	+	3560000	3940000	112,48,160
chr12	4040000	4100000	T1KDD341	0	+	4040000	4100000	112,48,160
chr12	4460000	5900000	T1KDD342	0	+	4460000	5900000	112,48,160
chr12	7220000	7620000	T1KDD343	0	+	7220000	7620000	112,48,160
chr12	8420000	8560000	T1KDD344	0	+	8420000	8560000	112,48,160
chr12	9080000	9300000	T1KDD345	0	+	9080000	9300000	112,48,160
chr12	9460000	9500000	T1KDD346	0	+	9460000	9500000	112,48,160
chr12	9580000	10100000	T1KDD347	0	+	9580000	10100000	112,48,160
chr12	10360000	10820000	T1KDD348	0	+	10360000	10820000	112,48,160
chr12	11100000	11120000	T1KDD349	0	+	11100000	11120000	112,48,160
chr12	11420000	11940000	T1KDD350	0	+	11420000	11940000	112,48,160
chr12	13060000	14140000	T1KDD351	0	+	13060000	14140000	112,48,160
chr12	14600000	14740000	T1KDD352	0	+	14600000	14740000	112,48,160
chr12	14820000	15860000	T1KDD353	0	+	14820000	15860000	112,48,160
chr12	15960000	17700000	T1KDD354	0	+	15960000	17700000	112,48,160
chr12	18320000	19080000	T1KDD355	0	+	18320000	19080000	112,48,160
chr12	19620000	20740000	T1KDD356	0	+	19620000	20740000	112,48,160
chr12	21020000	22000000	T1KDD357	0	+	21020000	22000000	112,48,160
chr12	22180000	22360000	T1KDD358	0	+	22180000	22360000	112,48,160
chr12	22700000	24820000	T1KDD359	0	+	22700000	24820000	112,48,160
chr12	25280000	25340000	T1KDD360	0	+	25280000	25340000	112,48,160
chr12	25440000	25840000	T1KDD361	0	+	25440000	25840000	112,48,160
chr12	25960000	26800000	T1KDD362	0	+	25960000	26800000	112,48,160
chr12	27080000	27680000	T1KDD363	0	+	27080000	27680000	112,48,160
chr12	27800000	28000000	T1KDD364	0	+	27800000	28000000	112,48,160
chr12	28100000	29320000	T1KDD365	0	+	28100000	29320000	112,48,160
chr12	29420000	30600000	T1KDD366	0	+	29420000	30600000	112,48,160
chr12	32960000	34020000	T1KDD367	0	+	32960000	34020000	112,48,160
chr12	38360000	42100000	T1KDD368	0	+	38360000	42100000	112,48,160
chr12	42600000	43400000	T1KDD369	0	+	42600000	43400000	112,48,160
chr12	43580000	43720000	T1KDD370	0	+	43580000	43720000	112,48,160
chr12	43900000	45160000	T1KDD371	0	+	43900000	45160000	112,48,160
chr12	45260000	45720000	T1KDD372	0	+	45260000	45720000	112,48,160
chr12	46060000	46240000	T1KDD373	0	+	46060000	46240000	112,48,160
chr12	46400000	46580000	T1KDD374	0	+	46400000	46580000	112,48,160
chr12	46600000	47180000	T1KDD375	0	+	46600000	47180000	112,48,160
chr12	47360000	47660000	T1KDD376	0	+	47360000	47660000	112,48,160
chr12	51440000	51520000	T1KDD377	0	+	51440000	51520000	112,48,160
chr12	51620000	51800000	T1KDD378	0	+	51620000	51800000	112,48,160
chr12	52620000	52800000	T1KDD379	0	+	52620000	52800000	112,48,160
chr12	53760000	53920000	T1KDD380	0	+	53760000	53920000	112,48,160
chr12	54600000	55640000	T1KDD381	0	+	54600000	55640000	112,48,160
chr12	57920000	57940000	T1KDD382	0	+	57920000	57940000	112,48,160
chr12	58080000	58580000	T1KDD383	0	+	58080000	58580000	112,48,160
chr12	58620000	58920000	T1KDD384	0	+	58620000	58920000	112,48,160
chr12	59060000	59360000	T1KDD385	0	+	59060000	59360000	112,48,160
chr12	59400000	60500000	T1KDD386	0	+	59400000	60500000	112,48,160
chr12	61100000	62180000	T1KDD387	0	+	61100000	62180000	112,48,160
chr12	62640000	63480000	T1KDD388	0	+	62640000	63480000	112,48,160
chr12	63920000	64160000	T1KDD389	0	+	63920000	64160000	112,48,160
chr12	64860000	65120000	T1KDD390	0	+	64860000	65120000	112,48,160
chr12	65300000	65720000	T1KDD391	0	+	65300000	65720000	112,48,160
chr12	65900000	66120000	T1KDD392	0	+	65900000	66120000	112,48,160
chr12	66240000	67240000	T1KDD393	0	+	66240000	67240000	112,48,160
chr12	67340000	68520000	T1KDD394	0	+	67340000	68520000	112,48,160
chr12	68880000	69140000	T1KDD395	0	+	68880000	69140000	112,48,160
chr12	69780000	70180000	T1KDD396	0	+	69780000	70180000	112,48,160
chr12	70380000	71620000	T1KDD397	0	+	70380000	71620000	112,48,160
chr12	71920000	73140000	T1KDD398	0	+	71920000	73140000	112,48,160
chr12	74220000	75980000	T1KDD399	0	+	74220000	75980000	112,48,160
chr12	76180000	76340000	T1KDD400	0	+	76180000	76340000	112,48,160
chr12	76880000	79500000	T1KDD401	0	+	76880000	79500000	112,48,160
chr12	80020000	82000000	T1KDD402	0	+	80020000	82000000	112,48,160
chr12	82040000	82300000	T1KDD403	0	+	82040000	82300000	112,48,160
chr12	82420000	82680000	T1KDD404	0	+	82420000	82680000	112,48,160
chr12	82920000	83880000	T1KDD405	0	+	82920000	83880000	112,48,160
chr12	84400000	84860000	T1KDD406	0	+	84400000	84860000	112,48,160
chr12	84920000	85200000	T1KDD407	0	+	84920000	85200000	112,48,160
chr12	85300000	87940000	T1KDD408	0	+	85300000	87940000	112,48,160
chr12	88180000	89280000	T1KDD409	0	+	88180000	89280000	112,48,160
chr12	89740000	90620000	T1KDD410	0	+	89740000	90620000	112,48,160
chr12	90860000	92100000	T1KDD411	0	+	90860000	92100000	112,48,160
chr12	92260000	92780000	T1KDD412	0	+	92260000	92780000	112,48,160
chr12	93000000	93240000	T1KDD413	0	+	93000000	93240000	112,48,160
chr12	93580000	94340000	T1KDD414	0	+	93580000	94340000	112,48,160
chr12	94680000	94820000	T1KDD415	0	+	94680000	94820000	112,48,160
chr12	96560000	98380000	T1KDD416	0	+	96560000	98380000	112,48,160
chr12	98720000	98820000	T1KDD417	0	+	98720000	98820000	112,48,160
chr12	98860000	99980000	T1KDD418	0	+	98860000	99980000	112,48,160
chr12	100380000	101120000	T1KDD419	0	+	100380000	101120000	112,48,160
chr12	101920000	102040000	T1KDD420	0	+	101920000	102040000	112,48,160
chr12	102160000	103760000	T1KDD421	0	+	102160000	103760000	112,48,160
chr12	104460000	104600000	T1KDD422	0	+	104460000	104600000	112,48,160
chr12	104760000	104940000	T1KDD423	0	+	104760000	104940000	112,48,160
chr12	105240000	106100000	T1KDD424	0	+	105240000	106100000	112,48,160
chr12	106620000	106900000	T1KDD425	0	+	106620000	106900000	112,48,160
chr12	107100000	107580000	T1KDD426	0	+	107100000	107580000	112,48,160
chr12	107880000	108280000	T1KDD427	0	+	107880000	108280000	112,48,160
chr12	108360000	108500000	T1KDD428	0	+	108360000	108500000	112,48,160
chr12	112580000	112940000	T1KDD429	0	+	112580000	112940000	112,48,160
chr12	114020000	114380000	T1KDD430	0	+	114020000	114380000	112,48,160
chr12	114880000	115900000	T1KDD431	0	+	114880000	115900000	112,48,160
chr12	117460000	117840000	T1KDD432	0	+	117460000	117840000	112,48,160
chr12	118400000	119140000	T1KDD433	0	+	118400000	119140000	112,48,160
chr12	119220000	119580000	T1KDD434	0	+	119220000	119580000	112,48,160
chr12	125340000	126240000	T1KDD435	0	+	125340000	126240000	112,48,160
chr12	126400000	128240000	T1KDD436	0	+	126400000	128240000	112,48,160
chr12	129000000	130000000	T1KDD437	0	+	129000000	130000000	112,48,160
chr12	130220000	130340000	T1KDD438	0	+	130220000	130340000	112,48,160
chr12	130380000	130400000	T1KDD439	0	+	130380000	130400000	112,48,160
chr13	0	5000000	T1KDD440	0	+	0	5000000	112,48,160
chr13	21680000	22600000	T1KDD441	0	+	21680000	22600000	112,48,160
chr13	23720000	23880000	T1KDD442	0	+	23720000	23880000	112,48,160
chr13	24020000	24220000	T1KDD443	0	+	24020000	24220000	112,48,160
chr13	25400000	25660000	T1KDD444	0	+	25400000	25660000	112,48,160
chr13	25820000	25880000	T1KDD445	0	+	25820000	25880000	112,48,160
chr13	26320000	26460000	T1KDD446	0	+	26320000	26460000	112,48,160
chr13	26760000	26940000	T1KDD447	0	+	26760000	26940000	112,48,160
chr13	27480000	27760000	T1KDD448	0	+	27480000	27760000	112,48,160
chr13	28300000	28480000	T1KDD449	0	+	28300000	28480000	112,48,160
chr13	28540000	28640000	T1KDD450	0	+	28540000	28640000	112,48,160
chr13	28840000	29480000	T1KDD451	0	+	28840000	29480000	112,48,160
chr13	29640000	30100000	T1KDD452	0	+	29640000	30100000	112,48,160
chr13	30680000	30800000	T1KDD453	0	+	30680000	30800000	112,48,160
chr13	30940000	31160000	T1KDD454	0	+	30940000	31160000	112,48,160
chr13	31220000	32300000	T1KDD455	0	+	31220000	32300000	112,48,160
chr13	32740000	34940000	T1KDD456	0	+	32740000	34940000	112,48,160
chr13	35480000	36280000	T1KDD457	0	+	35480000	36280000	112,48,160
chr13	36440000	36800000	T1KDD458	0	+	36440000	36800000	112,48,160
chr13	37080000	39600000	T1KDD459	0	+	37080000	39600000	112,48,160
chr13	39680000	40620000	T1KDD460	0	+	39680000	40620000	112,48,160
chr13	41460000	42040000	T1KDD461	0	+	41460000	42040000	112,48,160
chr13	42060000	42980000	T1KDD462	0	+	42060000	42980000	112,48,160
chr13	43060000	43780000	T1KDD463	0	+	43060000	43780000	112,48,160
chr13	43900000	44360000	T1KDD464	0	+	43900000	44360000	112,48,160
chr13	44800000	44860000	T1KDD465	0	+	44800000	44860000	112,48,160
chr13	45520000	46320000	T1KDD466	0	+	45520000	46320000	112,48,160
chr13	46560000	47900000	T1KDD467	0	+	46560000	47900000	112,48,160
chr13	48260000	48300000	T1KDD468	0	+	48260000	48300000	112,48,160
chr13	48460000	48960000	T1KDD469	0	+	48460000	48960000	112,48,160
chr13	50140000	51440000	T1KDD470	0	+	50140000	51440000	112,48,160
chr13	51460000	51760000	T1KDD471	0	+	51460000	51760000	112,48,160
chr13	51820000	51920000	T1KDD472	0	+	51820000	51920000	112,48,160
chr13	52860000	56360000	T1KDD473	0	+	52860000	56360000	112,48,160
chr13	56660000	57060000	T1KDD474	0	+	56660000	57060000	112,48,160
chr13	57320000	57620000	T1KDD475	0	+	57320000	57620000	112,48,160
chr13	57640000	60380000	T1KDD476	0	+	57640000	60380000	112,48,160
chr13	60600000	61740000	T1KDD477	0	+	60600000	61740000	112,48,160
chr13	61880000	62100000	T1KDD478	0	+	61880000	62100000	112,48,160
chr13	62480000	63000000	T1KDD479	0	+	62480000	63000000	112,48,160
chr13	63900000	64060000	T1KDD480	0	+	63900000	64060000	112,48,160
chr13	64140000	64920000	T1KDD481	0	+	64140000	64920000	112,48,160
chr13	65240000	65420000	T1KDD482	0	+	65240000	65420000	112,48,160
chr13	65600000	67760000	T1KDD483	0	+	65600000	67760000	112,48,160
chr13	67920000	68120000	T1KDD484	0	+	67920000	68120000	112,48,160
chr13	70980000	71380000	T1KDD485	0	+	70980000	71380000	112,48,160
chr13	71900000	72700000	T1KDD486	0	+	71900000	72700000	112,48,160
chr13	73200000	74120000	T1KDD487	0	+	73200000	74120000	112,48,160
chr13	74140000	75480000	T1KDD488	0	+	74140000	75480000	112,48,160
chr13	75640000	76960000	T1KDD489	0	+	75640000	76960000	112,48,160
chr13	77340000	77660000	T1KDD490	0	+	77340000	77660000	112,48,160
chr13	77720000	78580000	T1KDD491	0	+	77720000	78580000	112,48,160
chr13	78660000	79300000	T1KDD492	0	+	78660000	79300000	112,48,160
chr13	79500000	79880000	T1KDD493	0	+	79500000	79880000	112,48,160
chr13	79980000	80200000	T1KDD494	0	+	79980000	80200000	112,48,160
chr13	80380000	80620000	T1KDD495	0	+	80380000	80620000	112,48,160
chr13	81120000	83100000	T1KDD496	0	+	81120000	83100000	112,48,160
chr13	83220000	83860000	T1KDD497	0	+	83220000	83860000	112,48,160
chr13	84140000	84700000	T1KDD498	0	+	84140000	84700000	112,48,160
chr13	85240000	85840000	T1KDD499	0	+	85240000	85840000	112,48,160
chr13	86040000	86220000	T1KDD500	0	+	86040000	86220000	112,48,160
chr13	86260000	86520000	T1KDD501	0	+	86260000	86520000	112,48,160
chr13	87280000	87580000	T1KDD502	0	+	87280000	87580000	112,48,160
chr13	88020000	88880000	T1KDD503	0	+	88020000	88880000	112,48,160
chr13	89220000	89480000	T1KDD504	0	+	89220000	89480000	112,48,160
chr13	89800000	90320000	T1KDD505	0	+	89800000	90320000	112,48,160
chr13	90400000	91320000	T1KDD506	0	+	90400000	91320000	112,48,160
chr13	91400000	93220000	T1KDD507	0	+	91400000	93220000	112,48,160
chr13	93280000	94540000	T1KDD508	0	+	93280000	94540000	112,48,160
chr13	94740000	95180000	T1KDD509	0	+	94740000	95180000	112,48,160
chr13	96060000	97920000	T1KDD510	0	+	96060000	97920000	112,48,160
chr13	98760000	99080000	T1KDD511	0	+	98760000	99080000	112,48,160
chr13	99240000	99380000	T1KDD512	0	+	99240000	99380000	112,48,160
chr13	100680000	102760000	T1KDD513	0	+	100680000	102760000	112,48,160
chr13	102860000	106520000	T1KDD514	0	+	102860000	106520000	112,48,160
chr13	106580000	108180000	T1KDD515	0	+	106580000	108180000	112,48,160
chr13	108300000	108480000	T1KDD516	0	+	108300000	108480000	112,48,160
chr13	108520000	109700000	T1KDD517	0	+	108520000	109700000	112,48,160
chr13	109800000	110100000	T1KDD518	0	+	109800000	110100000	112,48,160
chr14	0	5000000	T1KDD519	0	+	0	5000000	112,48,160
chr14	18440000	18500000	T1KDD520	0	+	18440000	18500000	112,48,160
chr14	19900000	20280000	T1KDD521	0	+	19900000	20280000	112,48,160
chr14	20500000	20620000	T1KDD522	0	+	20500000	20620000	112,48,160
chr14	21620000	22540000	T1KDD523	0	+	21620000	22540000	112,48,160
chr14	23600000	23940000	T1KDD524	0	+	23600000	23940000	112,48,160
chr14	24500000	27760000	T1KDD525	0	+	24500000	27760000	112,48,160
chr14	27860000	28120000	T1KDD526	0	+	27860000	28120000	112,48,160
chr14	28200000	28740000	T1KDD527	0	+	28200000	28740000	112,48,160
chr14	29040000	29480000	T1KDD528	0	+	29040000	29480000	112,48,160
chr14	29580000	29900000	T1KDD529	0	+	29580000	29900000	112,48,160
chr14	29980000	30540000	T1KDD530	0	+	29980000	30540000	112,48,160
chr14	30720000	30860000	T1KDD531	0	+	30720000	30860000	112,48,160
chr14	31820000	32060000	T1KDD532	0	+	31820000	32060000	112,48,160
chr14	32300000	32920000	T1KDD533	0	+	32300000	32920000	112,48,160
chr14	32960000	34380000	T1KDD534	0	+	32960000	34380000	112,48,160
chr14	35900000	36500000	T1KDD535	0	+	35900000	36500000	112,48,160
chr14	36680000	37160000	T1KDD536	0	+	36680000	37160000	112,48,160
chr14	37640000	39020000	T1KDD537	0	+	37640000	39020000	112,48,160
chr14	39460000	43060000	T1KDD538	0	+	39460000	43060000	112,48,160
chr14	43580000	43920000	T1KDD539	0	+	43580000	43920000	112,48,160
chr14	44040000	44880000	T1KDD540	0	+	44040000	44880000	112,48,160
chr14	45340000	45740000	T1KDD541	0	+	45340000	45740000	112,48,160
chr14	45780000	49480000	T1KDD542	0	+	45780000	49480000	112,48,160
chr14	49520000	49540000	T1KDD543	0	+	49520000	49540000	112,48,160
chr14	50980000	52540000	T1KDD544	0	+	50980000	52540000	112,48,160
chr14	53240000	53940000	T1KDD545	0	+	53240000	53940000	112,48,160
chr14	53980000	54380000	T1KDD546	0	+	53980000	54380000	112,48,160
chr14	54580000	54760000	T1KDD547	0	+	54580000	54760000	112,48,160
chr14	55680000	56780000	T1KDD548	0	+	55680000	56780000	112,48,160
chr14	56880000	57200000	T1KDD549	0	+	56880000	57200000	112,48,160
chr14	57400000	58140000	T1KDD550	0	+	57400000	58140000	112,48,160
chr14	58660000	59460000	T1KDD551	0	+	58660000	59460000	112,48,160
chr14	59580000	60240000	T1KDD552	0	+	59580000	60240000	112,48,160
chr14	60520000	60620000	T1KDD553	0	+	60520000	60620000	112,48,160
chr14	61040000	61280000	T1KDD554	0	+	61040000	61280000	112,48,160
chr14	61340000	61680000	T1KDD555	0	+	61340000	61680000	112,48,160
chr14	61840000	63380000	T1KDD556	0	+	61840000	63380000	112,48,160
chr14	65540000	66500000	T1KDD557	0	+	65540000	66500000	112,48,160
chr14	67860000	68500000	T1KDD558	0	+	67860000	68500000	112,48,160
chr14	69780000	70800000	T1KDD559	0	+	69780000	70800000	112,48,160
chr14	71860000	72700000	T1KDD560	0	+	71860000	72700000	112,48,160
chr14	75580000	75620000	T1KDD561	0	+	75580000	75620000	112,48,160
chr14	75660000	76080000	T1KDD562	0	+	75660000	76080000	112,48,160
chr14	76160000	76300000	T1KDD563	0	+	76160000	76300000	112,48,160
chr14	78000000	81180000	T1KDD564	0	+	78000000	81180000	112,48,160
chr14	81280000	81420000	T1KDD565	0	+	81280000	81420000	112,48,160
chr14	81560000	81600000	T1KDD566	0	+	81560000	81600000	112,48,160
chr14	81640000	86260000	T1KDD567	0	+	81640000	86260000	112,48,160
chr14	86300000	87940000	T1KDD568	0	+	86300000	87940000	112,48,160
chr14	87980000	88360000	T1KDD569	0	+	87980000	88360000	112,48,160
chr14	88860000	89280000	T1KDD570	0	+	88860000	89280000	112,48,160
chr14	89620000	90220000	T1KDD571	0	+	89620000	90220000	112,48,160
chr14	94380000	94540000	T1KDD572	0	+	94380000	94540000	112,48,160
chr14	95600000	95960000	T1KDD573	0	+	95600000	95960000	112,48,160
chr14	96640000	98880000	T1KDD574	0	+	96640000	98880000	112,48,160
chr14	100920000	101000000	T1KDD575	0	+	100920000	101000000	112,48,160
chr15	0	5000000	T1KDD576	0	+	0	5000000	112,48,160
chr15	17100000	17140000	T1KDD577	0	+	17100000	17140000	112,48,160
chr15	20660000	20700000	T1KDD578	0	+	20660000	20700000	112,48,160
chr15	20720000	20740000	T1KDD579	0	+	20720000	20740000	112,48,160
chr15	20980000	21020000	T1KDD580	0	+	20980000	21020000	112,48,160
chr15	22300000	22320000	T1KDD581	0	+	22300000	22320000	112,48,160
chr15	22380000	22400000	T1KDD582	0	+	22380000	22400000	112,48,160
chr15	23980000	24420000	T1KDD583	0	+	23980000	24420000	112,48,160
chr15	24540000	24660000	T1KDD584	0	+	24540000	24660000	112,48,160
chr15	25080000	25160000	T1KDD585	0	+	25080000	25160000	112,48,160
chr15	25440000	25620000	T1KDD586	0	+	25440000	25620000	112,48,160
chr15	25960000	26760000	T1KDD587	0	+	25960000	26760000	112,48,160
chr15	26980000	27760000	T1KDD588	0	+	26980000	27760000	112,48,160
chr15	32940000	33900000	T1KDD589	0	+	32940000	33900000	112,48,160
chr15	34620000	34880000	T1KDD590	0	+	34620000	34880000	112,48,160
chr15	35100000	37080000	T1KDD591	0	+	35100000	37080000	112,48,160
chr15	37120000	38240000	T1KDD592	0	+	37120000	38240000	112,48,160
chr15	38360000	39900000	T1KDD593	0	+	38360000	39900000	112,48,160
chr15	43660000	43700000	T1KDD594	0	+	43660000	43700000	112,48,160
chr15	45720000	48960000	T1KDD595	0	+	45720000	48960000	112,48,160
chr15	49240000	50140000	T1KDD596	0	+	49240000	50140000	112,48,160
chr15	51100000	51500000	T1KDD597	0	+	51100000	51500000	112,48,160
chr15	51660000	51720000	T1KDD598	0	+	51660000	51720000	112,48,160
chr15	52840000	55140000	T1KDD599	0	+	52840000	55140000	112,48,160
chr15	56280000	56840000	T1KDD600	0	+	56280000	56840000	112,48,160
chr15	57380000	58540000	T1KDD601	0	+	57380000	58540000	112,48,160
chr15	59820000	59980000	T1KDD602	0	+	59820000	59980000	112,48,160
chr15	60040000	60320000	T1KDD603	0	+	60040000	60320000	112,48,160
chr15	60480000	61820000	T1KDD604	0	+	60480000	61820000	112,48,160
chr15	62080000	62160000	T1KDD605	0	+	62080000	62160000	112,48,160
chr15	62500000	62840000	T1KDD606	0	+	62500000	62840000	112,48,160
chr15	67260000	67480000	T1KDD607	0	+	67260000	67480000	112,48,160
chr15	67600000	67780000	T1KDD608	0	+	67600000	67780000	112,48,160
chr15	68900000	69280000	T1KDD609	0	+	68900000	69280000	112,48,160
chr15	71140000	71720000	T1KDD610	0	+	71140000	71720000	112,48,160
chr15	72800000	73280000	T1KDD611	0	+	72800000	73280000	112,48,160
chr15	76360000	76580000	T1KDD612	0	+	76360000	76580000	112,48,160
chr15	77100000	77240000	T1KDD613	0	+	77100000	77240000	112,48,160
chr15	79100000	79860000	T1KDD614	0	+	79100000	79860000	112,48,160
chr15	80180000	80560000	T1KDD615	0	+	80180000	80560000	112,48,160
chr15	80800000	80940000	T1KDD616	0	+	80800000	80940000	112,48,160
chr15	81020000	82040000	T1KDD617	0	+	81020000	82040000	112,48,160
chr15	83680000	84120000	T1KDD618	0	+	83680000	84120000	112,48,160
chr15	85000000	85140000	T1KDD619	0	+	85000000	85140000	112,48,160
chr15	85900000	88220000	T1KDD620	0	+	85900000	88220000	112,48,160
chr15	88280000	88440000	T1KDD621	0	+	88280000	88440000	112,48,160
chr15	91120000	92600000	T1KDD622	0	+	91120000	92600000	112,48,160
chr15	93440000	96280000	T1KDD623	0	+	93440000	96280000	112,48,160
chr15	96420000	98420000	T1KDD624	0	+	96420000	98420000	112,48,160
chr15	100460000	100540000	T1KDD625	0	+	100460000	100540000	112,48,160
chr15	101800000	101880000	T1KDD626	0	+	101800000	101880000	112,48,160
chr16	5300000	8540000	T1KDD627	0	+	5300000	8540000	112,48,160
chr16	9220000	10180000	T1KDD628	0	+	9220000	10180000	112,48,160
chr16	12920000	13900000	T1KDD629	0	+	12920000	13900000	112,48,160
chr16	14080000	14260000	T1KDD630	0	+	14080000	14260000	112,48,160
chr16	16860000	16900000	T1KDD631	0	+	16860000	16900000	112,48,160
chr16	16980000	17240000	T1KDD632	0	+	16980000	17240000	112,48,160
chr16	17500000	18100000	T1KDD633	0	+	17500000	18100000	112,48,160
chr16	18640000	18700000	T1KDD634	0	+	18640000	18700000	112,48,160
chr16	19940000	20740000	T1KDD635	0	+	19940000	20740000	112,48,160
chr16	22620000	23140000	T1KDD636	0	+	22620000	23140000	112,48,160
chr16	23880000	24300000	T1KDD637	0	+	23880000	24300000	112,48,160
chr16	25320000	26980000	T1KDD638	0	+	25320000	26980000	112,48,160
chr16	33860000	33900000	T1KDD639	0	+	33860000	33900000	112,48,160
chr16	47560000	48160000	T1KDD640	0	+	47560000	48160000	112,48,160
chr16	48680000	49260000	T1KDD641	0	+	48680000	49260000	112,48,160
chr16	50760000	51100000	T1KDD642	0	+	50760000	51100000	112,48,160
chr16	51160000	52960000	T1KDD643	0	+	51160000	52960000	112,48,160
chr16	53820000	54140000	T1KDD644	0	+	53820000	54140000	112,48,160
chr16	54380000	54880000	T1KDD645	0	+	54380000	54880000	112,48,160
chr16	55120000	55460000	T1KDD646	0	+	55120000	55460000	112,48,160
chr16	55520000	55820000	T1KDD647	0	+	55520000	55820000	112,48,160
chr16	55960000	56260000	T1KDD648	0	+	55960000	56260000	112,48,160
chr16	58820000	66220000	T1KDD649	0	+	58820000	66220000	112,48,160
chr16	70860000	70920000	T1KDD650	0	+	70860000	70920000	112,48,160
chr16	70980000	71020000	T1KDD651	0	+	70980000	71020000	112,48,160
chr16	71040000	71340000	T1KDD652	0	+	71040000	71340000	112,48,160
chr16	72160000	72520000	T1KDD653	0	+	72160000	72520000	112,48,160
chr16	72700000	72920000	T1KDD654	0	+	72700000	72920000	112,48,160
chr16	73120000	74260000	T1KDD655	0	+	73120000	74260000	112,48,160
chr16	75740000	77180000	T1KDD656	0	+	75740000	77180000	112,48,160
chr16	77260000	79520000	T1KDD657	0	+	77260000	79520000	112,48,160
chr16	79560000	80860000	T1KDD658	0	+	79560000	80860000	112,48,160
chr16	81920000	83800000	T1KDD659	0	+	81920000	83800000	112,48,160
chr17	240000	260000	T1KDD660	0	+	240000	260000	112,48,160
chr17	300000	320000	T1KDD661	0	+	300000	320000	112,48,160
chr17	3060000	3500000	T1KDD662	0	+	3060000	3500000	112,48,160
chr17	6260000	6340000	T1KDD663	0	+	6260000	6340000	112,48,160
chr17	6720000	6880000	T1KDD664	0	+	6720000	6880000	112,48,160
chr17	10360000	10600000	T1KDD665	0	+	10360000	10600000	112,48,160
chr17	10840000	11900000	T1KDD666	0	+	10840000	11900000	112,48,160
chr17	12020000	12900000	T1KDD667	0	+	12020000	12900000	112,48,160
chr17	13020000	13560000	T1KDD668	0	+	13020000	13560000	112,48,160
chr17	13640000	14280000	T1KDD669	0	+	13640000	14280000	112,48,160
chr17	14380000	15060000	T1KDD670	0	+	14380000	15060000	112,48,160
chr17	15100000	15500000	T1KDD671	0	+	15100000	15500000	112,48,160
chr17	27120000	27220000	T1KDD672	0	+	27120000	27220000	112,48,160
chr17	27820000	28200000	T1KDD673	0	+	27820000	28200000	112,48,160
chr17	29960000	30100000	T1KDD674	0	+	29960000	30100000	112,48,160
chr17	32540000	34560000	T1KDD675	0	+	32540000	34560000	112,48,160
chr17	34680000	34880000	T1KDD676	0	+	34680000	34880000	112,48,160
chr17	35180000	35440000	T1KDD677	0	+	35180000	35440000	112,48,160
chr17	40580000	40860000	T1KDD678	0	+	40580000	40860000	112,48,160
chr17	41080000	41180000	T1KDD679	0	+	41080000	41180000	112,48,160
chr17	48160000	48460000	T1KDD680	0	+	48160000	48460000	112,48,160
chr17	51320000	52540000	T1KDD681	0	+	51320000	52540000	112,48,160
chr17	52580000	56580000	T1KDD682	0	+	52580000	56580000	112,48,160
chr17	56600000	56820000	T1KDD683	0	+	56600000	56820000	112,48,160
chr17	60980000	61320000	T1KDD684	0	+	60980000	61320000	112,48,160
chr17	63020000	63420000	T1KDD685	0	+	63020000	63420000	112,48,160
chr17	65200000	65480000	T1KDD686	0	+	65200000	65480000	112,48,160
chr17	65660000	66080000	T1KDD687	0	+	65660000	66080000	112,48,160
chr17	66380000	66720000	T1KDD688	0	+	66380000	66720000	112,48,160
chr17	68520000	69240000	T1KDD689	0	+	68520000	69240000	112,48,160
chr17	69520000	70320000	T1KDD690	0	+	69520000	70320000	112,48,160
chr17	70520000	71600000	T1KDD691	0	+	70520000	71600000	112,48,160
chr17	71800000	72100000	T1KDD692	0	+	71800000	72100000	112,48,160
chr17	72140000	72360000	T1KDD693	0	+	72140000	72360000	112,48,160
chr18	320000	460000	T1KDD694	0	+	320000	460000	112,48,160
chr18	920000	2500000	T1KDD695	0	+	920000	2500000	112,48,160
chr18	3720000	5880000	T1KDD696	0	+	3720000	5880000	112,48,160
chr18	5900000	6940000	T1KDD697	0	+	5900000	6940000	112,48,160
chr18	7580000	8420000	T1KDD698	0	+	7580000	8420000	112,48,160
chr18	10660000	11140000	T1KDD699	0	+	10660000	11140000	112,48,160
chr18	11180000	11600000	T1KDD700	0	+	11180000	11600000	112,48,160
chr18	13880000	14100000	T1KDD701	0	+	13880000	14100000	112,48,160
chr18	14260000	14340000	T1KDD702	0	+	14260000	14340000	112,48,160
chr18	22220000	22920000	T1KDD703	0	+	22220000	22920000	112,48,160
chr18	23740000	23980000	T1KDD704	0	+	23740000	23980000	112,48,160
chr18	24500000	25260000	T1KDD705	0	+	24500000	25260000	112,48,160
chr18	25400000	25880000	T1KDD706	0	+	25400000	25880000	112,48,160
chr18	26560000	28160000	T1KDD707	0	+	26560000	28160000	112,48,160
chr18	28200000	31680000	T1KDD708	0	+	28200000	31680000	112,48,160
chr18	32160000	32940000	T1KDD709	0	+	32160000	32940000	112,48,160
chr18	33360000	33380000	T1KDD710	0	+	33360000	33380000	112,48,160
chr18	33420000	34120000	T1KDD711	0	+	33420000	34120000	112,48,160
chr18	34280000	35200000	T1KDD712	0	+	34280000	35200000	112,48,160
chr18	35300000	35880000	T1KDD713	0	+	35300000	35880000	112,48,160
chr18	36300000	36820000	T1KDD714	0	+	36300000	36820000	112,48,160
chr18	37580000	43680000	T1KDD715	0	+	37580000	43680000	112,48,160
chr18	43760000	44300000	T1KDD716	0	+	43760000	44300000	112,48,160
chr18	44380000	45760000	T1KDD717	0	+	44380000	45760000	112,48,160
chr18	46480000	46640000	T1KDD718	0	+	46480000	46640000	112,48,160
chr18	46980000	47020000	T1KDD719	0	+	46980000	47020000	112,48,160
chr18	47040000	47140000	T1KDD720	0	+	47040000	47140000	112,48,160
chr18	47280000	47740000	T1KDD721	0	+	47280000	47740000	112,48,160
chr18	48460000	48520000	T1KDD722	0	+	48460000	48520000	112,48,160
chr18	49060000	49380000	T1KDD723	0	+	49060000	49380000	112,48,160
chr18	49860000	50240000	T1KDD724	0	+	49860000	50240000	112,48,160
chr18	50560000	50640000	T1KDD725	0	+	50560000	50640000	112,48,160
chr18	51200000	51680000	T1KDD726	0	+	51200000	51680000	112,48,160
chr18	51820000	52440000	T1KDD727	0	+	51820000	52440000	112,48,160
chr18	52480000	54200000	T1KDD728	0	+	52480000	54200000	112,48,160
chr18	54380000	56560000	T1KDD729	0	+	54380000	56560000	112,48,160
chr18	56720000	57420000	T1KDD730	0	+	56720000	57420000	112,48,160
chr18	57460000	57540000	T1KDD731	0	+	57460000	57540000	112,48,160
chr18	57880000	58040000	T1KDD732	0	+	57880000	58040000	112,48,160
chr18	59060000	59220000	T1KDD733	0	+	59060000	59220000	112,48,160
chr18	59280000	59640000	T1KDD734	0	+	59280000	59640000	112,48,160
chr18	60040000	62100000	T1KDD735	0	+	60040000	62100000	112,48,160
chr18	63080000	63300000	T1KDD736	0	+	63080000	63300000	112,48,160
chr18	63460000	66100000	T1KDD737	0	+	63460000	66100000	112,48,160
chr18	66560000	67440000	T1KDD738	0	+	66560000	67440000	112,48,160
chr18	67540000	68680000	T1KDD739	0	+	67540000	68680000	112,48,160
chr18	68720000	69380000	T1KDD740	0	+	68720000	69380000	112,48,160
chr18	69620000	70040000	T1KDD741	0	+	69620000	70040000	112,48,160
chr18	70500000	72860000	T1KDD742	0	+	70500000	72860000	112,48,160
chr18	72880000	72940000	T1KDD743	0	+	72880000	72940000	112,48,160
chr18	73020000	74140000	T1KDD744	0	+	73020000	74140000	112,48,160
chr18	74600000	75060000	T1KDD745	0	+	74600000	75060000	112,48,160
chr18	75380000	76260000	T1KDD746	0	+	75380000	76260000	112,48,160
chr18	77260000	77420000	T1KDD747	0	+	77260000	77420000	112,48,160
chr18	77460000	78120000	T1KDD748	0	+	77460000	78120000	112,48,160
chr19	0	120000	T1KDD749	0	+	0	120000	112,48,160
chr19	8880000	8980000	T1KDD750	0	+	8880000	8980000	112,48,160
chr19	13400000	13560000	T1KDD751	0	+	13400000	13560000	112,48,160
chr19	14800000	14940000	T1KDD752	0	+	14800000	14940000	112,48,160
chr19	20280000	20540000	T1KDD753	0	+	20280000	20540000	112,48,160
chr19	21860000	21940000	T1KDD754	0	+	21860000	21940000	112,48,160
chr19	22920000	23060000	T1KDD755	0	+	22920000	23060000	112,48,160
chr19	23280000	23360000	T1KDD756	0	+	23280000	23360000	112,48,160
chr19	23440000	23580000	T1KDD757	0	+	23440000	23580000	112,48,160
chr19	23780000	24000000	T1KDD758	0	+	23780000	24000000	112,48,160
chr19	24160000	24440000	T1KDD759	0	+	24160000	24440000	112,48,160
chr19	27480000	29380000	T1KDD760	0	+	27480000	29380000	112,48,160
chr19	30240000	31340000	T1KDD761	0	+	30240000	31340000	112,48,160
chr19	31360000	32540000	T1KDD762	0	+	31360000	32540000	112,48,160
chr19	33960000	34100000	T1KDD763	0	+	33960000	34100000	112,48,160
chr19	34520000	34960000	T1KDD764	0	+	34520000	34960000	112,48,160
chr19	39560000	39820000	T1KDD765	0	+	39560000	39820000	112,48,160
chr19	40000000	40140000	T1KDD766	0	+	40000000	40140000	112,48,160
chr19	40860000	41100000	T1KDD767	0	+	40860000	41100000	112,48,160
chr19	41720000	41820000	T1KDD768	0	+	41720000	41820000	112,48,160
chr19	42560000	43320000	T1KDD769	0	+	42560000	43320000	112,48,160
chr19	43800000	44560000	T1KDD770	0	+	43800000	44560000	112,48,160
chr19	46040000	46260000	T1KDD771	0	+	46040000	46260000	112,48,160
chr19	51200000	51280000	T1KDD772	0	+	51200000	51280000	112,48,160
chr19	51480000	51680000	T1KDD773	0	+	51480000	51680000	112,48,160
chr19	51740000	51900000	T1KDD774	0	+	51740000	51900000	112,48,160
chr19	55720000	55940000	T1KDD775	0	+	55720000	55940000	112,48,160
chr19	56220000	56820000	T1KDD776	0	+	56220000	56820000	112,48,160
chr19	57200000	57680000	T1KDD777	0	+	57200000	57680000	112,48,160
chr2	60000	240000	T1KDD778	0	+	60000	240000	112,48,160
chr2	780000	860000	T1KDD779	0	+	780000	860000	112,48,160
chr2	2040000	2500000	T1KDD780	0	+	2040000	2500000	112,48,160
chr2	4000000	4320000	T1KDD781	0	+	4000000	4320000	112,48,160
chr2	4360000	5620000	T1KDD782	0	+	4360000	5620000	112,48,160
chr2	5740000	6900000	T1KDD783	0	+	5740000	6900000	112,48,160
chr2	7040000	8380000	T1KDD784	0	+	7040000	8380000	112,48,160
chr2	8840000	9080000	T1KDD785	0	+	8840000	9080000	112,48,160
chr2	11900000	13940000	T1KDD786	0	+	11900000	13940000	112,48,160
chr2	14120000	15420000	T1KDD787	0	+	14120000	15420000	112,48,160
chr2	16240000	17620000	T1KDD788	0	+	16240000	17620000	112,48,160
chr2	17780000	19340000	T1KDD789	0	+	17780000	19340000	112,48,160
chr2	19360000	19860000	T1KDD790	0	+	19360000	19860000	112,48,160
chr2	20720000	23340000	T1KDD791	0	+	20720000	23340000	112,48,160
chr2	27780000	28240000	T1KDD792	0	+	27780000	28240000	112,48,160
chr2	29120000	30060000	T1KDD793	0	+	29120000	30060000	112,48,160
chr2	30360000	30660000	T1KDD794	0	+	30360000	30660000	112,48,160
chr2	30720000	31220000	T1KDD795	0	+	30720000	31220000	112,48,160
chr2	31260000	31740000	T1KDD796	0	+	31260000	31740000	112,48,160
chr2	32980000	33340000	T1KDD797	0	+	32980000	33340000	112,48,160
chr2	34020000	34420000	T1KDD798	0	+	34020000	34420000	112,48,160
chr2	34780000	35000000	T1KDD799	0	+	34780000	35000000	112,48,160
chr2	35180000	35380000	T1KDD800	0	+	35180000	35380000	112,48,160
chr2	35620000	36240000	T1KDD801	0	+	35620000	36240000	112,48,160
chr2	36340000	36860000	T1KDD802	0	+	36340000	36860000	112,48,160
chr2	37360000	37920000	T1KDD803	0	+	37360000	37920000	112,48,160
chr2	38120000	38300000	T1KDD804	0	+	38120000	38300000	112,48,160
chr2	39500000	42000000	T1KDD805	0	+	39500000	42000000	112,48,160
chr2	43300000	43520000	T1KDD806	0	+	43300000	43520000	112,48,160
chr2	44540000	44900000	T1KDD807	0	+	44540000	44900000	112,48,160
chr2	45020000	46540000	T1KDD808	0	+	45020000	46540000	112,48,160
chr2	47980000	48300000	T1KDD809	0	+	47980000	48300000	112,48,160
chr2	48680000	50960000	T1KDD810	0	+	48680000	50960000	112,48,160
chr2	51000000	53700000	T1KDD811	0	+	51000000	53700000	112,48,160
chr2	54220000	55040000	T1KDD812	0	+	54220000	55040000	112,48,160
chr2	55840000	57220000	T1KDD813	0	+	55840000	57220000	112,48,160
chr2	57400000	60540000	T1KDD814	0	+	57400000	60540000	112,48,160
chr2	60560000	60660000	T1KDD815	0	+	60560000	60660000	112,48,160
chr2	62540000	62600000	T1KDD816	0	+	62540000	62600000	112,48,160
chr2	62640000	62700000	T1KDD817	0	+	62640000	62700000	112,48,160
chr2	63220000	63500000	T1KDD818	0	+	63220000	63500000	112,48,160
chr2	63640000	63800000	T1KDD819	0	+	63640000	63800000	112,48,160
chr2	64160000	64520000	T1KDD820	0	+	64160000	64520000	112,48,160
chr2	65600000	66380000	T1KDD821	0	+	65600000	66380000	112,48,160
chr2	66460000	66560000	T1KDD822	0	+	66460000	66560000	112,48,160
chr2	66640000	68120000	T1KDD823	0	+	66640000	68120000	112,48,160
chr2	68320000	69300000	T1KDD824	0	+	68320000	69300000	112,48,160
chr2	69460000	69640000	T1KDD825	0	+	69460000	69640000	112,48,160
chr2	70340000	70620000	T1KDD826	0	+	70340000	70620000	112,48,160
chr2	71720000	71840000	T1KDD827	0	+	71720000	71840000	112,48,160
chr2	71880000	72000000	T1KDD828	0	+	71880000	72000000	112,48,160
chr2	72160000	72580000	T1KDD829	0	+	72160000	72580000	112,48,160
chr2	73300000	73700000	T1KDD830	0	+	73300000	73700000	112,48,160
chr2	74260000	74360000	T1KDD831	0	+	74260000	74360000	112,48,160
chr2	74920000	75640000	T1KDD832	0	+	74920000	75640000	112,48,160
chr2	75720000	77740000	T1KDD833	0	+	75720000	77740000	112,48,160
chr2	77860000	78240000	T1KDD834	0	+	77860000	78240000	112,48,160
chr2	78420000	82200000	T1KDD835	0	+	78420000	82200000	112,48,160
chr2	82400000	84860000	T1KDD836	0	+	82400000	84860000	112,48,160
chr2	87520000	87620000	T1KDD837	0	+	87520000	87620000	112,48,160
chr2	87880000	87940000	T1KDD838	0	+	87880000	87940000	112,48,160
chr2	88780000	89040000	T1KDD839	0	+	88780000	89040000	112,48,160
chr2	89080000	89320000	T1KDD840	0	+	89080000	89320000	112,48,160
chr2	89860000	89920000	T1KDD841	0	+	89860000	89920000	112,48,160
chr2	89960000	90120000	T1KDD842	0	+	89960000	90120000	112,48,160
chr2	94740000	94820000	T1KDD843	0	+	94740000	94820000	112,48,160
chr2	94880000	94980000	T1KDD844	0	+	94880000	94980000	112,48,160
chr2	95540000	95600000	T1KDD845	0	+	95540000	95600000	112,48,160
chr2	95640000	95740000	T1KDD846	0	+	95640000	95740000	112,48,160
chr2	95880000	95920000	T1KDD847	0	+	95880000	95920000	112,48,160
chr2	99640000	100080000	T1KDD848	0	+	99640000	100080000	112,48,160
chr2	100120000	100320000	T1KDD849	0	+	100120000	100320000	112,48,160
chr2	100640000	100940000	T1KDD850	0	+	100640000	100940000	112,48,160
chr2	101760000	103260000	T1KDD851	0	+	101760000	103260000	112,48,160
chr2	103600000	104840000	T1KDD852	0	+	103600000	104840000	112,48,160
chr2	104880000	105220000	T1KDD853	0	+	104880000	105220000	112,48,160
chr2	105400000	105740000	T1KDD854	0	+	105400000	105740000	112,48,160
chr2	105900000	106060000	T1KDD855	0	+	105900000	106060000	112,48,160
chr2	106600000	106820000	T1KDD856	0	+	106600000	106820000	112,48,160
chr2	106900000	107440000	T1KDD857	0	+	106900000	107440000	112,48,160
chr2	107660000	107840000	T1KDD858	0	+	107660000	107840000	112,48,160
chr2	107920000	108420000	T1KDD859	0	+	107920000	108420000	112,48,160
chr2	110680000	111100000	T1KDD860	0	+	110680000	111100000	112,48,160
chr2	112760000	113140000	T1KDD861	0	+	112760000	113140000	112,48,160
chr2	113280000	113380000	T1KDD862	0	+	113280000	113380000	112,48,160
chr2	113960000	115920000	T1KDD863	0	+	113960000	115920000	112,48,160
chr2	116040000	116880000	T1KDD864	0	+	116040000	116880000	112,48,160
chr2	116940000	116960000	T1KDD865	0	+	116940000	116960000	112,48,160
chr2	116980000	118800000	T1KDD866	0	+	116980000	118800000	112,48,160
chr2	118860000	119120000	T1KDD867	0	+	118860000	119120000	112,48,160
chr2	119560000	119660000	T1KDD868	0	+	119560000	119660000	112,48,160
chr2	121840000	126640000	T1KDD869	0	+	121840000	126640000	112,48,160
chr2	129060000	129520000	T1KDD870	0	+	129060000	129520000	112,48,160
chr2	132420000	134100000	T1KDD871	0	+	132420000	134100000	112,48,160
chr2	134160000	134440000	T1KDD872	0	+	134160000	134440000	112,48,160
chr2	134480000	134900000	T1KDD873	0	+	134480000	134900000	112,48,160
chr2	136040000	138500000	T1KDD874	0	+	136040000	138500000	112,48,160
chr2	138560000	142660000	T1KDD875	0	+	138560000	142660000	112,48,160
chr2	142700000	147820000	T1KDD876	0	+	142700000	147820000	112,48,160
chr2	148180000	148640000	T1KDD877	0	+	148180000	148640000	112,48,160
chr2	148900000	148940000	T1KDD878	0	+	148900000	148940000	112,48,160
chr2	149020000	151220000	T1KDD879	0	+	149020000	151220000	112,48,160
chr2	151480000	151580000	T1KDD880	0	+	151480000	151580000	112,48,160
chr2	151600000	152020000	T1KDD881	0	+	151600000	152020000	112,48,160
chr2	152360000	152640000	T1KDD882	0	+	152360000	152640000	112,48,160
chr2	152780000	154040000	T1KDD883	0	+	152780000	154040000	112,48,160
chr2	154080000	156220000	T1KDD884	0	+	154080000	156220000	112,48,160
chr2	156440000	158340000	T1KDD885	0	+	156440000	158340000	112,48,160
chr2	158520000	158820000	T1KDD886	0	+	158520000	158820000	112,48,160
chr2	159000000	159180000	T1KDD887	0	+	159000000	159180000	112,48,160
chr2	159800000	160380000	T1KDD888	0	+	159800000	160380000	112,48,160
chr2	160500000	161200000	T1KDD889	0	+	160500000	161200000	112,48,160
chr2	161700000	168840000	T1KDD890	0	+	161700000	168840000	112,48,160
chr2	168920000	169360000	T1KDD891	0	+	168920000	169360000	112,48,160
chr2	170020000	170420000	T1KDD892	0	+	170020000	170420000	112,48,160
chr2	170480000	170620000	T1KDD893	0	+	170480000	170620000	112,48,160
chr2	172200000	172420000	T1KDD894	0	+	172200000	172420000	112,48,160
chr2	172740000	173280000	T1KDD895	0	+	172740000	173280000	112,48,160
chr2	173400000	173920000	T1KDD896	0	+	173400000	173920000	112,48,160
chr2	174560000	174880000	T1KDD897	0	+	174560000	174880000	112,48,160
chr2	175200000	175940000	T1KDD898	0	+	175200000	175940000	112,48,160
chr2	176220000	177140000	T1KDD899	0	+	176220000	177140000	112,48,160
chr2	177280000	177420000	T1KDD900	0	+	177280000	177420000	112,48,160
chr2	177500000	178100000	T1KDD901	0	+	177500000	178100000	112,48,160
chr2	178220000	178400000	T1KDD902	0	+	178220000	178400000	112,48,160
chr2	178500000	182660000	T1KDD903	0	+	178500000	182660000	112,48,160
chr2	182780000	182860000	T1KDD904	0	+	182780000	182860000	112,48,160
chr2	183200000	183780000	T1KDD905	0	+	183200000	183780000	112,48,160
chr2	183860000	184560000	T1KDD906	0	+	183860000	184560000	112,48,160
chr2	184740000	185000000	T1KDD907	0	+	184740000	185000000	112,48,160
chr2	185160000	185380000	T1KDD908	0	+	185160000	185380000	112,48,160
chr2	185780000	186460000	T1KDD909	0	+	185780000	186460000	112,48,160
chr2	187020000	187480000	T1KDD910	0	+	187020000	187480000	112,48,160
chr2	187580000	189280000	T1KDD911	0	+	187580000	189280000	112,48,160
chr2	189460000	189640000	T1KDD912	0	+	189460000	189640000	112,48,160
chr2	189980000	190140000	T1KDD913	0	+	189980000	190140000	112,48,160
chr2	190420000	190860000	T1KDD914	0	+	190420000	190860000	112,48,160
chr2	190940000	192480000	T1KDD915	0	+	190940000	192480000	112,48,160
chr2	192580000	193000000	T1KDD916	0	+	192580000	193000000	112,48,160
chr2	194640000	195020000	T1KDD917	0	+	194640000	195020000	112,48,160
chr2	195060000	195540000	T1KDD918	0	+	195060000	195540000	112,48,160
chr2	195720000	196060000	T1KDD919	0	+	195720000	196060000	112,48,160
chr2	196180000	196580000	T1KDD920	0	+	196180000	196580000	112,48,160
chr2	196980000	197300000	T1KDD921	0	+	196980000	197300000	112,48,160
chr2	197800000	199420000	T1KDD922	0	+	197800000	199420000	112,48,160
chr2	199520000	199840000	T1KDD923	0	+	199520000	199840000	112,48,160
chr2	199960000	200800000	T1KDD924	0	+	199960000	200800000	112,48,160
chr2	203660000	205680000	T1KDD925	0	+	203660000	205680000	112,48,160
chr2	205720000	205940000	T1KDD926	0	+	205720000	205940000	112,48,160
chr2	206300000	207440000	T1KDD927	0	+	206300000	207440000	112,48,160
chr2	207860000	208020000	T1KDD928	0	+	207860000	208020000	112,48,160
chr2	208380000	208740000	T1KDD929	0	+	208380000	208740000	112,48,160
chr2	208920000	210000000	T1KDD930	0	+	208920000	210000000	112,48,160
chr2	210360000	212140000	T1KDD931	0	+	210360000	212140000	112,48,160
chr2	212600000	213240000	T1KDD932	0	+	212600000	213240000	112,48,160
chr2	214040000	215160000	T1KDD933	0	+	214040000	215160000	112,48,160
chr2	215360000	215920000	T1KDD934	0	+	215360000	215920000	112,48,160
chr2	216200000	216280000	T1KDD935	0	+	216200000	216280000	112,48,160
chr2	216700000	217780000	T1KDD936	0	+	216700000	217780000	112,48,160
chr2	219680000	220780000	T1KDD937	0	+	219680000	220780000	112,48,160
chr2	220820000	221420000	T1KDD938	0	+	220820000	221420000	112,48,160
chr2	221460000	221520000	T1KDD939	0	+	221460000	221520000	112,48,160
chr2	221580000	222280000	T1KDD940	0	+	221580000	222280000	112,48,160
chr2	222340000	222540000	T1KDD941	0	+	222340000	222540000	112,48,160
chr2	222940000	223680000	T1KDD942	0	+	222940000	223680000	112,48,160
chr2	224040000	224400000	T1KDD943	0	+	224040000	224400000	112,48,160
chr2	224760000	226780000	T1KDD944	0	+	224760000	226780000	112,48,160
chr2	226840000	227100000	T1KDD945	0	+	226840000	227100000	112,48,160
chr2	227900000	228200000	T1KDD946	0	+	227900000	228200000	112,48,160
chr2	228240000	229700000	T1KDD947	0	+	228240000	229700000	112,48,160
chr2	230080000	230520000	T1KDD948	0	+	230080000	230520000	112,48,160
chr2	232000000	232300000	T1KDD949	0	+	232000000	232300000	112,48,160
chr2	233500000	233700000	T1KDD950	0	+	233500000	233700000	112,48,160
chr2	233860000	234200000	T1KDD951	0	+	233860000	234200000	112,48,160
chr2	236860000	237400000	T1KDD952	0	+	236860000	237400000	112,48,160
chr2	242140000	242160000	T1KDD953	0	+	242140000	242160000	112,48,160
chr20	0	240000	T1KDD954	0	+	0	240000	112,48,160
chr20	1020000	1100000	T1KDD955	0	+	1020000	1100000	112,48,160
chr20	1360000	1760000	T1KDD956	0	+	1360000	1760000	112,48,160
chr20	2000000	2060000	T1KDD957	0	+	2000000	2060000	112,48,160
chr20	4280000	4580000	T1KDD958	0	+	4280000	4580000	112,48,160
chr20	5200000	5440000	T1KDD959	0	+	5200000	5440000	112,48,160
chr20	6140000	10420000	T1KDD960	0	+	6140000	10420000	112,48,160
chr20	10480000	10660000	T1KDD961	0	+	10480000	10660000	112,48,160
chr20	10680000	13540000	T1KDD962	0	+	10680000	13540000	112,48,160
chr20	14240000	16500000	T1KDD963	0	+	14240000	16500000	112,48,160
chr20	16580000	17500000	T1KDD964	0	+	16580000	17500000	112,48,160
chr20	18640000	19880000	T1KDD965	0	+	18640000	19880000	112,48,160
chr20	20060000	20340000	T1KDD966	0	+	20060000	20340000	112,48,160
chr20	20400000	20700000	T1KDD967	0	+	20400000	20700000	112,48,160
chr20	20900000	21100000	T1KDD968	0	+	20900000	21100000	112,48,160
chr20	21540000	21700000	T1KDD969	0	+	21540000	21700000	112,48,160
chr20	21720000	21940000	T1KDD970	0	+	21720000	21940000	112,48,160
chr20	21980000	22560000	T1KDD971	0	+	21980000	22560000	112,48,160
chr20	22600000	23020000	T1KDD972	0	+	22600000	23020000	112,48,160
chr20	23660000	23980000	T1KDD973	0	+	23660000	23980000	112,48,160
chr20	24000000	24460000	T1KDD974	0	+	24000000	24460000	112,48,160
chr20	28480000	28500000	T1KDD975	0	+	28480000	28500000	112,48,160
chr20	28520000	28540000	T1KDD976	0	+	28520000	28540000	112,48,160
chr20	33200000	33260000	T1KDD977	0	+	33200000	33260000	112,48,160
chr20	37700000	37860000	T1KDD978	0	+	37700000	37860000	112,48,160
chr20	39100000	39900000	T1KDD979	0	+	39100000	39900000	112,48,160
chr20	39940000	40660000	T1KDD980	0	+	39940000	40660000	112,48,160
chr20	40720000	40940000	T1KDD981	0	+	40720000	40940000	112,48,160
chr20	41420000	43320000	T1KDD982	0	+	41420000	43320000	112,48,160
chr20	45120000	45280000	T1KDD983	0	+	45120000	45280000	112,48,160
chr20	45480000	45640000	T1KDD984	0	+	45480000	45640000	112,48,160
chr20	46420000	46540000	T1KDD985	0	+	46420000	46540000	112,48,160
chr20	52220000	53360000	T1KDD986	0	+	52220000	53360000	112,48,160
chr20	53940000	56340000	T1KDD987	0	+	53940000	56340000	112,48,160
chr20	59060000	59380000	T1KDD988	0	+	59060000	59380000	112,48,160
chr20	59960000	61240000	T1KDD989	0	+	59960000	61240000	112,48,160
chr21	0	5000000	T1KDD990	0	+	0	5000000	112,48,160
chr21	13580000	13600000	T1KDD991	0	+	13580000	13600000	112,48,160
chr21	13800000	13920000	T1KDD992	0	+	13800000	13920000	112,48,160
chr21	14100000	17160000	T1KDD993	0	+	14100000	17160000	112,48,160
chr21	17300000	17360000	T1KDD994	0	+	17300000	17360000	112,48,160
chr21	17820000	19760000	T1KDD995	0	+	17820000	19760000	112,48,160
chr21	19800000	21300000	T1KDD996	0	+	19800000	21300000	112,48,160
chr21	21460000	22120000	T1KDD997	0	+	21460000	22120000	112,48,160
chr21	22280000	22360000	T1KDD998	0	+	22280000	22360000	112,48,160
chr21	23180000	25720000	T1KDD999	0	+	23180000	25720000	112,48,160
chr21	25820000	26040000	T1KDD1000	0	+	25820000	26040000	112,48,160
chr21	26180000	27840000	T1KDD1001	0	+	26180000	27840000	112,48,160
chr21	27980000	28920000	T1KDD1002	0	+	27980000	28920000	112,48,160
chr21	29080000	31080000	T1KDD1003	0	+	29080000	31080000	112,48,160
chr21	31780000	31860000	T1KDD1004	0	+	31780000	31860000	112,48,160
chr21	32000000	32240000	T1KDD1005	0	+	32000000	32240000	112,48,160
chr21	32740000	32780000	T1KDD1006	0	+	32740000	32780000	112,48,160
chr21	32820000	33020000	T1KDD1007	0	+	32820000	33020000	112,48,160
chr21	34000000	34380000	T1KDD1008	0	+	34000000	34380000	112,48,160
chr21	34480000	34840000	T1KDD1009	0	+	34480000	34840000	112,48,160
chr21	34900000	36020000	T1KDD1010	0	+	34900000	36020000	112,48,160
chr21	37380000	37520000	T1KDD1011	0	+	37380000	37520000	112,48,160
chr21	37600000	38980000	T1KDD1012	0	+	37600000	38980000	112,48,160
chr21	39460000	41100000	T1KDD1013	0	+	39460000	41100000	112,48,160
chr22	0	5000000	T1KDD1014	0	+	0	5000000	112,48,160
chr22	12200000	12240000	T1KDD1015	0	+	12200000	12240000	112,48,160
chr22	15880000	15940000	T1KDD1016	0	+	15880000	15940000	112,48,160
chr22	16920000	17000000	T1KDD1017	0	+	16920000	17000000	112,48,160
chr22	22340000	22380000	T1KDD1018	0	+	22340000	22380000	112,48,160
chr22	22420000	22440000	T1KDD1019	0	+	22420000	22440000	112,48,160
chr22	25480000	25700000	T1KDD1020	0	+	25480000	25700000	112,48,160
chr22	25800000	26420000	T1KDD1021	0	+	25800000	26420000	112,48,160
chr22	26800000	27360000	T1KDD1022	0	+	26800000	27360000	112,48,160
chr22	28040000	28500000	T1KDD1023	0	+	28040000	28500000	112,48,160
chr22	30120000	30200000	T1KDD1024	0	+	30120000	30200000	112,48,160
chr22	31980000	32120000	T1KDD1025	0	+	31980000	32120000	112,48,160
chr22	32660000	32980000	T1KDD1026	0	+	32660000	32980000	112,48,160
chr22	33140000	33820000	T1KDD1027	0	+	33140000	33820000	112,48,160
chr22	33940000	35240000	T1KDD1028	0	+	33940000	35240000	112,48,160
chr22	35660000	35700000	T1KDD1029	0	+	35660000	35700000	112,48,160
chr22	35940000	36000000	T1KDD1030	0	+	35940000	36000000	112,48,160
chr22	39740000	39960000	T1KDD1031	0	+	39740000	39960000	112,48,160
chr22	43660000	43800000	T1KDD1032	0	+	43660000	43800000	112,48,160
chr22	45760000	45860000	T1KDD1033	0	+	45760000	45860000	112,48,160
chr3	20000	180000	T1KDD1034	0	+	20000	180000	112,48,160
chr3	400000	500000	T1KDD1035	0	+	400000	500000	112,48,160
chr3	620000	1640000	T1KDD1036	0	+	620000	1640000	112,48,160
chr3	1720000	2340000	T1KDD1037	0	+	1720000	2340000	112,48,160
chr3	2800000	3120000	T1KDD1038	0	+	2800000	3120000	112,48,160
chr3	3180000	4820000	T1KDD1039	0	+	3180000	4820000	112,48,160
chr3	5260000	8600000	T1KDD1040	0	+	5260000	8600000	112,48,160
chr3	8780000	9040000	T1KDD1041	0	+	8780000	9040000	112,48,160
chr3	11980000	12260000	T1KDD1042	0	+	11980000	12260000	112,48,160
chr3	12300000	12440000	T1KDD1043	0	+	12300000	12440000	112,48,160
chr3	15140000	15200000	T1KDD1044	0	+	15140000	15200000	112,48,160
chr3	15460000	15560000	T1KDD1045	0	+	15460000	15560000	112,48,160
chr3	15880000	17420000	T1KDD1046	0	+	15880000	17420000	112,48,160
chr3	17760000	19840000	T1KDD1047	0	+	17760000	19840000	112,48,160
chr3	20380000	23600000	T1KDD1048	0	+	20380000	23600000	112,48,160
chr3	24040000	25600000	T1KDD1049	0	+	24040000	25600000	112,48,160
chr3	25800000	27360000	T1KDD1050	0	+	25800000	27360000	112,48,160
chr3	27740000	28240000	T1KDD1051	0	+	27740000	28240000	112,48,160
chr3	28440000	31520000	T1KDD1052	0	+	28440000	31520000	112,48,160
chr3	33860000	34300000	T1KDD1053	0	+	33860000	34300000	112,48,160
chr3	34340000	36880000	T1KDD1054	0	+	34340000	36880000	112,48,160
chr3	37460000	37840000	T1KDD1055	0	+	37460000	37840000	112,48,160
chr3	37880000	37960000	T1KDD1056	0	+	37880000	37960000	112,48,160
chr3	38660000	39040000	T1KDD1057	0	+	38660000	39040000	112,48,160
chr3	39200000	39280000	T1KDD1058	0	+	39200000	39280000	112,48,160
chr3	39460000	40440000	T1KDD1059	0	+	39460000	40440000	112,48,160
chr3	40580000	41780000	T1KDD1060	0	+	40580000	41780000	112,48,160
chr3	42280000	42480000	T1KDD1061	0	+	42280000	42480000	112,48,160
chr3	42860000	43540000	T1KDD1062	0	+	42860000	43540000	112,48,160
chr3	43700000	43980000	T1KDD1063	0	+	43700000	43980000	112,48,160
chr3	44020000	44280000	T1KDD1064	0	+	44020000	44280000	112,48,160
chr3	45240000	45380000	T1KDD1065	0	+	45240000	45380000	112,48,160
chr3	45820000	46440000	T1KDD1066	0	+	45820000	46440000	112,48,160
chr3	53500000	53800000	T1KDD1067	0	+	53500000	53800000	112,48,160
chr3	53940000	55480000	T1KDD1068	0	+	53940000	55480000	112,48,160
chr3	55500000	56540000	T1KDD1069	0	+	55500000	56540000	112,48,160
chr3	56820000	56980000	T1KDD1070	0	+	56820000	56980000	112,48,160
chr3	58680000	61500000	T1KDD1071	0	+	58680000	61500000	112,48,160
chr3	61740000	62360000	T1KDD1072	0	+	61740000	62360000	112,48,160
chr3	62380000	63820000	T1KDD1073	0	+	62380000	63820000	112,48,160
chr3	63960000	65920000	T1KDD1074	0	+	63960000	65920000	112,48,160
chr3	66140000	66380000	T1KDD1075	0	+	66140000	66380000	112,48,160
chr3	66580000	67660000	T1KDD1076	0	+	66580000	67660000	112,48,160
chr3	67700000	68980000	T1KDD1077	0	+	67700000	68980000	112,48,160
chr3	69400000	71720000	T1KDD1078	0	+	69400000	71720000	112,48,160
chr3	71800000	72280000	T1KDD1079	0	+	71800000	72280000	112,48,160
chr3	73140000	75320000	T1KDD1080	0	+	73140000	75320000	112,48,160
chr3	75940000	78880000	T1KDD1081	0	+	75940000	78880000	112,48,160
chr3	79040000	80440000	T1KDD1082	0	+	79040000	80440000	112,48,160
chr3	80940000	81580000	T1KDD1083	0	+	80940000	81580000	112,48,160
chr3	81880000	82700000	T1KDD1084	0	+	81880000	82700000	112,48,160
chr3	83840000	84060000	T1KDD1085	0	+	83840000	84060000	112,48,160
chr3	84280000	84880000	T1KDD1086	0	+	84280000	84880000	112,48,160
chr3	84960000	85100000	T1KDD1087	0	+	84960000	85100000	112,48,160
chr3	86100000	86700000	T1KDD1088	0	+	86100000	86700000	112,48,160
chr3	86760000	88040000	T1KDD1089	0	+	86760000	88040000	112,48,160
chr3	88220000	89720000	T1KDD1090	0	+	88220000	89720000	112,48,160
chr3	94120000	94820000	T1KDD1091	0	+	94120000	94820000	112,48,160
chr3	96180000	96320000	T1KDD1092	0	+	96180000	96320000	112,48,160
chr3	96620000	96740000	T1KDD1093	0	+	96620000	96740000	112,48,160
chr3	96820000	98640000	T1KDD1094	0	+	96820000	98640000	112,48,160
chr3	98740000	100260000	T1KDD1095	0	+	98740000	100260000	112,48,160
chr3	100500000	100660000	T1KDD1096	0	+	100500000	100660000	112,48,160
chr3	100740000	101340000	T1KDD1097	0	+	100740000	101340000	112,48,160
chr3	101860000	104280000	T1KDD1098	0	+	101860000	104280000	112,48,160
chr3	104580000	105660000	T1KDD1099	0	+	104580000	105660000	112,48,160
chr3	105880000	106820000	T1KDD1100	0	+	105880000	106820000	112,48,160
chr3	106940000	109160000	T1KDD1101	0	+	106940000	109160000	112,48,160
chr3	109560000	111000000	T1KDD1102	0	+	109560000	111000000	112,48,160
chr3	111140000	113260000	T1KDD1103	0	+	111140000	113260000	112,48,160
chr3	113520000	113660000	T1KDD1104	0	+	113520000	113660000	112,48,160
chr3	113960000	118020000	T1KDD1105	0	+	113960000	118020000	112,48,160
chr3	118180000	119020000	T1KDD1106	0	+	118180000	119020000	112,48,160
chr3	119580000	119800000	T1KDD1107	0	+	119580000	119800000	112,48,160
chr3	120360000	120900000	T1KDD1108	0	+	120360000	120900000	112,48,160
chr3	121920000	122340000	T1KDD1109	0	+	121920000	122340000	112,48,160
chr3	123740000	124700000	T1KDD1110	0	+	123740000	124700000	112,48,160
chr3	125780000	125880000	T1KDD1111	0	+	125780000	125880000	112,48,160
chr3	127880000	127980000	T1KDD1112	0	+	127880000	127980000	112,48,160
chr3	130200000	130680000	T1KDD1113	0	+	130200000	130680000	112,48,160
chr3	130760000	132580000	T1KDD1114	0	+	130760000	132580000	112,48,160
chr3	132760000	133380000	T1KDD1115	0	+	132760000	133380000	112,48,160
chr3	134080000	134220000	T1KDD1116	0	+	134080000	134220000	112,48,160
chr3	134680000	136040000	T1KDD1117	0	+	134680000	136040000	112,48,160
chr3	137040000	137760000	T1KDD1118	0	+	137040000	137760000	112,48,160
chr3	137780000	138060000	T1KDD1119	0	+	137780000	138060000	112,48,160
chr3	139060000	140940000	T1KDD1120	0	+	139060000	140940000	112,48,160
chr3	141320000	141400000	T1KDD1121	0	+	141320000	141400000	112,48,160
chr3	142780000	142960000	T1KDD1122	0	+	142780000	142960000	112,48,160
chr3	143140000	143960000	T1KDD1123	0	+	143140000	143960000	112,48,160
chr3	144000000	144680000	T1KDD1124	0	+	144000000	144680000	112,48,160
chr3	145300000	147120000	T1KDD1125	0	+	145300000	147120000	112,48,160
chr3	147440000	148980000	T1KDD1126	0	+	147440000	148980000	112,48,160
chr3	149140000	149480000	T1KDD1127	0	+	149140000	149480000	112,48,160
chr3	149980000	150400000	T1KDD1128	0	+	149980000	150400000	112,48,160
chr3	150780000	151460000	T1KDD1129	0	+	150780000	151460000	112,48,160
chr3	151860000	152260000	T1KDD1130	0	+	151860000	152260000	112,48,160
chr3	152440000	152980000	T1KDD1131	0	+	152440000	152980000	112,48,160
chr3	153560000	154080000	T1KDD1132	0	+	153560000	154080000	112,48,160
chr3	154320000	154800000	T1KDD1133	0	+	154320000	154800000	112,48,160
chr3	155080000	155700000	T1KDD1134	0	+	155080000	155700000	112,48,160
chr3	156080000	157120000	T1KDD1135	0	+	156080000	157120000	112,48,160
chr3	157220000	158060000	T1KDD1136	0	+	157220000	158060000	112,48,160
chr3	158740000	159700000	T1KDD1137	0	+	158740000	159700000	112,48,160
chr3	159820000	159960000	T1KDD1138	0	+	159820000	159960000	112,48,160
chr3	160080000	160220000	T1KDD1139	0	+	160080000	160220000	112,48,160
chr3	160580000	161020000	T1KDD1140	0	+	160580000	161020000	112,48,160
chr3	161300000	162580000	T1KDD1141	0	+	161300000	162580000	112,48,160
chr3	162760000	162820000	T1KDD1142	0	+	162760000	162820000	112,48,160
chr3	165420000	165560000	T1KDD1143	0	+	165420000	165560000	112,48,160
chr3	166080000	166320000	T1KDD1144	0	+	166080000	166320000	112,48,160
chr3	166540000	166580000	T1KDD1145	0	+	166540000	166580000	112,48,160
chr3	166880000	169660000	T1KDD1146	0	+	166880000	169660000	112,48,160
chr3	170460000	170860000	T1KDD1147	0	+	170460000	170860000	112,48,160
chr3	170960000	171900000	T1KDD1148	0	+	170960000	171900000	112,48,160
chr3	172060000	172440000	T1KDD1149	0	+	172060000	172440000	112,48,160
chr3	172820000	173380000	T1KDD1150	0	+	172820000	173380000	112,48,160
chr3	173400000	174440000	T1KDD1151	0	+	173400000	174440000	112,48,160
chr3	174660000	176980000	T1KDD1152	0	+	174660000	176980000	112,48,160
chr3	177420000	177860000	T1KDD1153	0	+	177420000	177860000	112,48,160
chr3	177920000	179020000	T1KDD1154	0	+	177920000	179020000	112,48,160
chr3	179780000	180640000	T1KDD1155	0	+	179780000	180640000	112,48,160
chr3	181080000	181640000	T1KDD1156	0	+	181080000	181640000	112,48,160
chr3	181940000	182680000	T1KDD1157	0	+	181940000	182680000	112,48,160
chr3	184820000	185000000	T1KDD1158	0	+	184820000	185000000	112,48,160
chr3	186280000	186560000	T1KDD1159	0	+	186280000	186560000	112,48,160
chr3	186620000	186720000	T1KDD1160	0	+	186620000	186720000	112,48,160
chr3	187060000	188100000	T1KDD1161	0	+	187060000	188100000	112,48,160
chr3	188160000	190080000	T1KDD1162	0	+	188160000	190080000	112,48,160
chr3	190220000	190800000	T1KDD1163	0	+	190220000	190800000	112,48,160
chr3	190960000	191100000	T1KDD1164	0	+	190960000	191100000	112,48,160
chr3	191140000	191200000	T1KDD1165	0	+	191140000	191200000	112,48,160
chr3	191340000	191580000	T1KDD1166	0	+	191340000	191580000	112,48,160
chr3	192000000	192880000	T1KDD1167	0	+	192000000	192880000	112,48,160
chr3	193000000	193680000	T1KDD1168	0	+	193000000	193680000	112,48,160
chr4	4460000	4540000	T1KDD1169	0	+	4460000	4540000	112,48,160
chr4	4880000	4980000	T1KDD1170	0	+	4880000	4980000	112,48,160
chr4	5060000	5420000	T1KDD1171	0	+	5060000	5420000	112,48,160
chr4	5500000	5680000	T1KDD1172	0	+	5500000	5680000	112,48,160
chr4	9440000	9480000	T1KDD1173	0	+	9440000	9480000	112,48,160
chr4	9800000	10000000	T1KDD1174	0	+	9800000	10000000	112,48,160
chr4	10120000	13400000	T1KDD1175	0	+	10120000	13400000	112,48,160
chr4	13560000	15000000	T1KDD1176	0	+	13560000	15000000	112,48,160
chr4	15020000	15600000	T1KDD1177	0	+	15020000	15600000	112,48,160
chr4	15720000	17440000	T1KDD1178	0	+	15720000	17440000	112,48,160
chr4	17820000	20240000	T1KDD1179	0	+	17820000	20240000	112,48,160
chr4	20260000	21540000	T1KDD1180	0	+	20260000	21540000	112,48,160
chr4	21580000	23460000	T1KDD1181	0	+	21580000	23460000	112,48,160
chr4	23500000	24460000	T1KDD1182	0	+	23500000	24460000	112,48,160
chr4	24600000	25220000	T1KDD1183	0	+	24600000	25220000	112,48,160
chr4	26000000	26240000	T1KDD1184	0	+	26000000	26240000	112,48,160
chr4	26440000	26800000	T1KDD1185	0	+	26440000	26800000	112,48,160
chr4	26880000	27760000	T1KDD1186	0	+	26880000	27760000	112,48,160
chr4	27800000	28060000	T1KDD1187	0	+	27800000	28060000	112,48,160
chr4	28140000	28560000	T1KDD1188	0	+	28140000	28560000	112,48,160
chr4	28600000	29800000	T1KDD1189	0	+	28600000	29800000	112,48,160
chr4	29940000	30080000	T1KDD1190	0	+	29940000	30080000	112,48,160
chr4	30160000	30700000	T1KDD1191	0	+	30160000	30700000	112,48,160
chr4	30740000	31900000	T1KDD1192	0	+	30740000	31900000	112,48,160
chr4	31940000	32380000	T1KDD1193	0	+	31940000	32380000	112,48,160
chr4	32500000	33560000	T1KDD1194	0	+	32500000	33560000	112,48,160
chr4	33620000	33820000	T1KDD1195	0	+	33620000	33820000	112,48,160
chr4	34100000	34520000	T1KDD1196	0	+	34100000	34520000	112,48,160
chr4	34660000	34700000	T1KDD1197	0	+	34660000	34700000	112,48,160
chr4	34880000	35260000	T1KDD1198	0	+	34880000	35260000	112,48,160
chr4	35600000	37800000	T1KDD1199	0	+	35600000	37800000	112,48,160
chr4	38120000	38240000	T1KDD1200	0	+	38120000	38240000	112,48,160
chr4	38340000	38600000	T1KDD1201	0	+	38340000	38600000	112,48,160
chr4	41380000	41860000	T1KDD1202	0	+	41380000	41860000	112,48,160
chr4	42400000	47820000	T1KDD1203	0	+	42400000	47820000	112,48,160
chr4	48020000	48260000	T1KDD1204	0	+	48020000	48260000	112,48,160
chr4	48420000	48480000	T1KDD1205	0	+	48420000	48480000	112,48,160
chr4	52060000	52620000	T1KDD1206	0	+	52060000	52620000	112,48,160
chr4	52880000	53240000	T1KDD1207	0	+	52880000	53240000	112,48,160
chr4	53440000	54020000	T1KDD1208	0	+	53440000	54020000	112,48,160
chr4	54260000	55280000	T1KDD1209	0	+	54260000	55280000	112,48,160
chr4	55640000	55680000	T1KDD1210	0	+	55640000	55680000	112,48,160
chr4	55780000	55840000	T1KDD1211	0	+	55780000	55840000	112,48,160
chr4	56200000	56300000	T1KDD1212	0	+	56200000	56300000	112,48,160
chr4	57120000	58320000	T1KDD1213	0	+	57120000	58320000	112,48,160
chr4	58600000	58880000	T1KDD1214	0	+	58600000	58880000	112,48,160
chr4	58920000	59320000	T1KDD1215	0	+	58920000	59320000	112,48,160
chr4	59900000	60000000	T1KDD1216	0	+	59900000	60000000	112,48,160
chr4	60420000	61200000	T1KDD1217	0	+	60420000	61200000	112,48,160
chr4	61220000	61740000	T1KDD1218	0	+	61220000	61740000	112,48,160
chr4	61800000	62640000	T1KDD1219	0	+	61800000	62640000	112,48,160
chr4	62780000	63040000	T1KDD1220	0	+	62780000	63040000	112,48,160
chr4	64480000	65520000	T1KDD1221	0	+	64480000	65520000	112,48,160
chr4	65700000	67460000	T1KDD1222	0	+	65700000	67460000	112,48,160
chr4	67720000	68320000	T1KDD1223	0	+	67720000	68320000	112,48,160
chr4	68540000	68580000	T1KDD1224	0	+	68540000	68580000	112,48,160
chr4	68680000	68720000	T1KDD1225	0	+	68680000	68720000	112,48,160
chr4	69000000	70000000	T1KDD1226	0	+	69000000	70000000	112,48,160
chr4	70220000	70660000	T1KDD1227	0	+	70220000	70660000	112,48,160
chr4	71200000	73060000	T1KDD1228	0	+	71200000	73060000	112,48,160
chr4	73280000	75220000	T1KDD1229	0	+	73280000	75220000	112,48,160
chr4	75320000	75500000	T1KDD1230	0	+	75320000	75500000	112,48,160
chr4	76000000	76740000	T1KDD1231	0	+	76000000	76740000	112,48,160
chr4	76900000	77040000	T1KDD1232	0	+	76900000	77040000	112,48,160
chr4	77180000	77740000	T1KDD1233	0	+	77180000	77740000	112,48,160
chr4	77900000	80180000	T1KDD1234	0	+	77900000	80180000	112,48,160
chr4	80280000	82260000	T1KDD1235	0	+	80280000	82260000	112,48,160
chr4	82540000	82700000	T1KDD1236	0	+	82540000	82700000	112,48,160
chr4	83580000	84480000	T1KDD1237	0	+	83580000	84480000	112,48,160
chr4	84980000	86160000	T1KDD1238	0	+	84980000	86160000	112,48,160
chr4	86240000	86860000	T1KDD1239	0	+	86240000	86860000	112,48,160
chr4	87460000	87960000	T1KDD1240	0	+	87460000	87960000	112,48,160
chr4	88380000	88520000	T1KDD1241	0	+	88380000	88520000	112,48,160
chr4	88600000	91060000	T1KDD1242	0	+	88600000	91060000	112,48,160
chr4	91180000	94120000	T1KDD1243	0	+	91180000	94120000	112,48,160
chr4	94760000	97420000	T1KDD1244	0	+	94760000	97420000	112,48,160
chr4	98080000	98260000	T1KDD1245	0	+	98080000	98260000	112,48,160
chr4	98600000	98840000	T1KDD1246	0	+	98600000	98840000	112,48,160
chr4	99100000	99220000	T1KDD1247	0	+	99100000	99220000	112,48,160
chr4	99280000	99880000	T1KDD1248	0	+	99280000	99880000	112,48,160
chr4	99960000	101340000	T1KDD1249	0	+	99960000	101340000	112,48,160
chr4	101420000	102760000	T1KDD1250	0	+	101420000	102760000	112,48,160
chr4	103200000	105140000	T1KDD1251	0	+	103200000	105140000	112,48,160
chr4	105540000	105680000	T1KDD1252	0	+	105540000	105680000	112,48,160
chr4	105900000	106000000	T1KDD1253	0	+	105900000	106000000	112,48,160
chr4	106040000	106180000	T1KDD1254	0	+	106040000	106180000	112,48,160
chr4	106340000	108160000	T1KDD1255	0	+	106340000	108160000	112,48,160
chr4	108180000	108560000	T1KDD1256	0	+	108180000	108560000	112,48,160
chr4	108800000	109380000	T1KDD1257	0	+	108800000	109380000	112,48,160
chr4	109740000	110140000	T1KDD1258	0	+	109740000	110140000	112,48,160
chr4	110300000	110580000	T1KDD1259	0	+	110300000	110580000	112,48,160
chr4	110640000	112480000	T1KDD1260	0	+	110640000	112480000	112,48,160
chr4	112940000	115060000	T1KDD1261	0	+	112940000	115060000	112,48,160
chr4	115220000	115480000	T1KDD1262	0	+	115220000	115480000	112,48,160
chr4	116100000	118340000	T1KDD1263	0	+	116100000	118340000	112,48,160
chr4	118700000	119180000	T1KDD1264	0	+	118700000	119180000	112,48,160
chr4	119280000	119380000	T1KDD1265	0	+	119280000	119380000	112,48,160
chr4	119460000	120180000	T1KDD1266	0	+	119460000	120180000	112,48,160
chr4	120300000	121800000	T1KDD1267	0	+	120300000	121800000	112,48,160
chr4	121880000	122780000	T1KDD1268	0	+	121880000	122780000	112,48,160
chr4	123520000	125280000	T1KDD1269	0	+	123520000	125280000	112,48,160
chr4	125320000	126740000	T1KDD1270	0	+	125320000	126740000	112,48,160
chr4	126960000	127780000	T1KDD1271	0	+	126960000	127780000	112,48,160
chr4	128300000	128600000	T1KDD1272	0	+	128300000	128600000	112,48,160
chr4	128860000	129020000	T1KDD1273	0	+	128860000	129020000	112,48,160
chr4	129100000	131020000	T1KDD1274	0	+	129100000	131020000	112,48,160
chr4	132640000	133140000	T1KDD1275	0	+	132640000	133140000	112,48,160
chr4	133280000	134460000	T1KDD1276	0	+	133280000	134460000	112,48,160
chr4	134680000	135340000	T1KDD1277	0	+	134680000	135340000	112,48,160
chr4	135720000	135980000	T1KDD1278	0	+	135720000	135980000	112,48,160
chr4	136120000	136800000	T1KDD1279	0	+	136120000	136800000	112,48,160
chr4	136880000	138920000	T1KDD1280	0	+	136880000	138920000	112,48,160
chr4	139740000	140720000	T1KDD1281	0	+	139740000	140720000	112,48,160
chr4	140800000	142600000	T1KDD1282	0	+	140800000	142600000	112,48,160
chr4	142680000	143180000	T1KDD1283	0	+	142680000	143180000	112,48,160
chr4	143340000	143600000	T1KDD1284	0	+	143340000	143600000	112,48,160
chr4	143640000	144120000	T1KDD1285	0	+	143640000	144120000	112,48,160
chr4	144180000	144980000	T1KDD1286	0	+	144180000	144980000	112,48,160
chr4	145200000	146620000	T1KDD1287	0	+	145200000	146620000	112,48,160
chr4	146660000	147640000	T1KDD1288	0	+	146660000	147640000	112,48,160
chr4	147880000	148440000	T1KDD1289	0	+	147880000	148440000	112,48,160
chr4	148480000	149680000	T1KDD1290	0	+	148480000	149680000	112,48,160
chr4	149720000	150240000	T1KDD1291	0	+	149720000	150240000	112,48,160
chr4	151420000	152460000	T1KDD1292	0	+	151420000	152460000	112,48,160
chr4	153000000	153120000	T1KDD1293	0	+	153000000	153120000	112,48,160
chr4	153580000	154740000	T1KDD1294	0	+	153580000	154740000	112,48,160
chr4	154820000	155840000	T1KDD1295	0	+	154820000	155840000	112,48,160
chr4	155980000	156800000	T1KDD1296	0	+	155980000	156800000	112,48,160
chr4	157240000	158640000	T1KDD1297	0	+	157240000	158640000	112,48,160
chr4	158760000	158860000	T1KDD1298	0	+	158760000	158860000	112,48,160
chr4	159400000	159420000	T1KDD1299	0	+	159400000	159420000	112,48,160
chr4	159460000	160620000	T1KDD1300	0	+	159460000	160620000	112,48,160
chr4	160940000	161460000	T1KDD1301	0	+	160940000	161460000	112,48,160
chr4	161700000	164000000	T1KDD1302	0	+	161700000	164000000	112,48,160
chr4	164120000	164780000	T1KDD1303	0	+	164120000	164780000	112,48,160
chr4	165360000	166320000	T1KDD1304	0	+	165360000	166320000	112,48,160
chr4	166420000	167220000	T1KDD1305	0	+	166420000	167220000	112,48,160
chr4	167360000	168780000	T1KDD1306	0	+	167360000	168780000	112,48,160
chr4	169120000	169260000	T1KDD1307	0	+	169120000	169260000	112,48,160
chr4	169780000	170020000	T1KDD1308	0	+	169780000	170020000	112,48,160
chr4	170120000	173320000	T1KDD1309	0	+	170120000	173320000	112,48,160
chr4	173400000	173500000	T1KDD1310	0	+	173400000	173500000	112,48,160
chr4	173540000	173600000	T1KDD1311	0	+	173540000	173600000	112,48,160
chr4	173640000	174200000	T1KDD1312	0	+	173640000	174200000	112,48,160
chr4	174320000	175640000	T1KDD1313	0	+	174320000	175640000	112,48,160
chr4	175740000	177300000	T1KDD1314	0	+	175740000	177300000	112,48,160
chr4	177560000	178200000	T1KDD1315	0	+	177560000	178200000	112,48,160
chr4	178980000	180140000	T1KDD1316	0	+	178980000	180140000	112,48,160
chr4	180180000	182440000	T1KDD1317	0	+	180180000	182440000	112,48,160
chr4	182620000	182760000	T1KDD1318	0	+	182620000	182760000	112,48,160
chr4	183960000	184300000	T1KDD1319	0	+	183960000	184300000	112,48,160
chr4	184840000	184960000	T1KDD1320	0	+	184840000	184960000	112,48,160
chr4	185540000	186020000	T1KDD1321	0	+	185540000	186020000	112,48,160
chr4	186200000	186480000	T1KDD1322	0	+	186200000	186480000	112,48,160
chr4	186740000	186960000	T1KDD1323	0	+	186740000	186960000	112,48,160
chr4	187040000	187920000	T1KDD1324	0	+	187040000	187920000	112,48,160
chr4	188800000	189380000	T1KDD1325	0	+	188800000	189380000	112,48,160
chr5	3760000	5300000	T1KDD1326	0	+	3760000	5300000	112,48,160
chr5	5540000	6340000	T1KDD1327	0	+	5540000	6340000	112,48,160
chr5	6800000	10100000	T1KDD1328	0	+	6800000	10100000	112,48,160
chr5	10700000	12260000	T1KDD1329	0	+	10700000	12260000	112,48,160
chr5	12300000	12700000	T1KDD1330	0	+	12300000	12700000	112,48,160
chr5	12740000	13960000	T1KDD1331	0	+	12740000	13960000	112,48,160
chr5	14740000	16600000	T1KDD1332	0	+	14740000	16600000	112,48,160
chr5	17400000	17540000	T1KDD1333	0	+	17400000	17540000	112,48,160
chr5	17600000	20240000	T1KDD1334	0	+	17600000	20240000	112,48,160
chr5	21740000	22140000	T1KDD1335	0	+	21740000	22140000	112,48,160
chr5	22180000	23320000	T1KDD1336	0	+	22180000	23320000	112,48,160
chr5	24720000	25300000	T1KDD1337	0	+	24720000	25300000	112,48,160
chr5	25660000	25820000	T1KDD1338	0	+	25660000	25820000	112,48,160
chr5	25940000	26120000	T1KDD1339	0	+	25940000	26120000	112,48,160
chr5	27300000	27420000	T1KDD1340	0	+	27300000	27420000	112,48,160
chr5	27700000	28040000	T1KDD1341	0	+	27700000	28040000	112,48,160
chr5	29800000	31020000	T1KDD1342	0	+	29800000	31020000	112,48,160
chr5	31060000	31400000	T1KDD1343	0	+	31060000	31400000	112,48,160
chr5	31440000	31480000	T1KDD1344	0	+	31440000	31480000	112,48,160
chr5	32720000	33840000	T1KDD1345	0	+	32720000	33840000	112,48,160
chr5	33960000	34100000	T1KDD1346	0	+	33960000	34100000	112,48,160
chr5	34500000	34640000	T1KDD1347	0	+	34500000	34640000	112,48,160
chr5	34840000	34900000	T1KDD1348	0	+	34840000	34900000	112,48,160
chr5	34960000	36140000	T1KDD1349	0	+	34960000	36140000	112,48,160
chr5	36280000	36840000	T1KDD1350	0	+	36280000	36840000	112,48,160
chr5	37700000	38940000	T1KDD1351	0	+	37700000	38940000	112,48,160
chr5	39080000	40660000	T1KDD1352	0	+	39080000	40660000	112,48,160
chr5	40940000	42900000	T1KDD1353	0	+	40940000	42900000	112,48,160
chr5	43560000	45220000	T1KDD1354	0	+	43560000	45220000	112,48,160
chr5	45400000	45680000	T1KDD1355	0	+	45400000	45680000	112,48,160
chr5	46440000	46480000	T1KDD1356	0	+	46440000	46480000	112,48,160
chr5	50680000	53480000	T1KDD1357	0	+	50680000	53480000	112,48,160
chr5	53760000	54480000	T1KDD1358	0	+	53760000	54480000	112,48,160
chr5	54520000	55160000	T1KDD1359	0	+	54520000	55160000	112,48,160
chr5	55820000	55920000	T1KDD1360	0	+	55820000	55920000	112,48,160
chr5	56220000	56780000	T1KDD1361	0	+	56220000	56780000	112,48,160
chr5	56960000	57040000	T1KDD1362	0	+	56960000	57040000	112,48,160
chr5	57280000	60840000	T1KDD1363	0	+	57280000	60840000	112,48,160
chr5	61000000	61320000	T1KDD1364	0	+	61000000	61320000	112,48,160
chr5	61440000	62300000	T1KDD1365	0	+	61440000	62300000	112,48,160
chr5	62680000	63480000	T1KDD1366	0	+	62680000	63480000	112,48,160
chr5	63620000	63960000	T1KDD1367	0	+	63620000	63960000	112,48,160
chr5	63980000	65280000	T1KDD1368	0	+	63980000	65280000	112,48,160
chr5	66200000	68140000	T1KDD1369	0	+	66200000	68140000	112,48,160
chr5	68220000	69020000	T1KDD1370	0	+	68220000	69020000	112,48,160
chr5	71620000	72100000	T1KDD1371	0	+	71620000	72100000	112,48,160
chr5	72180000	72260000	T1KDD1372	0	+	72180000	72260000	112,48,160
chr5	72340000	72800000	T1KDD1373	0	+	72340000	72800000	112,48,160
chr5	73140000	73200000	T1KDD1374	0	+	73140000	73200000	112,48,160
chr5	73240000	73420000	T1KDD1375	0	+	73240000	73420000	112,48,160
chr5	73580000	74600000	T1KDD1376	0	+	73580000	74600000	112,48,160
chr5	74940000	75120000	T1KDD1377	0	+	74940000	75120000	112,48,160
chr5	75800000	76320000	T1KDD1378	0	+	75800000	76320000	112,48,160
chr5	76440000	76700000	T1KDD1379	0	+	76440000	76700000	112,48,160
chr5	77100000	77620000	T1KDD1380	0	+	77100000	77620000	112,48,160
chr5	77860000	77940000	T1KDD1381	0	+	77860000	77940000	112,48,160
chr5	78460000	78600000	T1KDD1382	0	+	78460000	78600000	112,48,160
chr5	78740000	79060000	T1KDD1383	0	+	78740000	79060000	112,48,160
chr5	79720000	80080000	T1KDD1384	0	+	79720000	80080000	112,48,160
chr5	80860000	81220000	T1KDD1385	0	+	80860000	81220000	112,48,160
chr5	81760000	81920000	T1KDD1386	0	+	81760000	81920000	112,48,160
chr5	82140000	83460000	T1KDD1387	0	+	82140000	83460000	112,48,160
chr5	83480000	83700000	T1KDD1388	0	+	83480000	83700000	112,48,160
chr5	83760000	84300000	T1KDD1389	0	+	83760000	84300000	112,48,160
chr5	84400000	85180000	T1KDD1390	0	+	84400000	85180000	112,48,160
chr5	85600000	85940000	T1KDD1391	0	+	85600000	85940000	112,48,160
chr5	86280000	87200000	T1KDD1392	0	+	86280000	87200000	112,48,160
chr5	87500000	88660000	T1KDD1393	0	+	87500000	88660000	112,48,160
chr5	88700000	89360000	T1KDD1394	0	+	88700000	89360000	112,48,160
chr5	89400000	90440000	T1KDD1395	0	+	89400000	90440000	112,48,160
chr5	90580000	91200000	T1KDD1396	0	+	90580000	91200000	112,48,160
chr5	91420000	92060000	T1KDD1397	0	+	91420000	92060000	112,48,160
chr5	92460000	92640000	T1KDD1398	0	+	92460000	92640000	112,48,160
chr5	92680000	93560000	T1KDD1399	0	+	92680000	93560000	112,48,160
chr5	93660000	94500000	T1KDD1400	0	+	93660000	94500000	112,48,160
chr5	94700000	95180000	T1KDD1401	0	+	94700000	95180000	112,48,160
chr5	95240000	95480000	T1KDD1402	0	+	95240000	95480000	112,48,160
chr5	95640000	96640000	T1KDD1403	0	+	95640000	96640000	112,48,160
chr5	96960000	97200000	T1KDD1404	0	+	96960000	97200000	112,48,160
chr5	97420000	98660000	T1KDD1405	0	+	97420000	98660000	112,48,160
chr5	99060000	99280000	T1KDD1406	0	+	99060000	99280000	112,48,160
chr5	100080000	100280000	T1KDD1407	0	+	100080000	100280000	112,48,160
chr5	101240000	101420000	T1KDD1408	0	+	101240000	101420000	112,48,160
chr5	102500000	103060000	T1KDD1409	0	+	102500000	103060000	112,48,160
chr5	103260000	103760000	T1KDD1410	0	+	103260000	103760000	112,48,160
chr5	104320000	105160000	T1KDD1411	0	+	104320000	105160000	112,48,160
chr5	106380000	107660000	T1KDD1412	0	+	106380000	107660000	112,48,160
chr5	107680000	108380000	T1KDD1413	0	+	107680000	108380000	112,48,160
chr5	108460000	108720000	T1KDD1414	0	+	108460000	108720000	112,48,160
chr5	109020000	109380000	T1KDD1415	0	+	109020000	109380000	112,48,160
chr5	109460000	112500000	T1KDD1416	0	+	109460000	112500000	112,48,160
chr5	112540000	112700000	T1KDD1417	0	+	112540000	112700000	112,48,160
chr5	113080000	115120000	T1KDD1418	0	+	113080000	115120000	112,48,160
chr5	115300000	116560000	T1KDD1419	0	+	115300000	116560000	112,48,160
chr5	116580000	116760000	T1KDD1420	0	+	116580000	116760000	112,48,160
chr5	116860000	118840000	T1KDD1421	0	+	116860000	118840000	112,48,160
chr5	119260000	119440000	T1KDD1422	0	+	119260000	119440000	112,48,160
chr5	119520000	122740000	T1KDD1423	0	+	119520000	122740000	112,48,160
chr5	122920000	123080000	T1KDD1424	0	+	122920000	123080000	112,48,160
chr5	123100000	124560000	T1KDD1425	0	+	123100000	124560000	112,48,160
chr5	124980000	125280000	T1KDD1426	0	+	124980000	125280000	112,48,160
chr5	125420000	126420000	T1KDD1427	0	+	125420000	126420000	112,48,160
chr5	126860000	128020000	T1KDD1428	0	+	126860000	128020000	112,48,160
chr5	128180000	128340000	T1KDD1429	0	+	128180000	128340000	112,48,160
chr5	128560000	128940000	T1KDD1430	0	+	128560000	128940000	112,48,160
chr5	128980000	129460000	T1KDD1431	0	+	128980000	129460000	112,48,160
chr5	129680000	129880000	T1KDD1432	0	+	129680000	129880000	112,48,160
chr5	129920000	130380000	T1KDD1433	0	+	129920000	130380000	112,48,160
chr5	130640000	130880000	T1KDD1434	0	+	130640000	130880000	112,48,160
chr5	133420000	133840000	T1KDD1435	0	+	133420000	133840000	112,48,160
chr5	135580000	135820000	T1KDD1436	0	+	135580000	135820000	112,48,160
chr5	135860000	136160000	T1KDD1437	0	+	135860000	136160000	112,48,160
chr5	136220000	137740000	T1KDD1438	0	+	136220000	137740000	112,48,160
chr5	138960000	139160000	T1KDD1439	0	+	138960000	139160000	112,48,160
chr5	139920000	140040000	T1KDD1440	0	+	139920000	140040000	112,48,160
chr5	142720000	146100000	T1KDD1441	0	+	142720000	146100000	112,48,160
chr5	146360000	146420000	T1KDD1442	0	+	146360000	146420000	112,48,160
chr5	146540000	149260000	T1KDD1443	0	+	146540000	149260000	112,48,160
chr5	150840000	151020000	T1KDD1444	0	+	150840000	151020000	112,48,160
chr5	151860000	152740000	T1KDD1445	0	+	151860000	152740000	112,48,160
chr5	152800000	153280000	T1KDD1446	0	+	152800000	153280000	112,48,160
chr5	153340000	154120000	T1KDD1447	0	+	153340000	154120000	112,48,160
chr5	154200000	154380000	T1KDD1448	0	+	154200000	154380000	112,48,160
chr5	155020000	156780000	T1KDD1449	0	+	155020000	156780000	112,48,160
chr5	157180000	157260000	T1KDD1450	0	+	157180000	157260000	112,48,160
chr5	158000000	159080000	T1KDD1451	0	+	158000000	159080000	112,48,160
chr5	159220000	159940000	T1KDD1452	0	+	159220000	159940000	112,48,160
chr5	160420000	162280000	T1KDD1453	0	+	160420000	162280000	112,48,160
chr5	162660000	163380000	T1KDD1454	0	+	162660000	163380000	112,48,160
chr5	163520000	164520000	T1KDD1455	0	+	163520000	164520000	112,48,160
chr5	164820000	165400000	T1KDD1456	0	+	164820000	165400000	112,48,160
chr5	165620000	166740000	T1KDD1457	0	+	165620000	166740000	112,48,160
chr5	166980000	168240000	T1KDD1458	0	+	166980000	168240000	112,48,160
chr5	168760000	170300000	T1KDD1459	0	+	168760000	170300000	112,48,160
chr5	170640000	170740000	T1KDD1460	0	+	170640000	170740000	112,48,160
chr5	171660000	171840000	T1KDD1461	0	+	171660000	171840000	112,48,160
chr5	173360000	173560000	T1KDD1462	0	+	173360000	173560000	112,48,160
chr5	173820000	173960000	T1KDD1463	0	+	173820000	173960000	112,48,160
chr5	174040000	174300000	T1KDD1464	0	+	174040000	174300000	112,48,160
chr5	174340000	174400000	T1KDD1465	0	+	174340000	174400000	112,48,160
chr5	174960000	175440000	T1KDD1466	0	+	174960000	175440000	112,48,160
chr6	720000	1300000	T1KDD1467	0	+	720000	1300000	112,48,160
chr6	1760000	2760000	T1KDD1468	0	+	1760000	2760000	112,48,160
chr6	3520000	3720000	T1KDD1469	0	+	3520000	3720000	112,48,160
chr6	4240000	4620000	T1KDD1470	0	+	4240000	4620000	112,48,160
chr6	5160000	5720000	T1KDD1471	0	+	5160000	5720000	112,48,160
chr6	5860000	5980000	T1KDD1472	0	+	5860000	5980000	112,48,160
chr6	6020000	6660000	T1KDD1473	0	+	6020000	6660000	112,48,160
chr6	7620000	7720000	T1KDD1474	0	+	7620000	7720000	112,48,160
chr6	7740000	7880000	T1KDD1475	0	+	7740000	7880000	112,48,160
chr6	8140000	10300000	T1KDD1476	0	+	8140000	10300000	112,48,160
chr6	11100000	11980000	T1KDD1477	0	+	11100000	11980000	112,48,160
chr6	12220000	13240000	T1KDD1478	0	+	12220000	13240000	112,48,160
chr6	13940000	14840000	T1KDD1479	0	+	13940000	14840000	112,48,160
chr6	15340000	15480000	T1KDD1480	0	+	15340000	15480000	112,48,160
chr6	15540000	16180000	T1KDD1481	0	+	15540000	16180000	112,48,160
chr6	16360000	17100000	T1KDD1482	0	+	16360000	17100000	112,48,160
chr6	18340000	19200000	T1KDD1483	0	+	18340000	19200000	112,48,160
chr6	19280000	19660000	T1KDD1484	0	+	19280000	19660000	112,48,160
chr6	19840000	20180000	T1KDD1485	0	+	19840000	20180000	112,48,160
chr6	20620000	21300000	T1KDD1486	0	+	20620000	21300000	112,48,160
chr6	22040000	24340000	T1KDD1487	0	+	22040000	24340000	112,48,160
chr6	24860000	25200000	T1KDD1488	0	+	24860000	25200000	112,48,160
chr6	25320000	25940000	T1KDD1489	0	+	25320000	25940000	112,48,160
chr6	26360000	26500000	T1KDD1490	0	+	26360000	26500000	112,48,160
chr6	26660000	26680000	T1KDD1491	0	+	26660000	26680000	112,48,160
chr6	26720000	26780000	T1KDD1492	0	+	26720000	26780000	112,48,160
chr6	27920000	28500000	T1KDD1493	0	+	27920000	28500000	112,48,160
chr6	34920000	35040000	T1KDD1494	0	+	34920000	35040000	112,48,160
chr6	37980000	38140000	T1KDD1495	0	+	37980000	38140000	112,48,160
chr6	38340000	38640000	T1KDD1496	0	+	38340000	38640000	112,48,160
chr6	38740000	39040000	T1KDD1497	0	+	38740000	39040000	112,48,160
chr6	39080000	39160000	T1KDD1498	0	+	39080000	39160000	112,48,160
chr6	39380000	40320000	T1KDD1499	0	+	39380000	40320000	112,48,160
chr6	40420000	40480000	T1KDD1500	0	+	40420000	40480000	112,48,160
chr6	40600000	41020000	T1KDD1501	0	+	40600000	41020000	112,48,160
chr6	41100000	41320000	T1KDD1502	0	+	41100000	41320000	112,48,160
chr6	44480000	44860000	T1KDD1503	0	+	44480000	44860000	112,48,160
chr6	45440000	45660000	T1KDD1504	0	+	45440000	45660000	112,48,160
chr6	45680000	47440000	T1KDD1505	0	+	45680000	47440000	112,48,160
chr6	47640000	49420000	T1KDD1506	0	+	47640000	49420000	112,48,160
chr6	49620000	52260000	T1KDD1507	0	+	49620000	52260000	112,48,160
chr6	52580000	53060000	T1KDD1508	0	+	52580000	53060000	112,48,160
chr6	53400000	53520000	T1KDD1509	0	+	53400000	53520000	112,48,160
chr6	53580000	56700000	T1KDD1510	0	+	53580000	56700000	112,48,160
chr6	57800000	57920000	T1KDD1511	0	+	57800000	57920000	112,48,160
chr6	57960000	58300000	T1KDD1512	0	+	57960000	58300000	112,48,160
chr6	60000000	60220000	T1KDD1513	0	+	60000000	60220000	112,48,160
chr6	60920000	61120000	T1KDD1514	0	+	60920000	61120000	112,48,160
chr6	61620000	63140000	T1KDD1515	0	+	61620000	63140000	112,48,160
chr6	63700000	63820000	T1KDD1516	0	+	63700000	63820000	112,48,160
chr6	64100000	64440000	T1KDD1517	0	+	64100000	64440000	112,48,160
chr6	64700000	65440000	T1KDD1518	0	+	64700000	65440000	112,48,160
chr6	65640000	65780000	T1KDD1519	0	+	65640000	65780000	112,48,160
chr6	65940000	66160000	T1KDD1520	0	+	65940000	66160000	112,48,160
chr6	67740000	68280000	T1KDD1521	0	+	67740000	68280000	112,48,160
chr6	68600000	70400000	T1KDD1522	0	+	68600000	70400000	112,48,160
chr6	70960000	72580000	T1KDD1523	0	+	70960000	72580000	112,48,160
chr6	72640000	73200000	T1KDD1524	0	+	72640000	73200000	112,48,160
chr6	73700000	75200000	T1KDD1525	0	+	73700000	75200000	112,48,160
chr6	75300000	75540000	T1KDD1526	0	+	75300000	75540000	112,48,160
chr6	75940000	78620000	T1KDD1527	0	+	75940000	78620000	112,48,160
chr6	78660000	78860000	T1KDD1528	0	+	78660000	78860000	112,48,160
chr6	79080000	79360000	T1KDD1529	0	+	79080000	79360000	112,48,160
chr6	79440000	80000000	T1KDD1530	0	+	79440000	80000000	112,48,160
chr6	80140000	80980000	T1KDD1531	0	+	80140000	80980000	112,48,160
chr6	81280000	82140000	T1KDD1532	0	+	81280000	82140000	112,48,160
chr6	82380000	82460000	T1KDD1533	0	+	82380000	82460000	112,48,160
chr6	82560000	82700000	T1KDD1534	0	+	82560000	82700000	112,48,160
chr6	82820000	82920000	T1KDD1535	0	+	82820000	82920000	112,48,160
chr6	83560000	83700000	T1KDD1536	0	+	83560000	83700000	112,48,160
chr6	83720000	84640000	T1KDD1537	0	+	83720000	84640000	112,48,160
chr6	84680000	84760000	T1KDD1538	0	+	84680000	84760000	112,48,160
chr6	84780000	85500000	T1KDD1539	0	+	84780000	85500000	112,48,160
chr6	85940000	87120000	T1KDD1540	0	+	85940000	87120000	112,48,160
chr6	87800000	88760000	T1KDD1541	0	+	87800000	88760000	112,48,160
chr6	89500000	89600000	T1KDD1542	0	+	89500000	89600000	112,48,160
chr6	89960000	92600000	T1KDD1543	0	+	89960000	92600000	112,48,160
chr6	92760000	93400000	T1KDD1544	0	+	92760000	93400000	112,48,160
chr6	93420000	94600000	T1KDD1545	0	+	93420000	94600000	112,48,160
chr6	95100000	95420000	T1KDD1546	0	+	95100000	95420000	112,48,160
chr6	95600000	96760000	T1KDD1547	0	+	95600000	96760000	112,48,160
chr6	96900000	97140000	T1KDD1548	0	+	96900000	97140000	112,48,160
chr6	97420000	97760000	T1KDD1549	0	+	97420000	97760000	112,48,160
chr6	97800000	98060000	T1KDD1550	0	+	97800000	98060000	112,48,160
chr6	98160000	98820000	T1KDD1551	0	+	98160000	98820000	112,48,160
chr6	98960000	99340000	T1KDD1552	0	+	98960000	99340000	112,48,160
chr6	99620000	100440000	T1KDD1553	0	+	99620000	100440000	112,48,160
chr6	100900000	101880000	T1KDD1554	0	+	100900000	101880000	112,48,160
chr6	102280000	102700000	T1KDD1555	0	+	102280000	102700000	112,48,160
chr6	103680000	104720000	T1KDD1556	0	+	103680000	104720000	112,48,160
chr6	105200000	105940000	T1KDD1557	0	+	105200000	105940000	112,48,160
chr6	106040000	106200000	T1KDD1558	0	+	106040000	106200000	112,48,160
chr6	106700000	106800000	T1KDD1559	0	+	106700000	106800000	112,48,160
chr6	107500000	107840000	T1KDD1560	0	+	107500000	107840000	112,48,160
chr6	108580000	108680000	T1KDD1561	0	+	108580000	108680000	112,48,160
chr6	109180000	109360000	T1KDD1562	0	+	109180000	109360000	112,48,160
chr6	109500000	110460000	T1KDD1563	0	+	109500000	110460000	112,48,160
chr6	111720000	113640000	T1KDD1564	0	+	111720000	113640000	112,48,160
chr6	113980000	116600000	T1KDD1565	0	+	113980000	116600000	112,48,160
chr6	116780000	117260000	T1KDD1566	0	+	116780000	117260000	112,48,160
chr6	117280000	117480000	T1KDD1567	0	+	117280000	117480000	112,48,160
chr6	117760000	118420000	T1KDD1568	0	+	117760000	118420000	112,48,160
chr6	119080000	120240000	T1KDD1569	0	+	119080000	120240000	112,48,160
chr6	120500000	120880000	T1KDD1570	0	+	120500000	120880000	112,48,160
chr6	120920000	121240000	T1KDD1571	0	+	120920000	121240000	112,48,160
chr6	121740000	122380000	T1KDD1572	0	+	121740000	122380000	112,48,160
chr6	122620000	124880000	T1KDD1573	0	+	122620000	124880000	112,48,160
chr6	125160000	125740000	T1KDD1574	0	+	125160000	125740000	112,48,160
chr6	125800000	127240000	T1KDD1575	0	+	125800000	127240000	112,48,160
chr6	127520000	127660000	T1KDD1576	0	+	127520000	127660000	112,48,160
chr6	128520000	131040000	T1KDD1577	0	+	128520000	131040000	112,48,160
chr6	131160000	132760000	T1KDD1578	0	+	131160000	132760000	112,48,160
chr6	132840000	133880000	T1KDD1579	0	+	132840000	133880000	112,48,160
chr6	133980000	134080000	T1KDD1580	0	+	133980000	134080000	112,48,160
chr6	134500000	134680000	T1KDD1581	0	+	134500000	134680000	112,48,160
chr6	135220000	136220000	T1KDD1582	0	+	135220000	136220000	112,48,160
chr6	136420000	136780000	T1KDD1583	0	+	136420000	136780000	112,48,160
chr6	136940000	137480000	T1KDD1584	0	+	136940000	137480000	112,48,160
chr6	137500000	137860000	T1KDD1585	0	+	137500000	137860000	112,48,160
chr6	137900000	138260000	T1KDD1586	0	+	137900000	138260000	112,48,160
chr6	139640000	140360000	T1KDD1587	0	+	139640000	140360000	112,48,160
chr6	141620000	142920000	T1KDD1588	0	+	141620000	142920000	112,48,160
chr6	143080000	144000000	T1KDD1589	0	+	143080000	144000000	112,48,160
chr6	144540000	148280000	T1KDD1590	0	+	144540000	148280000	112,48,160
chr6	148800000	149280000	T1KDD1591	0	+	148800000	149280000	112,48,160
chr6	150220000	150680000	T1KDD1592	0	+	150220000	150680000	112,48,160
chr6	151600000	152120000	T1KDD1593	0	+	151600000	152120000	112,48,160
chr6	152380000	152820000	T1KDD1594	0	+	152380000	152820000	112,48,160
chr6	154040000	154220000	T1KDD1595	0	+	154040000	154220000	112,48,160
chr6	155260000	156600000	T1KDD1596	0	+	155260000	156600000	112,48,160
chr6	159040000	159560000	T1KDD1597	0	+	159040000	159560000	112,48,160
chr6	159880000	159960000	T1KDD1598	0	+	159880000	159960000	112,48,160
chr6	160140000	160920000	T1KDD1599	0	+	160140000	160920000	112,48,160
chr6	161460000	161820000	T1KDD1600	0	+	161460000	161820000	112,48,160
chr6	161980000	162400000	T1KDD1601	0	+	161980000	162400000	112,48,160
chr6	162600000	163140000	T1KDD1602	0	+	162600000	163140000	112,48,160
chr6	163760000	164520000	T1KDD1603	0	+	163760000	164520000	112,48,160
chr6	164740000	164820000	T1KDD1604	0	+	164740000	164820000	112,48,160
chr6	164860000	165620000	T1KDD1605	0	+	164860000	165620000	112,48,160
chr6	165860000	166140000	T1KDD1606	0	+	165860000	166140000	112,48,160
chr7	3320000	3840000	T1KDD1607	0	+	3320000	3840000	112,48,160
chr7	7000000	10940000	T1KDD1608	0	+	7000000	10940000	112,48,160
chr7	11100000	12400000	T1KDD1609	0	+	11100000	12400000	112,48,160
chr7	12580000	12660000	T1KDD1610	0	+	12580000	12660000	112,48,160
chr7	12880000	15460000	T1KDD1611	0	+	12880000	15460000	112,48,160
chr7	16260000	16420000	T1KDD1612	0	+	16260000	16420000	112,48,160
chr7	16760000	19100000	T1KDD1613	0	+	16760000	19100000	112,48,160
chr7	19120000	20740000	T1KDD1614	0	+	19120000	20740000	112,48,160
chr7	20860000	21920000	T1KDD1615	0	+	20860000	21920000	112,48,160
chr7	22040000	22780000	T1KDD1616	0	+	22040000	22780000	112,48,160
chr7	23860000	25040000	T1KDD1617	0	+	23860000	25040000	112,48,160
chr7	25200000	26060000	T1KDD1618	0	+	25200000	26060000	112,48,160
chr7	26400000	26960000	T1KDD1619	0	+	26400000	26960000	112,48,160
chr7	27280000	27640000	T1KDD1620	0	+	27280000	27640000	112,48,160
chr7	27860000	29680000	T1KDD1621	0	+	27860000	29680000	112,48,160
chr7	29740000	29880000	T1KDD1622	0	+	29740000	29880000	112,48,160
chr7	30040000	30280000	T1KDD1623	0	+	30040000	30280000	112,48,160
chr7	31160000	31820000	T1KDD1624	0	+	31160000	31820000	112,48,160
chr7	31860000	32420000	T1KDD1625	0	+	31860000	32420000	112,48,160
chr7	33140000	34980000	T1KDD1626	0	+	33140000	34980000	112,48,160
chr7	35280000	35620000	T1KDD1627	0	+	35280000	35620000	112,48,160
chr7	36520000	38300000	T1KDD1628	0	+	36520000	38300000	112,48,160
chr7	38380000	39560000	T1KDD1629	0	+	38380000	39560000	112,48,160
chr7	40280000	42840000	T1KDD1630	0	+	40280000	42840000	112,48,160
chr7	42940000	43580000	T1KDD1631	0	+	42940000	43580000	112,48,160
chr7	45260000	45560000	T1KDD1632	0	+	45260000	45560000	112,48,160
chr7	45980000	47240000	T1KDD1633	0	+	45980000	47240000	112,48,160
chr7	48140000	50440000	T1KDD1634	0	+	48140000	50440000	112,48,160
chr7	51440000	55140000	T1KDD1635	0	+	51440000	55140000	112,48,160
chr7	58120000	58160000	T1KDD1636	0	+	58120000	58160000	112,48,160
chr7	61440000	61460000	T1KDD1637	0	+	61440000	61460000	112,48,160
chr7	61620000	61640000	T1KDD1638	0	+	61620000	61640000	112,48,160
chr7	61800000	61960000	T1KDD1639	0	+	61800000	61960000	112,48,160
chr7	62680000	62900000	T1KDD1640	0	+	62680000	62900000	112,48,160
chr7	64600000	64660000	T1KDD1641	0	+	64600000	64660000	112,48,160
chr7	65580000	65640000	T1KDD1642	0	+	65580000	65640000	112,48,160
chr7	69620000	70580000	T1KDD1643	0	+	69620000	70580000	112,48,160
chr7	76760000	76940000	T1KDD1644	0	+	76760000	76940000	112,48,160
chr7	77020000	77060000	T1KDD1645	0	+	77020000	77060000	112,48,160
chr7	77160000	77400000	T1KDD1646	0	+	77160000	77400000	112,48,160
chr7	78020000	78360000	T1KDD1647	0	+	78020000	78360000	112,48,160
chr7	78400000	80880000	T1KDD1648	0	+	78400000	80880000	112,48,160
chr7	81180000	85760000	T1KDD1649	0	+	81180000	85760000	112,48,160
chr7	86380000	86540000	T1KDD1650	0	+	86380000	86540000	112,48,160
chr7	86620000	87140000	T1KDD1651	0	+	86620000	87140000	112,48,160
chr7	87480000	87600000	T1KDD1652	0	+	87480000	87600000	112,48,160
chr7	87940000	90100000	T1KDD1653	0	+	87940000	90100000	112,48,160
chr7	90440000	91820000	T1KDD1654	0	+	90440000	91820000	112,48,160
chr7	92600000	94480000	T1KDD1655	0	+	92600000	94480000	112,48,160
chr7	94560000	94640000	T1KDD1656	0	+	94560000	94640000	112,48,160
chr7	95220000	96980000	T1KDD1657	0	+	95220000	96980000	112,48,160
chr7	97400000	97800000	T1KDD1658	0	+	97400000	97800000	112,48,160
chr7	99640000	99940000	T1KDD1659	0	+	99640000	99940000	112,48,160
chr7	102800000	102920000	T1KDD1660	0	+	102800000	102920000	112,48,160
chr7	103480000	104900000	T1KDD1661	0	+	103480000	104900000	112,48,160
chr7	105880000	106040000	T1KDD1662	0	+	105880000	106040000	112,48,160
chr7	106160000	106920000	T1KDD1663	0	+	106160000	106920000	112,48,160
chr7	107600000	107880000	T1KDD1664	0	+	107600000	107880000	112,48,160
chr7	108060000	108440000	T1KDD1665	0	+	108060000	108440000	112,48,160
chr7	108580000	116860000	T1KDD1666	0	+	108580000	116860000	112,48,160
chr7	117000000	122280000	T1KDD1667	0	+	117000000	122280000	112,48,160
chr7	122340000	123520000	T1KDD1668	0	+	122340000	123520000	112,48,160
chr7	123600000	124760000	T1KDD1669	0	+	123600000	124760000	112,48,160
chr7	125000000	127580000	T1KDD1670	0	+	125000000	127580000	112,48,160
chr7	127680000	128020000	T1KDD1671	0	+	127680000	128020000	112,48,160
chr7	131720000	131920000	T1KDD1672	0	+	131720000	131920000	112,48,160
chr7	131960000	135160000	T1KDD1673	0	+	131960000	135160000	112,48,160
chr7	135280000	135440000	T1KDD1674	0	+	135280000	135440000	112,48,160
chr7	135740000	138000000	T1KDD1675	0	+	135740000	138000000	112,48,160
chr7	139720000	139960000	T1KDD1676	0	+	139720000	139960000	112,48,160
chr7	141080000	141640000	T1KDD1677	0	+	141080000	141640000	112,48,160
chr7	141700000	141720000	T1KDD1678	0	+	141700000	141720000	112,48,160
chr7	141740000	142040000	T1KDD1679	0	+	141740000	142040000	112,48,160
chr7	142460000	142480000	T1KDD1680	0	+	142460000	142480000	112,48,160
chr7	142860000	142880000	T1KDD1681	0	+	142860000	142880000	112,48,160
chr7	143080000	143260000	T1KDD1682	0	+	143080000	143260000	112,48,160
chr7	143440000	143540000	T1KDD1683	0	+	143440000	143540000	112,48,160
chr7	143600000	143620000	T1KDD1684	0	+	143600000	143620000	112,48,160
chr7	143720000	143760000	T1KDD1685	0	+	143720000	143760000	112,48,160
chr7	143840000	144260000	T1KDD1686	0	+	143840000	144260000	112,48,160
chr7	144420000	144780000	T1KDD1687	0	+	144420000	144780000	112,48,160
chr7	144920000	148220000	T1KDD1688	0	+	144920000	148220000	112,48,160
chr7	150460000	150760000	T1KDD1689	0	+	150460000	150760000	112,48,160
chr7	152940000	153720000	T1KDD1690	0	+	152940000	153720000	112,48,160
chr7	153940000	154040000	T1KDD1691	0	+	153940000	154040000	112,48,160
chr7	154100000	154860000	T1KDD1692	0	+	154100000	154860000	112,48,160
chr7	156240000	156540000	T1KDD1693	0	+	156240000	156540000	112,48,160
chr7	159200000	159320000	T1KDD1694	0	+	159200000	159320000	112,48,160
chr8	2200000	2220000	T1KDD1695	0	+	2200000	2220000	112,48,160
chr8	2340000	2380000	T1KDD1696	0	+	2340000	2380000	112,48,160
chr8	2800000	3100000	T1KDD1697	0	+	2800000	3100000	112,48,160
chr8	3300000	6240000	T1KDD1698	0	+	3300000	6240000	112,48,160
chr8	6880000	7080000	T1KDD1699	0	+	6880000	7080000	112,48,160
chr8	8480000	8640000	T1KDD1700	0	+	8480000	8640000	112,48,160
chr8	9200000	9400000	T1KDD1701	0	+	9200000	9400000	112,48,160
chr8	9920000	10400000	T1KDD1702	0	+	9920000	10400000	112,48,160
chr8	11120000	11340000	T1KDD1703	0	+	11120000	11340000	112,48,160
chr8	12760000	12880000	T1KDD1704	0	+	12760000	12880000	112,48,160
chr8	13200000	17000000	T1KDD1705	0	+	13200000	17000000	112,48,160
chr8	17300000	17480000	T1KDD1706	0	+	17300000	17480000	112,48,160
chr8	18100000	19740000	T1KDD1707	0	+	18100000	19740000	112,48,160
chr8	19960000	20180000	T1KDD1708	0	+	19960000	20180000	112,48,160
chr8	20380000	21660000	T1KDD1709	0	+	20380000	21660000	112,48,160
chr8	23580000	23680000	T1KDD1710	0	+	23580000	23680000	112,48,160
chr8	23760000	24900000	T1KDD1711	0	+	23760000	24900000	112,48,160
chr8	24960000	25160000	T1KDD1712	0	+	24960000	25160000	112,48,160
chr8	25200000	25420000	T1KDD1713	0	+	25200000	25420000	112,48,160
chr8	25560000	26040000	T1KDD1714	0	+	25560000	26040000	112,48,160
chr8	26660000	27240000	T1KDD1715	0	+	26660000	27240000	112,48,160
chr8	29500000	29980000	T1KDD1716	0	+	29500000	29980000	112,48,160
chr8	31200000	31460000	T1KDD1717	0	+	31200000	31460000	112,48,160
chr8	31520000	32460000	T1KDD1718	0	+	31520000	32460000	112,48,160
chr8	32580000	33360000	T1KDD1719	0	+	32580000	33360000	112,48,160
chr8	33820000	37440000	T1KDD1720	0	+	33820000	37440000	112,48,160
chr8	39100000	39160000	T1KDD1721	0	+	39100000	39160000	112,48,160
chr8	40080000	40880000	T1KDD1722	0	+	40080000	40880000	112,48,160
chr8	43580000	43900000	T1KDD1723	0	+	43580000	43900000	112,48,160
chr8	46800000	46900000	T1KDD1724	0	+	46800000	46900000	112,48,160
chr8	49020000	50420000	T1KDD1725	0	+	49020000	50420000	112,48,160
chr8	50620000	51220000	T1KDD1726	0	+	50620000	51220000	112,48,160
chr8	51500000	51820000	T1KDD1727	0	+	51500000	51820000	112,48,160
chr8	52060000	52540000	T1KDD1728	0	+	52060000	52540000	112,48,160
chr8	52760000	52920000	T1KDD1729	0	+	52760000	52920000	112,48,160
chr8	53120000	53620000	T1KDD1730	0	+	53120000	53620000	112,48,160
chr8	54480000	55740000	T1KDD1731	0	+	54480000	55740000	112,48,160
chr8	56460000	56980000	T1KDD1732	0	+	56460000	56980000	112,48,160
chr8	57020000	57080000	T1KDD1733	0	+	57020000	57080000	112,48,160
chr8	57300000	60400000	T1KDD1734	0	+	57300000	60400000	112,48,160
chr8	60720000	63000000	T1KDD1735	0	+	60720000	63000000	112,48,160
chr8	63220000	64360000	T1KDD1736	0	+	63220000	64360000	112,48,160
chr8	64400000	64560000	T1KDD1737	0	+	64400000	64560000	112,48,160
chr8	64600000	65560000	T1KDD1738	0	+	64600000	65560000	112,48,160
chr8	65860000	66400000	T1KDD1739	0	+	65860000	66400000	112,48,160
chr8	67480000	69320000	T1KDD1740	0	+	67480000	69320000	112,48,160
chr8	69460000	69820000	T1KDD1741	0	+	69460000	69820000	112,48,160
chr8	70160000	70280000	T1KDD1742	0	+	70160000	70280000	112,48,160
chr8	70860000	72980000	T1KDD1743	0	+	70860000	72980000	112,48,160
chr8	73100000	73240000	T1KDD1744	0	+	73100000	73240000	112,48,160
chr8	73300000	73560000	T1KDD1745	0	+	73300000	73560000	112,48,160
chr8	74060000	75160000	T1KDD1746	0	+	74060000	75160000	112,48,160
chr8	76000000	76240000	T1KDD1747	0	+	76000000	76240000	112,48,160
chr8	76460000	77540000	T1KDD1748	0	+	76460000	77540000	112,48,160
chr8	77580000	78660000	T1KDD1749	0	+	77580000	78660000	112,48,160
chr8	78820000	79740000	T1KDD1750	0	+	78820000	79740000	112,48,160
chr8	80620000	81600000	T1KDD1751	0	+	80620000	81600000	112,48,160
chr8	81940000	82140000	T1KDD1752	0	+	81940000	82140000	112,48,160
chr8	83980000	85080000	T1KDD1753	0	+	83980000	85080000	112,48,160
chr8	85260000	85560000	T1KDD1754	0	+	85260000	85560000	112,48,160
chr8	85820000	86040000	T1KDD1755	0	+	85820000	86040000	112,48,160
chr8	86180000	86320000	T1KDD1756	0	+	86180000	86320000	112,48,160
chr8	86600000	86860000	T1KDD1757	0	+	86600000	86860000	112,48,160
chr8	87900000	89740000	T1KDD1758	0	+	87900000	89740000	112,48,160
chr8	90120000	92100000	T1KDD1759	0	+	90120000	92100000	112,48,160
chr8	92180000	92900000	T1KDD1760	0	+	92180000	92900000	112,48,160
chr8	93060000	93680000	T1KDD1761	0	+	93060000	93680000	112,48,160
chr8	93980000	94400000	T1KDD1762	0	+	93980000	94400000	112,48,160
chr8	95240000	96140000	T1KDD1763	0	+	95240000	96140000	112,48,160
chr8	96340000	96480000	T1KDD1764	0	+	96340000	96480000	112,48,160
chr8	96520000	97520000	T1KDD1765	0	+	96520000	97520000	112,48,160
chr8	98180000	98560000	T1KDD1766	0	+	98180000	98560000	112,48,160
chr8	99620000	99840000	T1KDD1767	0	+	99620000	99840000	112,48,160
chr8	100320000	100480000	T1KDD1768	0	+	100320000	100480000	112,48,160
chr8	101220000	101420000	T1KDD1769	0	+	101220000	101420000	112,48,160
chr8	101560000	102200000	T1KDD1770	0	+	101560000	102200000	112,48,160
chr8	103080000	103360000	T1KDD1771	0	+	103080000	103360000	112,48,160
chr8	104160000	106640000	T1KDD1772	0	+	104160000	106640000	112,48,160
chr8	106780000	108060000	T1KDD1773	0	+	106780000	108060000	112,48,160
chr8	108140000	108440000	T1KDD1774	0	+	108140000	108440000	112,48,160
chr8	108520000	109200000	T1KDD1775	0	+	108520000	109200000	112,48,160
chr8	109440000	109900000	T1KDD1776	0	+	109440000	109900000	112,48,160
chr8	110260000	110760000	T1KDD1777	0	+	110260000	110760000	112,48,160
chr8	110800000	111320000	T1KDD1778	0	+	110800000	111320000	112,48,160
chr8	111780000	111980000	T1KDD1779	0	+	111780000	111980000	112,48,160
chr8	112140000	112940000	T1KDD1780	0	+	112140000	112940000	112,48,160
chr8	113460000	116720000	T1KDD1781	0	+	113460000	116720000	112,48,160
chr8	116980000	119600000	T1KDD1782	0	+	116980000	119600000	112,48,160
chr8	120160000	120400000	T1KDD1783	0	+	120160000	120400000	112,48,160
chr8	120520000	121540000	T1KDD1784	0	+	120520000	121540000	112,48,160
chr8	121740000	122780000	T1KDD1785	0	+	121740000	122780000	112,48,160
chr8	123560000	124300000	T1KDD1786	0	+	123560000	124300000	112,48,160
chr8	124740000	124960000	T1KDD1787	0	+	124740000	124960000	112,48,160
chr8	125520000	126400000	T1KDD1788	0	+	125520000	126400000	112,48,160
chr8	126620000	127700000	T1KDD1789	0	+	126620000	127700000	112,48,160
chr8	128040000	128560000	T1KDD1790	0	+	128040000	128560000	112,48,160
chr8	128920000	129820000	T1KDD1791	0	+	128920000	129820000	112,48,160
chr8	130200000	130340000	T1KDD1792	0	+	130200000	130340000	112,48,160
chr8	130540000	133180000	T1KDD1793	0	+	130540000	133180000	112,48,160
chr8	133660000	134440000	T1KDD1794	0	+	133660000	134440000	112,48,160
chr8	134500000	134600000	T1KDD1795	0	+	134500000	134600000	112,48,160
chr8	134840000	135660000	T1KDD1796	0	+	134840000	135660000	112,48,160
chr8	135700000	138680000	T1KDD1797	0	+	135700000	138680000	112,48,160
chr8	138960000	139600000	T1KDD1798	0	+	138960000	139600000	112,48,160
chr9	220000	500000	T1KDD1799	0	+	220000	500000	112,48,160
chr9	1120000	3320000	T1KDD1800	0	+	1120000	3320000	112,48,160
chr9	3560000	4440000	T1KDD1801	0	+	3560000	4440000	112,48,160
chr9	4500000	4640000	T1KDD1802	0	+	4500000	4640000	112,48,160
chr9	4820000	4980000	T1KDD1803	0	+	4820000	4980000	112,48,160
chr9	5180000	5600000	T1KDD1804	0	+	5180000	5600000	112,48,160
chr9	6040000	6340000	T1KDD1805	0	+	6040000	6340000	112,48,160
chr9	6880000	7440000	T1KDD1806	0	+	6880000	7440000	112,48,160
chr9	7560000	8700000	T1KDD1807	0	+	7560000	8700000	112,48,160
chr9	8860000	10740000	T1KDD1808	0	+	8860000	10740000	112,48,160
chr9	10920000	15280000	T1KDD1809	0	+	10920000	15280000	112,48,160
chr9	15700000	16720000	T1KDD1810	0	+	15700000	16720000	112,48,160
chr9	17360000	17940000	T1KDD1811	0	+	17360000	17940000	112,48,160
chr9	17980000	19000000	T1KDD1812	0	+	17980000	19000000	112,48,160
chr9	19480000	21960000	T1KDD1813	0	+	19480000	21960000	112,48,160
chr9	22020000	22400000	T1KDD1814	0	+	22020000	22400000	112,48,160
chr9	22520000	23820000	T1KDD1815	0	+	22520000	23820000	112,48,160
chr9	24020000	25000000	T1KDD1816	0	+	24020000	25000000	112,48,160
chr9	25240000	25640000	T1KDD1817	0	+	25240000	25640000	112,48,160
chr9	25740000	26800000	T1KDD1818	0	+	25740000	26800000	112,48,160
chr9	27140000	30520000	T1KDD1819	0	+	27140000	30520000	112,48,160
chr9	30660000	32440000	T1KDD1820	0	+	30660000	32440000	112,48,160
chr9	32580000	32920000	T1KDD1821	0	+	32580000	32920000	112,48,160
chr9	33540000	33720000	T1KDD1822	0	+	33540000	33720000	112,48,160
chr9	34720000	34980000	T1KDD1823	0	+	34720000	34980000	112,48,160
chr9	35260000	35480000	T1KDD1824	0	+	35260000	35480000	112,48,160
chr9	35920000	36080000	T1KDD1825	0	+	35920000	36080000	112,48,160
chr9	37660000	37740000	T1KDD1826	0	+	37660000	37740000	112,48,160
chr9	41440000	41480000	T1KDD1827	0	+	41440000	41480000	112,48,160
chr9	50000000	55000000	T1KDD1828	0	+	50000000	55000000	112,48,160
chr9	63540000	63620000	T1KDD1829	0	+	63540000	63620000	112,48,160
chr9	64300000	64360000	T1KDD1830	0	+	64300000	64360000	112,48,160
chr9	64400000	64480000	T1KDD1831	0	+	64400000	64480000	112,48,160
chr9	68360000	68980000	T1KDD1832	0	+	68360000	68980000	112,48,160
chr9	69480000	69600000	T1KDD1833	0	+	69480000	69600000	112,48,160
chr9	69640000	70040000	T1KDD1834	0	+	69640000	70040000	112,48,160
chr9	70140000	70220000	T1KDD1835	0	+	70140000	70220000	112,48,160
chr9	70440000	71720000	T1KDD1836	0	+	70440000	71720000	112,48,160
chr9	72620000	74820000	T1KDD1837	0	+	72620000	74820000	112,48,160
chr9	75120000	75240000	T1KDD1838	0	+	75120000	75240000	112,48,160
chr9	75360000	76300000	T1KDD1839	0	+	75360000	76300000	112,48,160
chr9	76540000	76980000	T1KDD1840	0	+	76540000	76980000	112,48,160
chr9	77280000	77960000	T1KDD1841	0	+	77280000	77960000	112,48,160
chr9	78060000	78260000	T1KDD1842	0	+	78060000	78260000	112,48,160
chr9	78380000	81580000	T1KDD1843	0	+	78380000	81580000	112,48,160
chr9	81900000	83580000	T1KDD1844	0	+	81900000	83580000	112,48,160
chr9	84040000	84320000	T1KDD1845	0	+	84040000	84320000	112,48,160
chr9	84540000	85640000	T1KDD1846	0	+	84540000	85640000	112,48,160
chr9	86440000	86900000	T1KDD1847	0	+	86440000	86900000	112,48,160
chr9	86960000	87400000	T1KDD1848	0	+	86960000	87400000	112,48,160
chr9	87560000	87660000	T1KDD1849	0	+	87560000	87660000	112,48,160
chr9	87740000	87820000	T1KDD1850	0	+	87740000	87820000	112,48,160
chr9	88580000	88960000	T1KDD1851	0	+	88580000	88960000	112,48,160
chr9	89020000	89160000	T1KDD1852	0	+	89020000	89160000	112,48,160
chr9	89920000	91120000	T1KDD1853	0	+	89920000	91120000	112,48,160
chr9	91200000	91340000	T1KDD1854	0	+	91200000	91340000	112,48,160
chr9	91480000	91560000	T1KDD1855	0	+	91480000	91560000	112,48,160
chr9	97400000	97500000	T1KDD1856	0	+	97400000	97500000	112,48,160
chr9	97700000	97840000	T1KDD1857	0	+	97700000	97840000	112,48,160
chr9	98320000	98700000	T1KDD1858	0	+	98320000	98700000	112,48,160
chr9	99020000	99800000	T1KDD1859	0	+	99020000	99800000	112,48,160
chr9	99840000	99900000	T1KDD1860	0	+	99840000	99900000	112,48,160
chr9	100640000	100960000	T1KDD1861	0	+	100640000	100960000	112,48,160
chr9	101400000	102120000	T1KDD1862	0	+	101400000	102120000	112,48,160
chr9	102640000	103040000	T1KDD1863	0	+	102640000	103040000	112,48,160
chr9	103660000	104040000	T1KDD1864	0	+	103660000	104040000	112,48,160
chr9	104160000	104620000	T1KDD1865	0	+	104160000	104620000	112,48,160
chr9	105800000	106500000	T1KDD1866	0	+	105800000	106500000	112,48,160
chr9	106580000	107240000	T1KDD1867	0	+	106580000	107240000	112,48,160
chr9	107680000	108840000	T1KDD1868	0	+	107680000	108840000	112,48,160
chr9	109540000	109980000	T1KDD1869	0	+	109540000	109980000	112,48,160
chr9	110320000	111020000	T1KDD1870	0	+	110320000	111020000	112,48,160
chr9	112900000	112980000	T1KDD1871	0	+	112900000	112980000	112,48,160
chr9	113080000	113140000	T1KDD1872	0	+	113080000	113140000	112,48,160
chr9	114680000	120340000	T1KDD1873	0	+	114680000	120340000	112,48,160
chr9	120420000	120540000	T1KDD1874	0	+	120420000	120540000	112,48,160
chr9	122420000	122780000	T1KDD1875	0	+	122420000	122780000	112,48,160
chr9	123500000	123900000	T1KDD1876	0	+	123500000	123900000	112,48,160
chr9	125460000	125580000	T1KDD1877	0	+	125460000	125580000	112,48,160
chr9	126980000	127080000	T1KDD1878	0	+	126980000	127080000	112,48,160
chr9	127240000	127360000	T1KDD1879	0	+	127240000	127360000	112,48,160
chr9	131880000	132100000	T1KDD1880	0	+	131880000	132100000	112,48,160
chrX	3140000	3580000	T1KDD1881	0	+	3140000	3580000	112,48,160
chrX	3960000	9300000	T1KDD1882	0	+	3960000	9300000	112,48,160
chrX	10220000	15700000	T1KDD1883	0	+	10220000	15700000	112,48,160
chrX	15860000	16620000	T1KDD1884	0	+	15860000	16620000	112,48,160
chrX	16960000	18200000	T1KDD1885	0	+	16960000	18200000	112,48,160
chrX	19160000	19320000	T1KDD1886	0	+	19160000	19320000	112,48,160
chrX	19560000	19800000	T1KDD1887	0	+	19560000	19800000	112,48,160
chrX	20280000	21840000	T1KDD1888	0	+	20280000	21840000	112,48,160
chrX	22040000	23660000	T1KDD1889	0	+	22040000	23660000	112,48,160
chrX	24260000	25000000	T1KDD1890	0	+	24260000	25000000	112,48,160
chrX	25040000	30600000	T1KDD1891	0	+	25040000	30600000	112,48,160
chrX	30780000	38000000	T1KDD1892	0	+	30780000	38000000	112,48,160
chrX	38040000	39680000	T1KDD1893	0	+	38040000	39680000	112,48,160
chrX	41820000	44320000	T1KDD1894	0	+	41820000	44320000	112,48,160
chrX	45160000	46460000	T1KDD1895	0	+	45160000	46460000	112,48,160
chrX	46600000	46740000	T1KDD1896	0	+	46600000	46740000	112,48,160
chrX	47660000	47980000	T1KDD1897	0	+	47660000	47980000	112,48,160
chrX	49660000	50200000	T1KDD1898	0	+	49660000	50200000	112,48,160
chrX	50280000	52100000	T1KDD1899	0	+	50280000	52100000	112,48,160
chrX	52200000	52480000	T1KDD1900	0	+	52200000	52480000	112,48,160
chrX	52500000	52600000	T1KDD1901	0	+	52500000	52600000	112,48,160
chrX	54940000	55140000	T1KDD1902	0	+	54940000	55140000	112,48,160
chrX	55500000	55600000	T1KDD1903	0	+	55500000	55600000	112,48,160
chrX	55940000	56040000	T1KDD1904	0	+	55940000	56040000	112,48,160
chrX	58040000	58240000	T1KDD1905	0	+	58040000	58240000	112,48,160
chrX	58300000	58440000	T1KDD1906	0	+	58300000	58440000	112,48,160
chrX	62700000	62860000	T1KDD1907	0	+	62700000	62860000	112,48,160
chrX	63240000	65000000	T1KDD1908	0	+	63240000	65000000	112,48,160
chrX	65680000	67360000	T1KDD1909	0	+	65680000	67360000	112,48,160
chrX	67520000	68260000	T1KDD1910	0	+	67520000	68260000	112,48,160
chrX	68740000	68820000	T1KDD1911	0	+	68740000	68820000	112,48,160
chrX	69360000	70060000	T1KDD1912	0	+	69360000	70060000	112,48,160
chrX	70180000	70280000	T1KDD1913	0	+	70180000	70280000	112,48,160
chrX	71920000	72080000	T1KDD1914	0	+	71920000	72080000	112,48,160
chrX	72340000	72760000	T1KDD1915	0	+	72340000	72760000	112,48,160
chrX	72860000	72880000	T1KDD1916	0	+	72860000	72880000	112,48,160
chrX	72960000	73020000	T1KDD1917	0	+	72960000	73020000	112,48,160
chrX	73100000	73280000	T1KDD1918	0	+	73100000	73280000	112,48,160
chrX	73800000	73860000	T1KDD1919	0	+	73800000	73860000	112,48,160
chrX	74060000	74260000	T1KDD1920	0	+	74060000	74260000	112,48,160
chrX	74360000	74980000	T1KDD1921	0	+	74360000	74980000	112,48,160
chrX	77000000	77180000	T1KDD1922	0	+	77000000	77180000	112,48,160
chrX	78280000	79880000	T1KDD1923	0	+	78280000	79880000	112,48,160
chrX	80120000	80680000	T1KDD1924	0	+	80120000	80680000	112,48,160
chrX	81220000	82600000	T1KDD1925	0	+	81220000	82600000	112,48,160
chrX	82640000	84800000	T1KDD1926	0	+	82640000	84800000	112,48,160
chrX	85100000	88400000	T1KDD1927	0	+	85100000	88400000	112,48,160
chrX	91240000	91480000	T1KDD1928	0	+	91240000	91480000	112,48,160
chrX	92220000	92360000	T1KDD1929	0	+	92220000	92360000	112,48,160
chrX	92700000	92760000	T1KDD1930	0	+	92700000	92760000	112,48,160
chrX	93000000	95440000	T1KDD1931	0	+	93000000	95440000	112,48,160
chrX	95480000	97160000	T1KDD1932	0	+	95480000	97160000	112,48,160
chrX	97360000	100840000	T1KDD1933	0	+	97360000	100840000	112,48,160
chrX	101660000	102180000	T1KDD1934	0	+	101660000	102180000	112,48,160
chrX	102480000	103020000	T1KDD1935	0	+	102480000	103020000	112,48,160
chrX	103180000	103960000	T1KDD1936	0	+	103180000	103960000	112,48,160
chrX	103980000	104140000	T1KDD1937	0	+	103980000	104140000	112,48,160
chrX	104280000	107580000	T1KDD1938	0	+	104280000	107580000	112,48,160
chrX	107780000	109620000	T1KDD1939	0	+	107780000	109620000	112,48,160
chrX	109780000	114300000	T1KDD1940	0	+	109780000	114300000	112,48,160
chrX	114320000	115540000	T1KDD1941	0	+	114320000	115540000	112,48,160
chrX	115880000	116560000	T1KDD1942	0	+	115880000	116560000	112,48,160
chrX	116580000	118340000	T1KDD1943	0	+	116580000	118340000	112,48,160
chrX	118980000	119260000	T1KDD1944	0	+	118980000	119260000	112,48,160
chrX	120260000	120460000	T1KDD1945	0	+	120260000	120460000	112,48,160
chrX	120660000	120880000	T1KDD1946	0	+	120660000	120880000	112,48,160
chrX	120980000	123620000	T1KDD1947	0	+	120980000	123620000	112,48,160
chrX	124140000	129460000	T1KDD1948	0	+	124140000	129460000	112,48,160
chrX	129660000	129740000	T1KDD1949	0	+	129660000	129740000	112,48,160
chrX	130340000	131680000	T1KDD1950	0	+	130340000	131680000	112,48,160
chrX	131860000	133380000	T1KDD1951	0	+	131860000	133380000	112,48,160
chrX	133500000	134160000	T1KDD1952	0	+	133500000	134160000	112,48,160
chrX	134560000	134760000	T1KDD1953	0	+	134560000	134760000	112,48,160
chrX	134980000	135080000	T1KDD1954	0	+	134980000	135080000	112,48,160
chrX	135140000	135220000	T1KDD1955	0	+	135140000	135220000	112,48,160
chrX	135240000	135420000	T1KDD1956	0	+	135240000	135420000	112,48,160
chrX	135440000	135660000	T1KDD1957	0	+	135440000	135660000	112,48,160
chrX	136300000	136840000	T1KDD1958	0	+	136300000	136840000	112,48,160
chrX	137040000	137420000	T1KDD1959	0	+	137040000	137420000	112,48,160
chrX	137440000	137540000	T1KDD1960	0	+	137440000	137540000	112,48,160
chrX	137800000	139860000	T1KDD1961	0	+	137800000	139860000	112,48,160
chrX	140000000	140500000	T1KDD1962	0	+	140000000	140500000	112,48,160
chrX	140520000	141020000	T1KDD1963	0	+	140520000	141020000	112,48,160
chrX	141260000	141420000	T1KDD1964	0	+	141260000	141420000	112,48,160
chrX	141520000	141680000	T1KDD1965	0	+	141520000	141680000	112,48,160
chrX	141720000	144120000	T1KDD1966	0	+	141720000	144120000	112,48,160
chrX	144240000	144440000	T1KDD1967	0	+	144240000	144440000	112,48,160
chrX	144460000	149500000	T1KDD1968	0	+	144460000	149500000	112,48,160
chrX	149600000	149880000	T1KDD1969	0	+	149600000	149880000	112,48,160
chrX	149960000	150360000	T1KDD1970	0	+	149960000	150360000	112,48,160
chrX	150380000	150500000	T1KDD1971	0	+	150380000	150500000	112,48,160
chrX	150580000	150740000	T1KDD1972	0	+	150580000	150740000	112,48,160
chrX	150780000	150880000	T1KDD1973	0	+	150780000	150880000	112,48,160
chrX	151020000	152820000	T1KDD1974	0	+	151020000	152820000	112,48,160
chrX	153080000	153300000	T1KDD1975	0	+	153080000	153300000	112,48,160
chrX	154660000	155340000	T1KDD1976	0	+	154660000	155340000	112,48,160
chrX	155380000	155460000	T1KDD1977	0	+	155380000	155460000	112,48,160
chrX	155500000	155700000	T1KDD1978	0	+	155500000	155700000	112,48,160
chrY	3840000	3860000	T1KDD1979	0	+	3840000	3860000	112,48,160
chrY	5580000	5600000	T1KDD1980	0	+	5580000	5600000	112,48,160
chrY	6520000	6540000	T1KDD1981	0	+	6520000	6540000	112,48,160
chrY	10120000	10160000	T1KDD1982	0	+	10120000	10160000	112,48,160
chrY	10700000	10740000	T1KDD1983	0	+	10700000	10740000	112,48,160
chrY	26640000	26660000	T1KDD1984	0	+	26640000	26660000	112,48,160
chrY	56820000	56840000	T1KDD1985	0	+	56820000	56840000	112,48,160
chr1	780000	900000	T2KDD0	0	+	780000	900000	138145208
chr1	4180000	4600000	T2KDD1	0	+	4180000	4600000	138145208
chr1	4740000	4780000	T2KDD2	0	+	4740000	4780000	138145208
chr1	5340000	5740000	T2KDD3	0	+	5340000	5740000	138145208
chr1	6800000	7380000	T2KDD4	0	+	6800000	7380000	138145208
chr1	7720000	7900000	T2KDD5	0	+	7720000	7900000	138145208
chr1	8380000	8760000	T2KDD6	0	+	8380000	8760000	138145208
chr1	10260000	10380000	T2KDD7	0	+	10260000	10380000	138145208
chr1	11120000	11240000	T2KDD8	0	+	11120000	11240000	138145208
chr1	12240000	12380000	T2KDD9	0	+	12240000	12380000	138145208
chr1	12500000	12520000	T2KDD10	0	+	12500000	12520000	138145208
chr1	12640000	12900000	T2KDD11	0	+	12640000	12900000	138145208
chr1	13520000	13860000	T2KDD12	0	+	13520000	13860000	138145208
chr1	14620000	14780000	T2KDD13	0	+	14620000	14780000	138145208
[truncated: 2,928 more rows]

## Sheet: BorderEctoderm
chr1	14140000	14480000	T1KDD0	0	+	14140000	14480000	112,48,160
chr1	20840000	20980000	T1KDD1	0	+	20840000	20980000	112,48,160
chr1	42000000	42140000	T1KDD2	0	+	42000000	42140000	112,48,160
chr1	42460000	42600000	T1KDD3	0	+	42460000	42600000	112,48,160
chr1	45060000	45220000	T1KDD4	0	+	45060000	45220000	112,48,160
chr1	48300000	48480000	T1KDD5	0	+	48300000	48480000	112,48,160
chr1	48840000	50240000	T1KDD6	0	+	48840000	50240000	112,48,160
chr1	50680000	50940000	T1KDD7	0	+	50680000	50940000	112,48,160
chr1	59780000	60880000	T1KDD8	0	+	59780000	60880000	112,48,160
chr1	62440000	62660000	T1KDD9	0	+	62440000	62660000	112,48,160
chr1	63340000	63580000	T1KDD10	0	+	63340000	63580000	112,48,160
chr1	65480000	66260000	T1KDD11	0	+	65480000	66260000	112,48,160
chr1	67060000	67300000	T1KDD12	0	+	67060000	67300000	112,48,160
chr1	67900000	68100000	T1KDD13	0	+	67900000	68100000	112,48,160
chr1	68340000	69100000	T1KDD14	0	+	68340000	69100000	112,48,160
chr1	69140000	69240000	T1KDD15	0	+	69140000	69240000	112,48,160
chr1	69280000	70200000	T1KDD16	0	+	69280000	70200000	112,48,160
chr1	70460000	70840000	T1KDD17	0	+	70460000	70840000	112,48,160
chr1	70900000	75660000	T1KDD18	0	+	70900000	75660000	112,48,160
chr1	75800000	76060000	T1KDD19	0	+	75800000	76060000	112,48,160
chr1	76160000	76840000	T1KDD20	0	+	76160000	76840000	112,48,160
chr1	77700000	77880000	T1KDD21	0	+	77700000	77880000	112,48,160
chr1	78020000	81300000	T1KDD22	0	+	78020000	81300000	112,48,160
chr1	82000000	83180000	T1KDD23	0	+	82000000	83180000	112,48,160
chr1	84020000	84220000	T1KDD24	0	+	84020000	84220000	112,48,160
chr1	85080000	85200000	T1KDD25	0	+	85080000	85200000	112,48,160
chr1	85660000	86380000	T1KDD26	0	+	85660000	86380000	112,48,160
chr1	86560000	86700000	T1KDD27	0	+	86560000	86700000	112,48,160
chr1	87760000	88600000	T1KDD28	0	+	87760000	88600000	112,48,160
chr1	89000000	89500000	T1KDD29	0	+	89000000	89500000	112,48,160
chr1	90020000	90680000	T1KDD30	0	+	90020000	90680000	112,48,160
chr1	92140000	92440000	T1KDD31	0	+	92140000	92440000	112,48,160
chr1	92500000	92720000	T1KDD32	0	+	92500000	92720000	112,48,160
chr1	92860000	93400000	T1KDD33	0	+	92860000	93400000	112,48,160
chr1	95120000	96460000	T1KDD34	0	+	95120000	96460000	112,48,160
chr1	96880000	98040000	T1KDD35	0	+	96880000	98040000	112,48,160
chr1	98220000	100180000	T1KDD36	0	+	98220000	100180000	112,48,160
chr1	100560000	100820000	T1KDD37	0	+	100560000	100820000	112,48,160
chr1	101320000	103440000	T1KDD38	0	+	101320000	103440000	112,48,160
chr1	103760000	107440000	T1KDD39	0	+	103760000	107440000	112,48,160
chr1	107720000	107920000	T1KDD40	0	+	107720000	107920000	112,48,160
chr1	110800000	111120000	T1KDD41	0	+	110800000	111120000	112,48,160
chr1	113280000	113720000	T1KDD42	0	+	113280000	113720000	112,48,160
chr1	114760000	115040000	T1KDD43	0	+	114760000	115040000	112,48,160
chr1	117400000	117520000	T1KDD44	0	+	117400000	117520000	112,48,160
chr1	118340000	118960000	T1KDD45	0	+	118340000	118960000	112,48,160
chr1	119060000	119280000	T1KDD46	0	+	119060000	119280000	112,48,160
chr1	121420000	121620000	T1KDD47	0	+	121420000	121620000	112,48,160
chr1	143300000	143320000	T1KDD48	0	+	143300000	143320000	112,48,160
chr1	143480000	143540000	T1KDD49	0	+	143480000	143540000	112,48,160
chr1	145520000	145680000	T1KDD50	0	+	145520000	145680000	112,48,160
chr1	146420000	146600000	T1KDD51	0	+	146420000	146600000	112,48,160
chr1	152200000	153200000	T1KDD52	0	+	152200000	153200000	112,48,160
chr1	157520000	157940000	T1KDD53	0	+	157520000	157940000	112,48,160
chr1	158160000	159040000	T1KDD54	0	+	158160000	159040000	112,48,160
chr1	159240000	159760000	T1KDD55	0	+	159240000	159760000	112,48,160
chr1	160440000	160600000	T1KDD56	0	+	160440000	160600000	112,48,160
chr1	162420000	162680000	T1KDD57	0	+	162420000	162680000	112,48,160
chr1	162940000	164500000	T1KDD58	0	+	162940000	164500000	112,48,160
chr1	166180000	166820000	T1KDD59	0	+	166180000	166820000	112,48,160
chr1	168520000	169080000	T1KDD60	0	+	168520000	169080000	112,48,160
chr1	169120000	169460000	T1KDD61	0	+	169120000	169460000	112,48,160
chr1	169500000	169780000	T1KDD62	0	+	169500000	169780000	112,48,160
chr1	169900000	170560000	T1KDD63	0	+	169900000	170560000	112,48,160
chr1	170720000	171180000	T1KDD64	0	+	170720000	171180000	112,48,160
chr1	171820000	172320000	T1KDD65	0	+	171820000	172320000	112,48,160
chr1	172560000	173300000	T1KDD66	0	+	172560000	173300000	112,48,160
chr1	174180000	174620000	T1KDD67	0	+	174180000	174620000	112,48,160
chr1	176040000	176800000	T1KDD68	0	+	176040000	176800000	112,48,160
chr1	177240000	177920000	T1KDD69	0	+	177240000	177920000	112,48,160
chr1	179240000	179740000	T1KDD70	0	+	179240000	179740000	112,48,160
chr1	179960000	180120000	T1KDD71	0	+	179960000	180120000	112,48,160
chr1	180280000	180500000	T1KDD72	0	+	180280000	180500000	112,48,160
chr1	181820000	182020000	T1KDD73	0	+	181820000	182020000	112,48,160
chr1	185960000	192620000	T1KDD74	0	+	185960000	192620000	112,48,160
chr1	192660000	197900000	T1KDD75	0	+	192660000	197900000	112,48,160
chr1	197940000	198260000	T1KDD76	0	+	197940000	198260000	112,48,160
chr1	198300000	198380000	T1KDD77	0	+	198300000	198380000	112,48,160
chr1	198720000	199920000	T1KDD78	0	+	198720000	199920000	112,48,160
chr1	207140000	207800000	T1KDD79	0	+	207140000	207800000	112,48,160
chr1	209900000	210220000	T1KDD80	0	+	209900000	210220000	112,48,160
chr1	214720000	218260000	T1KDD81	0	+	214720000	218260000	112,48,160
chr1	218680000	219520000	T1KDD82	0	+	218680000	219520000	112,48,160
chr1	220900000	221700000	T1KDD83	0	+	220900000	221700000	112,48,160
chr1	224940000	225360000	T1KDD84	0	+	224940000	225360000	112,48,160
chr1	227000000	227220000	T1KDD85	0	+	227000000	227220000	112,48,160
chr1	233740000	233940000	T1KDD86	0	+	233740000	233940000	112,48,160
chr1	237260000	239800000	T1KDD87	0	+	237260000	239800000	112,48,160
chr1	240160000	240440000	T1KDD88	0	+	240160000	240440000	112,48,160
chr1	240740000	241080000	T1KDD89	0	+	240740000	241080000	112,48,160
chr1	247460000	247840000	T1KDD90	0	+	247460000	247840000	112,48,160
chr1	247900000	248360000	T1KDD91	0	+	247900000	248360000	112,48,160
chr1	248500000	248800000	T1KDD92	0	+	248500000	248800000	112,48,160
chr10	1780000	2740000	T1KDD93	0	+	1780000	2740000	112,48,160
chr10	5080000	5240000	T1KDD94	0	+	5080000	5240000	112,48,160
chr10	6580000	6720000	T1KDD95	0	+	6580000	6720000	112,48,160
chr10	6760000	7140000	T1KDD96	0	+	6760000	7140000	112,48,160
chr10	8540000	10580000	T1KDD97	0	+	8540000	10580000	112,48,160
chr10	15920000	16340000	T1KDD98	0	+	15920000	16340000	112,48,160
chr10	18700000	19800000	T1KDD99	0	+	18700000	19800000	112,48,160
chr10	20380000	20800000	T1KDD100	0	+	20380000	20800000	112,48,160
chr10	23480000	24000000	T1KDD101	0	+	23480000	24000000	112,48,160
chr10	25120000	26200000	T1KDD102	0	+	25120000	26200000	112,48,160
chr10	26880000	27140000	T1KDD103	0	+	26880000	27140000	112,48,160
chr10	27260000	27300000	T1KDD104	0	+	27260000	27300000	112,48,160
chr10	27400000	27600000	T1KDD105	0	+	27400000	27600000	112,48,160
chr10	27880000	28160000	T1KDD106	0	+	27880000	28160000	112,48,160
chr10	31160000	31540000	T1KDD107	0	+	31160000	31540000	112,48,160
chr10	32340000	32920000	T1KDD108	0	+	32340000	32920000	112,48,160
chr10	36040000	37440000	T1KDD109	0	+	36040000	37440000	112,48,160
chr10	37900000	38220000	T1KDD110	0	+	37900000	38220000	112,48,160
chr10	38960000	39580000	T1KDD111	0	+	38960000	39580000	112,48,160
chr10	42200000	42220000	T1KDD112	0	+	42200000	42220000	112,48,160
chr10	42280000	42740000	T1KDD113	0	+	42280000	42740000	112,48,160
chr10	43460000	43640000	T1KDD114	0	+	43460000	43640000	112,48,160
chr10	45020000	45180000	T1KDD115	0	+	45020000	45180000	112,48,160
chr10	45320000	45360000	T1KDD116	0	+	45320000	45360000	112,48,160
chr10	45460000	45820000	T1KDD117	0	+	45460000	45820000	112,48,160
chr10	50080000	50260000	T1KDD118	0	+	50080000	50260000	112,48,160
chr10	50700000	52380000	T1KDD119	0	+	50700000	52380000	112,48,160
chr10	52500000	52860000	T1KDD120	0	+	52500000	52860000	112,48,160
chr10	53100000	58240000	T1KDD121	0	+	53100000	58240000	112,48,160
chr10	58580000	58720000	T1KDD122	0	+	58580000	58720000	112,48,160
chr10	59080000	59580000	T1KDD123	0	+	59080000	59580000	112,48,160
chr10	60980000	61820000	T1KDD124	0	+	60980000	61820000	112,48,160
chr10	62220000	62400000	T1KDD125	0	+	62220000	62400000	112,48,160
chr10	62440000	62760000	T1KDD126	0	+	62440000	62760000	112,48,160
chr10	62820000	63100000	T1KDD127	0	+	62820000	63100000	112,48,160
chr10	63740000	63860000	T1KDD128	0	+	63740000	63860000	112,48,160
chr10	64200000	67760000	T1KDD129	0	+	64200000	67760000	112,48,160
chr10	72760000	73040000	T1KDD130	0	+	72760000	73040000	112,48,160
chr10	74220000	74680000	T1KDD131	0	+	74220000	74680000	112,48,160
chr10	76480000	76900000	T1KDD132	0	+	76480000	76900000	112,48,160
chr10	80820000	83860000	T1KDD133	0	+	80820000	83860000	112,48,160
chr10	84640000	85420000	T1KDD134	0	+	84640000	85420000	112,48,160
chr10	87320000	87440000	T1KDD135	0	+	87320000	87440000	112,48,160
chr10	88100000	89200000	T1KDD136	0	+	88100000	89200000	112,48,160
chr10	89820000	90840000	T1KDD137	0	+	89820000	90840000	112,48,160
chr10	94200000	95160000	T1KDD138	0	+	94200000	95160000	112,48,160
chr10	95740000	96120000	T1KDD139	0	+	95740000	96120000	112,48,160
chr10	98660000	99220000	T1KDD140	0	+	98660000	99220000	112,48,160
chr10	104940000	105000000	T1KDD141	0	+	104940000	105000000	112,48,160
chr10	105040000	105640000	T1KDD142	0	+	105040000	105640000	112,48,160
chr10	105860000	106460000	T1KDD143	0	+	105860000	106460000	112,48,160
chr10	107280000	109380000	T1KDD144	0	+	107280000	109380000	112,48,160
chr10	110880000	111060000	T1KDD145	0	+	110880000	111060000	112,48,160
chr10	111160000	112000000	T1KDD146	0	+	111160000	112000000	112,48,160
chr10	115120000	115940000	T1KDD147	0	+	115120000	115940000	112,48,160
chr10	120100000	120420000	T1KDD148	0	+	120100000	120420000	112,48,160
chr10	120600000	120760000	T1KDD149	0	+	120600000	120760000	112,48,160
chr11	4580000	6200000	T1KDD150	0	+	4580000	6200000	112,48,160
chr11	6700000	7420000	T1KDD151	0	+	6700000	7420000	112,48,160
chr11	7700000	7780000	T1KDD152	0	+	7700000	7780000	112,48,160
chr11	7840000	7860000	T1KDD153	0	+	7840000	7860000	112,48,160
chr11	8400000	8580000	T1KDD154	0	+	8400000	8580000	112,48,160
chr11	9940000	10260000	T1KDD155	0	+	9940000	10260000	112,48,160
chr11	14660000	14880000	T1KDD156	0	+	14660000	14880000	112,48,160
chr11	15120000	15560000	T1KDD157	0	+	15120000	15560000	112,48,160
chr11	16180000	16600000	T1KDD158	0	+	16180000	16600000	112,48,160
chr11	18000000	18260000	T1KDD159	0	+	18000000	18260000	112,48,160
chr11	18920000	19060000	T1KDD160	0	+	18920000	19060000	112,48,160
chr11	20320000	20520000	T1KDD161	0	+	20320000	20520000	112,48,160
chr11	20680000	25180000	T1KDD162	0	+	20680000	25180000	112,48,160
chr11	25300000	27200000	T1KDD163	0	+	25300000	27200000	112,48,160
chr11	27480000	27840000	T1KDD164	0	+	27480000	27840000	112,48,160
chr11	27980000	30280000	T1KDD165	0	+	27980000	30280000	112,48,160
chr11	30600000	31780000	T1KDD166	0	+	30600000	31780000	112,48,160
chr11	32600000	32820000	T1KDD167	0	+	32600000	32820000	112,48,160
chr11	36560000	39960000	T1KDD168	0	+	36560000	39960000	112,48,160
chr11	40140000	43520000	T1KDD169	0	+	40140000	43520000	112,48,160
chr11	48180000	48880000	T1KDD170	0	+	48180000	48880000	112,48,160
chr11	49180000	49480000	T1KDD171	0	+	49180000	49480000	112,48,160
chr11	49500000	50180000	T1KDD172	0	+	49500000	50180000	112,48,160
chr11	50320000	50840000	T1KDD173	0	+	50320000	50840000	112,48,160
chr11	54520000	56200000	T1KDD174	0	+	54520000	56200000	112,48,160
chr11	56380000	56720000	T1KDD175	0	+	56380000	56720000	112,48,160
chr11	56860000	57100000	T1KDD176	0	+	56860000	57100000	112,48,160
chr11	58080000	58900000	T1KDD177	0	+	58080000	58900000	112,48,160
chr11	58920000	59100000	T1KDD178	0	+	58920000	59100000	112,48,160
chr11	59920000	60700000	T1KDD179	0	+	59920000	60700000	112,48,160
chr11	63040000	63440000	T1KDD180	0	+	63040000	63440000	112,48,160
chr11	72860000	73140000	T1KDD181	0	+	72860000	73140000	112,48,160
chr11	77220000	77380000	T1KDD182	0	+	77220000	77380000	112,48,160
chr11	79720000	82560000	T1KDD183	0	+	79720000	82560000	112,48,160
chr11	82600000	82660000	T1KDD184	0	+	82600000	82660000	112,48,160
chr11	83740000	85620000	T1KDD185	0	+	83740000	85620000	112,48,160
chr11	87060000	87980000	T1KDD186	0	+	87060000	87980000	112,48,160
chr11	88000000	89700000	T1KDD187	0	+	88000000	89700000	112,48,160
chr11	90140000	92120000	T1KDD188	0	+	90140000	92120000	112,48,160
chr11	93240000	93460000	T1KDD189	0	+	93240000	93460000	112,48,160
chr11	93900000	94120000	T1KDD190	0	+	93900000	94120000	112,48,160
chr11	96400000	97660000	T1KDD191	0	+	96400000	97660000	112,48,160
chr11	97700000	100380000	T1KDD192	0	+	97700000	100380000	112,48,160
chr11	100880000	102100000	T1KDD193	0	+	100880000	102100000	112,48,160
chr11	102800000	103480000	T1KDD194	0	+	102800000	103480000	112,48,160
chr11	103660000	106240000	T1KDD195	0	+	103660000	106240000	112,48,160
chr11	106400000	107740000	T1KDD196	0	+	106400000	107740000	112,48,160
chr11	108240000	108460000	T1KDD197	0	+	108240000	108460000	112,48,160
chr11	109120000	109680000	T1KDD198	0	+	109120000	109680000	112,48,160
chr11	110560000	111220000	T1KDD199	0	+	110560000	111220000	112,48,160
chr11	114520000	114780000	T1KDD200	0	+	114520000	114780000	112,48,160
chr11	121700000	122100000	T1KDD201	0	+	121700000	122100000	112,48,160
chr11	123760000	124580000	T1KDD202	0	+	123760000	124580000	112,48,160
chr11	127660000	128120000	T1KDD203	0	+	127660000	128120000	112,48,160
chr11	131700000	131860000	T1KDD204	0	+	131700000	131860000	112,48,160
chr12	7260000	7580000	T1KDD205	0	+	7260000	7580000	112,48,160
chr12	9080000	9300000	T1KDD206	0	+	9080000	9300000	112,48,160
chr12	9480000	9500000	T1KDD207	0	+	9480000	9500000	112,48,160
chr12	9580000	10020000	T1KDD208	0	+	9580000	10020000	112,48,160
chr12	10380000	10700000	T1KDD209	0	+	10380000	10700000	112,48,160
chr12	13960000	14100000	T1KDD210	0	+	13960000	14100000	112,48,160
chr12	15000000	15580000	T1KDD211	0	+	15000000	15580000	112,48,160
chr12	16000000	18640000	T1KDD212	0	+	16000000	18640000	112,48,160
chr12	20000000	20760000	T1KDD213	0	+	20000000	20760000	112,48,160
chr12	20800000	21420000	T1KDD214	0	+	20800000	21420000	112,48,160
chr12	21820000	21960000	T1KDD215	0	+	21820000	21960000	112,48,160
chr12	22120000	22520000	T1KDD216	0	+	22120000	22520000	112,48,160
chr12	22780000	23700000	T1KDD217	0	+	22780000	23700000	112,48,160
chr12	23780000	24000000	T1KDD218	0	+	23780000	24000000	112,48,160
chr12	24980000	25180000	T1KDD219	0	+	24980000	25180000	112,48,160
chr12	25420000	25640000	T1KDD220	0	+	25420000	25640000	112,48,160
chr12	26340000	26560000	T1KDD221	0	+	26340000	26560000	112,48,160
chr12	28100000	29120000	T1KDD222	0	+	28100000	29120000	112,48,160
chr12	30160000	30500000	T1KDD223	0	+	30160000	30500000	112,48,160
chr12	33020000	34200000	T1KDD224	0	+	33020000	34200000	112,48,160
chr12	34400000	34600000	T1KDD225	0	+	34400000	34600000	112,48,160
chr12	34620000	34720000	T1KDD226	0	+	34620000	34720000	112,48,160
chr12	34780000	34820000	T1KDD227	0	+	34780000	34820000	112,48,160
chr12	34860000	34880000	T1KDD228	0	+	34860000	34880000	112,48,160
chr12	35260000	35300000	T1KDD229	0	+	35260000	35300000	112,48,160
chr12	35340000	35360000	T1KDD230	0	+	35340000	35360000	112,48,160
chr12	35500000	35520000	T1KDD231	0	+	35500000	35520000	112,48,160
chr12	35580000	35600000	T1KDD232	0	+	35580000	35600000	112,48,160
chr12	35720000	35740000	T1KDD233	0	+	35720000	35740000	112,48,160
chr12	37140000	37180000	T1KDD234	0	+	37140000	37180000	112,48,160
chr12	37240000	37420000	T1KDD235	0	+	37240000	37420000	112,48,160
chr12	37560000	38080000	T1KDD236	0	+	37560000	38080000	112,48,160
chr12	38180000	38880000	T1KDD237	0	+	38180000	38880000	112,48,160
chr12	38920000	41600000	T1KDD238	0	+	38920000	41600000	112,48,160
chr12	42840000	45180000	T1KDD239	0	+	42840000	45180000	112,48,160
chr12	45540000	45720000	T1KDD240	0	+	45540000	45720000	112,48,160
chr12	46680000	46960000	T1KDD241	0	+	46680000	46960000	112,48,160
chr12	47280000	47540000	T1KDD242	0	+	47280000	47540000	112,48,160
chr12	48200000	48560000	T1KDD243	0	+	48200000	48560000	112,48,160
chr12	51600000	51780000	T1KDD244	0	+	51600000	51780000	112,48,160
chr12	54700000	55640000	T1KDD245	0	+	54700000	55640000	112,48,160
chr12	58100000	58580000	T1KDD246	0	+	58100000	58580000	112,48,160
chr12	58620000	58800000	T1KDD247	0	+	58620000	58800000	112,48,160
chr12	59060000	59360000	T1KDD248	0	+	59060000	59360000	112,48,160
chr12	59400000	62600000	T1KDD249	0	+	59400000	62600000	112,48,160
chr12	63020000	63520000	T1KDD250	0	+	63020000	63520000	112,48,160
chr12	67780000	68220000	T1KDD251	0	+	67780000	68220000	112,48,160
chr12	70620000	70820000	T1KDD252	0	+	70620000	70820000	112,48,160
chr12	70860000	71940000	T1KDD253	0	+	70860000	71940000	112,48,160
chr12	72120000	75640000	T1KDD254	0	+	72120000	75640000	112,48,160
chr12	76880000	79360000	T1KDD255	0	+	76880000	79360000	112,48,160
chr12	80060000	81060000	T1KDD256	0	+	80060000	81060000	112,48,160
chr12	81120000	82000000	T1KDD257	0	+	81120000	82000000	112,48,160
chr12	82040000	82600000	T1KDD258	0	+	82040000	82600000	112,48,160
chr12	83200000	88520000	T1KDD259	0	+	83200000	88520000	112,48,160
chr12	88600000	88920000	T1KDD260	0	+	88600000	88920000	112,48,160
chr12	90020000	91880000	T1KDD261	0	+	90020000	91880000	112,48,160
chr12	96520000	96800000	T1KDD262	0	+	96520000	96800000	112,48,160
chr12	97420000	98180000	T1KDD263	0	+	97420000	98180000	112,48,160
chr12	98960000	100080000	T1KDD264	0	+	98960000	100080000	112,48,160
chr12	100740000	101120000	T1KDD265	0	+	100740000	101120000	112,48,160
chr12	101240000	101700000	T1KDD266	0	+	101240000	101700000	112,48,160
chr12	101980000	102640000	T1KDD267	0	+	101980000	102640000	112,48,160
chr12	102960000	103540000	T1KDD268	0	+	102960000	103540000	112,48,160
chr12	104840000	105060000	T1KDD269	0	+	104840000	105060000	112,48,160
chr12	118200000	118340000	T1KDD270	0	+	118200000	118340000	112,48,160
chr12	125700000	125840000	T1KDD271	0	+	125700000	125840000	112,48,160
chr13	19200000	19600000	T1KDD272	0	+	19200000	19600000	112,48,160
chr13	22360000	22900000	T1KDD273	0	+	22360000	22900000	112,48,160
chr13	28800000	29360000	T1KDD274	0	+	28800000	29360000	112,48,160
chr13	33420000	33600000	T1KDD275	0	+	33420000	33600000	112,48,160
chr13	34060000	34340000	T1KDD276	0	+	34060000	34340000	112,48,160
chr13	34980000	35660000	T1KDD277	0	+	34980000	35660000	112,48,160
chr13	36000000	36660000	T1KDD278	0	+	36000000	36660000	112,48,160
chr13	37100000	37460000	T1KDD279	0	+	37100000	37460000	112,48,160
chr13	37660000	38380000	T1KDD280	0	+	37660000	38380000	112,48,160
chr13	39620000	39940000	T1KDD281	0	+	39620000	39940000	112,48,160
chr13	41680000	41940000	T1KDD282	0	+	41680000	41940000	112,48,160
chr13	42660000	42820000	T1KDD283	0	+	42660000	42820000	112,48,160
chr13	47120000	47640000	T1KDD284	0	+	47120000	47640000	112,48,160
chr13	52480000	52580000	T1KDD285	0	+	52480000	52580000	112,48,160
chr13	53480000	54180000	T1KDD286	0	+	53480000	54180000	112,48,160
chr13	54420000	57140000	T1KDD287	0	+	54420000	57140000	112,48,160
chr13	57180000	59220000	T1KDD288	0	+	57180000	59220000	112,48,160
chr13	59700000	60140000	T1KDD289	0	+	59700000	60140000	112,48,160
chr13	60620000	63820000	T1KDD290	0	+	60620000	63820000	112,48,160
chr13	63840000	64640000	T1KDD291	0	+	63840000	64640000	112,48,160
chr13	64720000	67060000	T1KDD292	0	+	64720000	67060000	112,48,160
chr13	67260000	70360000	T1KDD293	0	+	67260000	70360000	112,48,160
chr13	70440000	71620000	T1KDD294	0	+	70440000	71620000	112,48,160
chr13	71880000	72640000	T1KDD295	0	+	71880000	72640000	112,48,160
chr13	73160000	73900000	T1KDD296	0	+	73160000	73900000	112,48,160
chr13	74140000	75340000	T1KDD297	0	+	74140000	75340000	112,48,160
chr13	75700000	76840000	T1KDD298	0	+	75700000	76840000	112,48,160
chr13	77040000	77280000	T1KDD299	0	+	77040000	77280000	112,48,160
chr13	78160000	78580000	T1KDD300	0	+	78160000	78580000	112,48,160
chr13	78700000	79160000	T1KDD301	0	+	78700000	79160000	112,48,160
chr13	80380000	86220000	T1KDD302	0	+	80380000	86220000	112,48,160
chr13	86260000	89600000	T1KDD303	0	+	86260000	89600000	112,48,160
chr13	89760000	90300000	T1KDD304	0	+	89760000	90300000	112,48,160
chr13	90540000	91000000	T1KDD305	0	+	90540000	91000000	112,48,160
chr13	91400000	93200000	T1KDD306	0	+	91400000	93200000	112,48,160
chr13	93640000	94260000	T1KDD307	0	+	93640000	94260000	112,48,160
chr13	96100000	96980000	T1KDD308	0	+	96100000	96980000	112,48,160
chr13	101180000	102220000	T1KDD309	0	+	101180000	102220000	112,48,160
chr13	103360000	106080000	T1KDD310	0	+	103360000	106080000	112,48,160
chr13	107140000	108180000	T1KDD311	0	+	107140000	108180000	112,48,160
chr13	108280000	109080000	T1KDD312	0	+	108280000	109080000	112,48,160
chr14	18520000	18580000	T1KDD313	0	+	18520000	18580000	112,48,160
chr14	18620000	18700000	T1KDD314	0	+	18620000	18700000	112,48,160
chr14	18920000	18960000	T1KDD315	0	+	18920000	18960000	112,48,160
chr14	19720000	20260000	T1KDD316	0	+	19720000	20260000	112,48,160
chr14	21620000	22300000	T1KDD317	0	+	21620000	22300000	112,48,160
chr14	25140000	28680000	T1KDD318	0	+	25140000	28680000	112,48,160
chr14	28780000	30920000	T1KDD319	0	+	28780000	30920000	112,48,160
chr14	31340000	31920000	T1KDD320	0	+	31340000	31920000	112,48,160
chr14	32620000	33220000	T1KDD321	0	+	32620000	33220000	112,48,160
chr14	35440000	36380000	T1KDD322	0	+	35440000	36380000	112,48,160
chr14	37220000	37580000	T1KDD323	0	+	37220000	37580000	112,48,160
chr14	37620000	37980000	T1KDD324	0	+	37620000	37980000	112,48,160
chr14	38260000	38420000	T1KDD325	0	+	38260000	38420000	112,48,160
chr14	38560000	39100000	T1KDD326	0	+	38560000	39100000	112,48,160
chr14	39440000	44960000	T1KDD327	0	+	39440000	44960000	112,48,160
chr14	45260000	45740000	T1KDD328	0	+	45260000	45740000	112,48,160
chr14	45780000	48560000	T1KDD329	0	+	45780000	48560000	112,48,160
chr14	48620000	49420000	T1KDD330	0	+	48620000	49420000	112,48,160
chr14	52320000	52680000	T1KDD331	0	+	52320000	52680000	112,48,160
chr14	57400000	58060000	T1KDD332	0	+	57400000	58060000	112,48,160
chr14	59600000	60500000	T1KDD333	0	+	59600000	60500000	112,48,160
chr14	61940000	63280000	T1KDD334	0	+	61940000	63280000	112,48,160
chr14	65540000	65780000	T1KDD335	0	+	65540000	65780000	112,48,160
chr14	66400000	67140000	T1KDD336	0	+	66400000	67140000	112,48,160
chr14	78420000	79240000	T1KDD337	0	+	78420000	79240000	112,48,160
chr14	80040000	80540000	T1KDD338	0	+	80040000	80540000	112,48,160
chr14	80800000	81160000	T1KDD339	0	+	80800000	81160000	112,48,160
chr14	81720000	85500000	T1KDD340	0	+	81720000	85500000	112,48,160
chr14	85540000	86260000	T1KDD341	0	+	85540000	86260000	112,48,160
chr14	86300000	87620000	T1KDD342	0	+	86300000	87620000	112,48,160
chr14	87780000	87940000	T1KDD343	0	+	87780000	87940000	112,48,160
chr14	87980000	88120000	T1KDD344	0	+	87980000	88120000	112,48,160
chr14	88580000	88780000	T1KDD345	0	+	88580000	88780000	112,48,160
chr15	17000000	17160000	T1KDD346	0	+	17000000	17160000	112,48,160
chr15	17440000	17460000	T1KDD347	0	+	17440000	17460000	112,48,160
chr15	19840000	19940000	T1KDD348	0	+	19840000	19940000	112,48,160
chr15	20360000	20440000	T1KDD349	0	+	20360000	20440000	112,48,160
chr15	20620000	20700000	T1KDD350	0	+	20620000	20700000	112,48,160
chr15	20720000	20740000	T1KDD351	0	+	20720000	20740000	112,48,160
chr15	20980000	21020000	T1KDD352	0	+	20980000	21020000	112,48,160
chr15	21060000	21120000	T1KDD353	0	+	21060000	21120000	112,48,160
chr15	21260000	21280000	T1KDD354	0	+	21260000	21280000	112,48,160
chr15	21520000	21540000	T1KDD355	0	+	21520000	21540000	112,48,160
chr15	22220000	22320000	T1KDD356	0	+	22220000	22320000	112,48,160
chr15	22380000	22400000	T1KDD357	0	+	22380000	22400000	112,48,160
chr15	22620000	22640000	T1KDD358	0	+	22620000	22640000	112,48,160
chr15	23680000	24120000	T1KDD359	0	+	23680000	24120000	112,48,160
chr15	24140000	24800000	T1KDD360	0	+	24140000	24800000	112,48,160
chr15	35100000	35280000	T1KDD361	0	+	35100000	35280000	112,48,160
chr15	35760000	36500000	T1KDD362	0	+	35760000	36500000	112,48,160
chr15	36620000	36880000	T1KDD363	0	+	36620000	36880000	112,48,160
chr15	37180000	38000000	T1KDD364	0	+	37180000	38000000	112,48,160
chr15	38260000	38440000	T1KDD365	0	+	38260000	38440000	112,48,160
chr15	38820000	39080000	T1KDD366	0	+	38820000	39080000	112,48,160
chr15	39600000	39760000	T1KDD367	0	+	39600000	39760000	112,48,160
chr15	45880000	47180000	T1KDD368	0	+	45880000	47180000	112,48,160
chr15	49180000	49820000	T1KDD369	0	+	49180000	49820000	112,48,160
chr15	52980000	53380000	T1KDD370	0	+	52980000	53380000	112,48,160
chr15	53480000	55580000	T1KDD371	0	+	53480000	55580000	112,48,160
chr15	55860000	55980000	T1KDD372	0	+	55860000	55980000	112,48,160
chr15	56080000	56880000	T1KDD373	0	+	56080000	56880000	112,48,160
chr15	57820000	58160000	T1KDD374	0	+	57820000	58160000	112,48,160
chr15	61240000	61480000	T1KDD375	0	+	61240000	61480000	112,48,160
chr15	61860000	62040000	T1KDD376	0	+	61860000	62040000	112,48,160
chr15	65640000	65780000	T1KDD377	0	+	65640000	65780000	112,48,160
chr15	67640000	67740000	T1KDD378	0	+	67640000	67740000	112,48,160
chr15	70880000	71080000	T1KDD379	0	+	70880000	71080000	112,48,160
chr15	76480000	76900000	T1KDD380	0	+	76480000	76900000	112,48,160
chr15	83720000	84140000	T1KDD381	0	+	83720000	84140000	112,48,160
chr15	86260000	87920000	T1KDD382	0	+	86260000	87920000	112,48,160
chr15	91320000	91500000	T1KDD383	0	+	91320000	91500000	112,48,160
chr15	94120000	94580000	T1KDD384	0	+	94120000	94580000	112,48,160
chr15	94880000	95820000	T1KDD385	0	+	94880000	95820000	112,48,160
chr15	96800000	97880000	T1KDD386	0	+	96800000	97880000	112,48,160
chr15	101780000	101920000	T1KDD387	0	+	101780000	101920000	112,48,160
chr16	6360000	6540000	T1KDD388	0	+	6360000	6540000	112,48,160
chr16	7560000	8500000	T1KDD389	0	+	7560000	8500000	112,48,160
chr16	13640000	13900000	T1KDD390	0	+	13640000	13900000	112,48,160
chr16	18100000	18180000	T1KDD391	0	+	18100000	18180000	112,48,160
chr16	20500000	20860000	T1KDD392	0	+	20500000	20860000	112,48,160
chr16	25380000	25680000	T1KDD393	0	+	25380000	25680000	112,48,160
chr16	31520000	31700000	T1KDD394	0	+	31520000	31700000	112,48,160
chr16	31720000	32060000	T1KDD395	0	+	31720000	32060000	112,48,160
chr16	32100000	32140000	T1KDD396	0	+	32100000	32140000	112,48,160
chr16	32280000	32300000	T1KDD397	0	+	32280000	32300000	112,48,160
chr16	32380000	32420000	T1KDD398	0	+	32380000	32420000	112,48,160
chr16	33900000	34280000	T1KDD399	0	+	33900000	34280000	112,48,160
chr16	34600000	34700000	T1KDD400	0	+	34600000	34700000	112,48,160
chr16	35240000	36180000	T1KDD401	0	+	35240000	36180000	112,48,160
chr16	37960000	37980000	T1KDD402	0	+	37960000	37980000	112,48,160
chr16	46420000	46620000	T1KDD403	0	+	46420000	46620000	112,48,160
chr16	47160000	47820000	T1KDD404	0	+	47160000	47820000	112,48,160
chr16	48640000	48900000	T1KDD405	0	+	48640000	48900000	112,48,160
chr16	52000000	53000000	T1KDD406	0	+	52000000	53000000	112,48,160
chr16	53260000	53420000	T1KDD407	0	+	53260000	53420000	112,48,160
chr16	58860000	65020000	T1KDD408	0	+	58860000	65020000	112,48,160
chr16	71120000	71340000	T1KDD409	0	+	71120000	71340000	112,48,160
chr16	72140000	72720000	T1KDD410	0	+	72140000	72720000	112,48,160
chr16	73620000	73940000	T1KDD411	0	+	73620000	73940000	112,48,160
chr16	75680000	76180000	T1KDD412	0	+	75680000	76180000	112,48,160
chr16	76240000	77180000	T1KDD413	0	+	76240000	77180000	112,48,160
chr16	80320000	80900000	T1KDD414	0	+	80320000	80900000	112,48,160
chr16	82800000	83120000	T1KDD415	0	+	82800000	83120000	112,48,160
chr17	3060000	3220000	T1KDD416	0	+	3060000	3220000	112,48,160
chr17	3300000	3460000	T1KDD417	0	+	3300000	3460000	112,48,160
chr17	10400000	10600000	T1KDD418	0	+	10400000	10600000	112,48,160
chr17	13140000	13380000	T1KDD419	0	+	13140000	13380000	112,48,160
chr17	13660000	13900000	T1KDD420	0	+	13660000	13900000	112,48,160
chr17	16660000	16760000	T1KDD421	0	+	16660000	16760000	112,48,160
chr17	22580000	22760000	T1KDD422	0	+	22580000	22760000	112,48,160
chr17	26640000	26780000	T1KDD423	0	+	26640000	26780000	112,48,160
chr17	27100000	27240000	T1KDD424	0	+	27100000	27240000	112,48,160
chr17	40660000	40860000	T1KDD425	0	+	40660000	40860000	112,48,160
chr17	41120000	41220000	T1KDD426	0	+	41120000	41220000	112,48,160
chr17	41420000	41460000	T1KDD427	0	+	41420000	41460000	112,48,160
chr17	47360000	47520000	T1KDD428	0	+	47360000	47520000	112,48,160
chr17	51860000	52360000	T1KDD429	0	+	51860000	52360000	112,48,160
chr17	52760000	53600000	T1KDD430	0	+	52760000	53600000	112,48,160
chr17	53840000	54880000	T1KDD431	0	+	53840000	54880000	112,48,160
chr17	54980000	55220000	T1KDD432	0	+	54980000	55220000	112,48,160
chr17	55740000	56280000	T1KDD433	0	+	55740000	56280000	112,48,160
chr17	60780000	61140000	T1KDD434	0	+	60780000	61140000	112,48,160
chr17	61500000	61980000	T1KDD435	0	+	61500000	61980000	112,48,160
chr17	62200000	62440000	T1KDD436	0	+	62200000	62440000	112,48,160
chr17	65800000	66160000	T1KDD437	0	+	65800000	66160000	112,48,160
chr17	68780000	69400000	T1KDD438	0	+	68780000	69400000	112,48,160
chr17	69620000	69960000	T1KDD439	0	+	69620000	69960000	112,48,160
chr17	70180000	70320000	T1KDD440	0	+	70180000	70320000	112,48,160
chr17	70520000	71500000	T1KDD441	0	+	70520000	71500000	112,48,160
chr18	1100000	2800000	T1KDD442	0	+	1100000	2800000	112,48,160
chr18	6020000	6180000	T1KDD443	0	+	6020000	6180000	112,48,160
chr18	12460000	12580000	T1KDD444	0	+	12460000	12580000	112,48,160
chr18	14680000	14840000	T1KDD445	0	+	14680000	14840000	112,48,160
chr18	20560000	20600000	T1KDD446	0	+	20560000	20600000	112,48,160
chr18	20700000	20720000	T1KDD447	0	+	20700000	20720000	112,48,160
chr18	20920000	21100000	T1KDD448	0	+	20920000	21100000	112,48,160
chr18	22360000	22700000	T1KDD449	0	+	22360000	22700000	112,48,160
chr18	25740000	25940000	T1KDD450	0	+	25740000	25940000	112,48,160
chr18	26820000	27380000	T1KDD451	0	+	26820000	27380000	112,48,160
chr18	27560000	28080000	T1KDD452	0	+	27560000	28080000	112,48,160
chr18	28220000	31060000	T1KDD453	0	+	28220000	31060000	112,48,160
chr18	32780000	33380000	T1KDD454	0	+	32780000	33380000	112,48,160
chr18	33420000	34520000	T1KDD455	0	+	33420000	34520000	112,48,160
chr18	36840000	37200000	T1KDD456	0	+	36840000	37200000	112,48,160
chr18	38060000	43680000	T1KDD457	0	+	38060000	43680000	112,48,160
chr18	43760000	44440000	T1KDD458	0	+	43760000	44440000	112,48,160
chr18	45080000	45480000	T1KDD459	0	+	45080000	45480000	112,48,160
chr18	51820000	52440000	T1KDD460	0	+	51820000	52440000	112,48,160
chr18	52480000	54120000	T1KDD461	0	+	52480000	54120000	112,48,160
chr18	54280000	55180000	T1KDD462	0	+	54280000	55180000	112,48,160
chr18	56580000	57040000	T1KDD463	0	+	56580000	57040000	112,48,160
chr18	59940000	61440000	T1KDD464	0	+	59940000	61440000	112,48,160
chr18	62080000	62320000	T1KDD465	0	+	62080000	62320000	112,48,160
chr18	63440000	63920000	T1KDD466	0	+	63440000	63920000	112,48,160
chr18	64220000	66220000	T1KDD467	0	+	64220000	66220000	112,48,160
chr18	66280000	67440000	T1KDD468	0	+	66280000	67440000	112,48,160
chr18	67540000	70180000	T1KDD469	0	+	67540000	70180000	112,48,160
chr18	70580000	72940000	T1KDD470	0	+	70580000	72940000	112,48,160
chr18	73020000	73920000	T1KDD471	0	+	73020000	73920000	112,48,160
chr18	74620000	75040000	T1KDD472	0	+	74620000	75040000	112,48,160
chr18	77460000	77860000	T1KDD473	0	+	77460000	77860000	112,48,160
chr19	8680000	8800000	T1KDD474	0	+	8680000	8800000	112,48,160
chr19	9360000	9520000	T1KDD475	0	+	9360000	9520000	112,48,160
chr19	15600000	15740000	T1KDD476	0	+	15600000	15740000	112,48,160
chr19	20100000	20620000	T1KDD477	0	+	20100000	20620000	112,48,160
chr19	21860000	22140000	T1KDD478	0	+	21860000	22140000	112,48,160
chr19	22300000	22500000	T1KDD479	0	+	22300000	22500000	112,48,160
chr19	22740000	23060000	T1KDD480	0	+	22740000	23060000	112,48,160
chr19	24140000	24400000	T1KDD481	0	+	24140000	24400000	112,48,160
chr19	27260000	27740000	T1KDD482	0	+	27260000	27740000	112,48,160
chr19	36860000	37300000	T1KDD483	0	+	36860000	37300000	112,48,160
chr19	43800000	44060000	T1KDD484	0	+	43800000	44060000	112,48,160
chr19	55700000	55880000	T1KDD485	0	+	55700000	55880000	112,48,160
chr2	2140000	2500000	T1KDD486	0	+	2140000	2500000	112,48,160
chr2	4020000	4320000	T1KDD487	0	+	4020000	4320000	112,48,160
chr2	4360000	5440000	T1KDD488	0	+	4360000	5440000	112,48,160
chr2	6080000	6740000	T1KDD489	0	+	6080000	6740000	112,48,160
chr2	12880000	15040000	T1KDD490	0	+	12880000	15040000	112,48,160
chr2	15360000	15560000	T1KDD491	0	+	15360000	15560000	112,48,160
chr2	16780000	17600000	T1KDD492	0	+	16780000	17600000	112,48,160
chr2	18920000	19340000	T1KDD493	0	+	18920000	19340000	112,48,160
chr2	21060000	22820000	T1KDD494	0	+	21060000	22820000	112,48,160
chr2	24220000	24760000	T1KDD495	0	+	24220000	24760000	112,48,160
chr2	27820000	28220000	T1KDD496	0	+	27820000	28220000	112,48,160
chr2	31500000	31820000	T1KDD497	0	+	31500000	31820000	112,48,160
chr2	32080000	32240000	T1KDD498	0	+	32080000	32240000	112,48,160
chr2	32380000	32840000	T1KDD499	0	+	32380000	32840000	112,48,160
chr2	33620000	36220000	T1KDD500	0	+	33620000	36220000	112,48,160
chr2	39780000	41320000	T1KDD501	0	+	39780000	41320000	112,48,160
chr2	41440000	41720000	T1KDD502	0	+	41440000	41720000	112,48,160
chr2	46580000	46800000	T1KDD503	0	+	46580000	46800000	112,48,160
chr2	48960000	50960000	T1KDD504	0	+	48960000	50960000	112,48,160
chr2	51000000	53100000	T1KDD505	0	+	51000000	53100000	112,48,160
chr2	53200000	53420000	T1KDD506	0	+	53200000	53420000	112,48,160
chr2	54140000	54440000	T1KDD507	0	+	54140000	54440000	112,48,160
chr2	55860000	56120000	T1KDD508	0	+	55860000	56120000	112,48,160
chr2	56200000	58420000	T1KDD509	0	+	56200000	58420000	112,48,160
chr2	58960000	59580000	T1KDD510	0	+	58960000	59580000	112,48,160
chr2	62880000	63040000	T1KDD511	0	+	62880000	63040000	112,48,160
chr2	63100000	63540000	T1KDD512	0	+	63100000	63540000	112,48,160
chr2	65620000	65840000	T1KDD513	0	+	65620000	65840000	112,48,160
chr2	66600000	67440000	T1KDD514	0	+	66600000	67440000	112,48,160
chr2	67920000	68160000	T1KDD515	0	+	67920000	68160000	112,48,160
chr2	72200000	72820000	T1KDD516	0	+	72200000	72820000	112,48,160
chr2	73440000	73700000	T1KDD517	0	+	73440000	73700000	112,48,160
chr2	75720000	76980000	T1KDD518	0	+	75720000	76980000	112,48,160
chr2	77020000	79840000	T1KDD519	0	+	77020000	79840000	112,48,160
chr2	80140000	84260000	T1KDD520	0	+	80140000	84260000	112,48,160
chr2	84480000	84800000	T1KDD521	0	+	84480000	84800000	112,48,160
chr2	87840000	87940000	T1KDD522	0	+	87840000	87940000	112,48,160
chr2	91840000	91960000	T1KDD523	0	+	91840000	91960000	112,48,160
chr2	98940000	99140000	T1KDD524	0	+	98940000	99140000	112,48,160
chr2	102320000	102600000	T1KDD525	0	+	102320000	102600000	112,48,160
chr2	102880000	104280000	T1KDD526	0	+	102880000	104280000	112,48,160
chr2	106360000	106500000	T1KDD527	0	+	106360000	106500000	112,48,160
chr2	106600000	106860000	T1KDD528	0	+	106600000	106860000	112,48,160
chr2	107300000	107840000	T1KDD529	0	+	107300000	107840000	112,48,160
chr2	107940000	108200000	T1KDD530	0	+	107940000	108200000	112,48,160
chr2	113480000	113580000	T1KDD531	0	+	113480000	113580000	112,48,160
chr2	114140000	114520000	T1KDD532	0	+	114140000	114520000	112,48,160
chr2	114660000	115920000	T1KDD533	0	+	114660000	115920000	112,48,160
chr2	116040000	116860000	T1KDD534	0	+	116040000	116860000	112,48,160
chr2	117280000	117500000	T1KDD535	0	+	117280000	117500000	112,48,160
chr2	122240000	123100000	T1KDD536	0	+	122240000	123100000	112,48,160
chr2	123200000	126620000	T1KDD537	0	+	123200000	126620000	112,48,160
chr2	131840000	131960000	T1KDD538	0	+	131840000	131960000	112,48,160
chr2	132040000	132260000	T1KDD539	0	+	132040000	132260000	112,48,160
chr2	132900000	133240000	T1KDD540	0	+	132900000	133240000	112,48,160
chr2	134540000	135740000	T1KDD541	0	+	134540000	135740000	112,48,160
chr2	136440000	138260000	T1KDD542	0	+	136440000	138260000	112,48,160
chr2	138840000	142660000	T1KDD543	0	+	138840000	142660000	112,48,160
chr2	142700000	143780000	T1KDD544	0	+	142700000	143780000	112,48,160
chr2	144580000	145540000	T1KDD545	0	+	144580000	145540000	112,48,160
chr2	145820000	148520000	T1KDD546	0	+	145820000	148520000	112,48,160
chr2	149980000	150780000	T1KDD547	0	+	149980000	150780000	112,48,160
chr2	150980000	152000000	T1KDD548	0	+	150980000	152000000	112,48,160
chr2	152760000	153380000	T1KDD549	0	+	152760000	153380000	112,48,160
chr2	153520000	154040000	T1KDD550	0	+	153520000	154040000	112,48,160
chr2	154080000	156320000	T1KDD551	0	+	154080000	156320000	112,48,160
chr2	156480000	157740000	T1KDD552	0	+	156480000	157740000	112,48,160
chr2	158040000	158400000	T1KDD553	0	+	158040000	158400000	112,48,160
chr2	159240000	159600000	T1KDD554	0	+	159240000	159600000	112,48,160
chr2	160640000	160920000	T1KDD555	0	+	160640000	160920000	112,48,160
chr2	161240000	163580000	T1KDD556	0	+	161240000	163580000	112,48,160
chr2	164120000	165400000	T1KDD557	0	+	164120000	165400000	112,48,160
chr2	165720000	167260000	T1KDD558	0	+	165720000	167260000	112,48,160
chr2	167400000	167700000	T1KDD559	0	+	167400000	167700000	112,48,160
chr2	168820000	168840000	T1KDD560	0	+	168820000	168840000	112,48,160
chr2	168920000	169180000	T1KDD561	0	+	168920000	169180000	112,48,160
chr2	169400000	169660000	T1KDD562	0	+	169400000	169660000	112,48,160
chr2	169860000	170140000	T1KDD563	0	+	169860000	170140000	112,48,160
chr2	176200000	177020000	T1KDD564	0	+	176200000	177020000	112,48,160
chr2	177860000	178360000	T1KDD565	0	+	177860000	178360000	112,48,160
chr2	178600000	180980000	T1KDD566	0	+	178600000	180980000	112,48,160
chr2	181120000	181680000	T1KDD567	0	+	181120000	181680000	112,48,160
chr2	181960000	182580000	T1KDD568	0	+	181960000	182580000	112,48,160
chr2	183160000	186480000	T1KDD569	0	+	183160000	186480000	112,48,160
chr2	186620000	187500000	T1KDD570	0	+	186620000	187500000	112,48,160
chr2	187580000	188280000	T1KDD571	0	+	187580000	188280000	112,48,160
chr2	188480000	189240000	T1KDD572	0	+	188480000	189240000	112,48,160
chr2	189620000	190400000	T1KDD573	0	+	189620000	190400000	112,48,160
chr2	190760000	191100000	T1KDD574	0	+	190760000	191100000	112,48,160
chr2	191980000	195020000	T1KDD575	0	+	191980000	195020000	112,48,160
chr2	195060000	195520000	T1KDD576	0	+	195060000	195520000	112,48,160
chr2	195720000	196080000	T1KDD577	0	+	195720000	196080000	112,48,160
chr2	196760000	196980000	T1KDD578	0	+	196760000	196980000	112,48,160
chr2	197820000	199400000	T1KDD579	0	+	197820000	199400000	112,48,160
chr2	200040000	200240000	T1KDD580	0	+	200040000	200240000	112,48,160
chr2	201280000	201660000	T1KDD581	0	+	201280000	201660000	112,48,160
chr2	204380000	204880000	T1KDD582	0	+	204380000	204880000	112,48,160
chr2	205080000	205340000	T1KDD583	0	+	205080000	205340000	112,48,160
chr2	206500000	206980000	T1KDD584	0	+	206500000	206980000	112,48,160
chr2	208420000	209580000	T1KDD585	0	+	208420000	209580000	112,48,160
chr2	209680000	210460000	T1KDD586	0	+	209680000	210460000	112,48,160
chr2	210540000	212520000	T1KDD587	0	+	210540000	212520000	112,48,160
chr2	212560000	212860000	T1KDD588	0	+	212560000	212860000	112,48,160
chr2	213260000	214840000	T1KDD589	0	+	213260000	214840000	112,48,160
chr2	215040000	215260000	T1KDD590	0	+	215040000	215260000	112,48,160
chr2	220540000	220780000	T1KDD591	0	+	220540000	220780000	112,48,160
chr2	220820000	221080000	T1KDD592	0	+	220820000	221080000	112,48,160
chr2	222980000	223680000	T1KDD593	0	+	222980000	223680000	112,48,160
chr2	224620000	226100000	T1KDD594	0	+	224620000	226100000	112,48,160
chr2	226200000	226420000	T1KDD595	0	+	226200000	226420000	112,48,160
chr2	227920000	228200000	T1KDD596	0	+	227920000	228200000	112,48,160
chr2	228240000	229580000	T1KDD597	0	+	228240000	229580000	112,48,160
chr20	60000	260000	T1KDD598	0	+	60000	260000	112,48,160
chr20	1460000	1620000	T1KDD599	0	+	1460000	1620000	112,48,160
chr20	4460000	4660000	T1KDD600	0	+	4460000	4660000	112,48,160
chr20	5200000	6020000	T1KDD601	0	+	5200000	6020000	112,48,160
chr20	6080000	6580000	T1KDD602	0	+	6080000	6580000	112,48,160
chr20	6960000	9060000	T1KDD603	0	+	6960000	9060000	112,48,160
chr20	9620000	10320000	T1KDD604	0	+	9620000	10320000	112,48,160
chr20	10860000	11200000	T1KDD605	0	+	10860000	11200000	112,48,160
chr20	11940000	12900000	T1KDD606	0	+	11940000	12900000	112,48,160
chr20	13340000	14800000	T1KDD607	0	+	13340000	14800000	112,48,160
chr20	15160000	15480000	T1KDD608	0	+	15160000	15480000	112,48,160
chr20	15560000	16220000	T1KDD609	0	+	15560000	16220000	112,48,160
chr20	16680000	17340000	T1KDD610	0	+	16680000	17340000	112,48,160
chr20	19020000	19500000	T1KDD611	0	+	19020000	19500000	112,48,160
chr20	21860000	21940000	T1KDD612	0	+	21860000	21940000	112,48,160
chr20	21980000	22400000	T1KDD613	0	+	21980000	22400000	112,48,160
chr20	25880000	26020000	T1KDD614	0	+	25880000	26020000	112,48,160
chr20	26060000	26400000	T1KDD615	0	+	26060000	26400000	112,48,160
chr20	28540000	28660000	T1KDD616	0	+	28540000	28660000	112,48,160
chr20	28680000	28840000	T1KDD617	0	+	28680000	28840000	112,48,160
chr20	28860000	28980000	T1KDD618	0	+	28860000	28980000	112,48,160
chr20	29000000	29060000	T1KDD619	0	+	29000000	29060000	112,48,160
chr20	29180000	29920000	T1KDD620	0	+	29180000	29920000	112,48,160
chr20	29960000	30000000	T1KDD621	0	+	29960000	30000000	112,48,160
chr20	30120000	30280000	T1KDD622	0	+	30120000	30280000	112,48,160
chr20	30340000	30480000	T1KDD623	0	+	30340000	30480000	112,48,160
chr20	31200000	31460000	T1KDD624	0	+	31200000	31460000	112,48,160
chr20	39340000	39540000	T1KDD625	0	+	39340000	39540000	112,48,160
chr20	40020000	40260000	T1KDD626	0	+	40020000	40260000	112,48,160
chr20	42280000	42580000	T1KDD627	0	+	42280000	42580000	112,48,160
chr20	45160000	45280000	T1KDD628	0	+	45160000	45280000	112,48,160
chr20	45480000	45680000	T1KDD629	0	+	45480000	45680000	112,48,160
chr20	52200000	52920000	T1KDD630	0	+	52200000	52920000	112,48,160
chr20	54320000	54580000	T1KDD631	0	+	54320000	54580000	112,48,160
chr20	54680000	56340000	T1KDD632	0	+	54680000	56340000	112,48,160
chr21	9840000	10100000	T1KDD633	0	+	9840000	10100000	112,48,160
chr21	10420000	10820000	T1KDD634	0	+	10420000	10820000	112,48,160
chr21	12960000	12980000	T1KDD635	0	+	12960000	12980000	112,48,160
chr21	13160000	13460000	T1KDD636	0	+	13160000	13460000	112,48,160
chr21	14120000	14840000	T1KDD637	0	+	14120000	14840000	112,48,160
chr21	15760000	16100000	T1KDD638	0	+	15760000	16100000	112,48,160
chr21	16240000	17160000	T1KDD639	0	+	16240000	17160000	112,48,160
chr21	17300000	17380000	T1KDD640	0	+	17300000	17380000	112,48,160
chr21	17820000	19760000	T1KDD641	0	+	17820000	19760000	112,48,160
chr21	19800000	22120000	T1KDD642	0	+	19800000	22120000	112,48,160
chr21	22280000	25700000	T1KDD643	0	+	22280000	25700000	112,48,160
chr21	26220000	26700000	T1KDD644	0	+	26220000	26700000	112,48,160
chr21	27060000	27840000	T1KDD645	0	+	27060000	27840000	112,48,160
chr21	28020000	28980000	T1KDD646	0	+	28020000	28980000	112,48,160
chr21	29580000	31160000	T1KDD647	0	+	29580000	31160000	112,48,160
chr21	38220000	38340000	T1KDD648	0	+	38220000	38340000	112,48,160
chr21	40360000	40600000	T1KDD649	0	+	40360000	40600000	112,48,160
chr22	10720000	10800000	T1KDD650	0	+	10720000	10800000	112,48,160
chr22	10920000	10980000	T1KDD651	0	+	10920000	10980000	112,48,160
chr22	11020000	11060000	T1KDD652	0	+	11020000	11060000	112,48,160
chr22	12340000	12440000	T1KDD653	0	+	12340000	12440000	112,48,160
chr22	12480000	12580000	T1KDD654	0	+	12480000	12580000	112,48,160
chr22	16100000	16180000	T1KDD655	0	+	16100000	16180000	112,48,160
chr22	16220000	16260000	T1KDD656	0	+	16220000	16260000	112,48,160
chr22	16400000	16480000	T1KDD657	0	+	16400000	16480000	112,48,160
chr22	16520000	16580000	T1KDD658	0	+	16520000	16580000	112,48,160
chr22	30040000	30180000	T1KDD659	0	+	30040000	30180000	112,48,160
chr22	33960000	34740000	T1KDD660	0	+	33960000	34740000	112,48,160
chr22	50760000	50780000	T1KDD661	0	+	50760000	50780000	112,48,160
chr3	0	2080000	T1KDD662	0	+	0	2080000	112,48,160
chr3	3860000	4300000	T1KDD663	0	+	3860000	4300000	112,48,160
chr3	5440000	7780000	T1KDD664	0	+	5440000	7780000	112,48,160
chr3	12020000	12120000	T1KDD665	0	+	12020000	12120000	112,48,160
chr3	15680000	16160000	T1KDD666	0	+	15680000	16160000	112,48,160
chr3	17180000	19840000	T1KDD667	0	+	17180000	19840000	112,48,160
chr3	20300000	20320000	T1KDD668	0	+	20300000	20320000	112,48,160
chr3	20380000	23060000	T1KDD669	0	+	20380000	23060000	112,48,160
chr3	24860000	25080000	T1KDD670	0	+	24860000	25080000	112,48,160
chr3	25920000	27480000	T1KDD671	0	+	25920000	27480000	112,48,160
chr3	27880000	29380000	T1KDD672	0	+	27880000	29380000	112,48,160
chr3	29600000	30500000	T1KDD673	0	+	29600000	30500000	112,48,160
chr3	30780000	30900000	T1KDD674	0	+	30780000	30900000	112,48,160
chr3	33520000	33780000	T1KDD675	0	+	33520000	33780000	112,48,160
chr3	34380000	34780000	T1KDD676	0	+	34380000	34780000	112,48,160
chr3	34960000	36320000	T1KDD677	0	+	34960000	36320000	112,48,160
chr3	36500000	36720000	T1KDD678	0	+	36500000	36720000	112,48,160
chr3	38760000	39040000	T1KDD679	0	+	38760000	39040000	112,48,160
chr3	39440000	40160000	T1KDD680	0	+	39440000	40160000	112,48,160
chr3	41380000	41780000	T1KDD681	0	+	41380000	41780000	112,48,160
chr3	44200000	44320000	T1KDD682	0	+	44200000	44320000	112,48,160
chr3	50920000	51020000	T1KDD683	0	+	50920000	51020000	112,48,160
chr3	51060000	51220000	T1KDD684	0	+	51060000	51220000	112,48,160
chr3	57240000	57680000	T1KDD685	0	+	57240000	57680000	112,48,160
chr3	58700000	59440000	T1KDD686	0	+	58700000	59440000	112,48,160
chr3	59920000	60520000	T1KDD687	0	+	59920000	60520000	112,48,160
chr3	67740000	68420000	T1KDD688	0	+	67740000	68420000	112,48,160
chr3	69940000	70840000	T1KDD689	0	+	69940000	70840000	112,48,160
chr3	74100000	75180000	T1KDD690	0	+	74100000	75180000	112,48,160
chr3	75680000	78640000	T1KDD691	0	+	75680000	78640000	112,48,160
chr3	79020000	88160000	T1KDD692	0	+	79020000	88160000	112,48,160
chr3	88200000	88580000	T1KDD693	0	+	88200000	88580000	112,48,160
chr3	88620000	89920000	T1KDD694	0	+	88620000	89920000	112,48,160
chr3	89980000	90720000	T1KDD695	0	+	89980000	90720000	112,48,160
chr3	90840000	90860000	T1KDD696	0	+	90840000	90860000	112,48,160
chr3	90900000	91000000	T1KDD697	0	+	90900000	91000000	112,48,160
chr3	91040000	91100000	T1KDD698	0	+	91040000	91100000	112,48,160
chr3	91140000	91240000	T1KDD699	0	+	91140000	91240000	112,48,160
chr3	91280000	91500000	T1KDD700	0	+	91280000	91500000	112,48,160
chr3	93720000	93900000	T1KDD701	0	+	93720000	93900000	112,48,160
chr3	94360000	94900000	T1KDD702	0	+	94360000	94900000	112,48,160
chr3	94940000	98520000	T1KDD703	0	+	94940000	98520000	112,48,160
chr3	98940000	99580000	T1KDD704	0	+	98940000	99580000	112,48,160
chr3	100460000	101500000	T1KDD705	0	+	100460000	101500000	112,48,160
chr3	101860000	105340000	T1KDD706	0	+	101860000	105340000	112,48,160
chr3	105600000	105780000	T1KDD707	0	+	105600000	105780000	112,48,160
chr3	105880000	107060000	T1KDD708	0	+	105880000	107060000	112,48,160
chr3	108640000	109280000	T1KDD709	0	+	108640000	109280000	112,48,160
chr3	109380000	111160000	T1KDD710	0	+	109380000	111160000	112,48,160
chr3	111340000	111580000	T1KDD711	0	+	111340000	111580000	112,48,160
chr3	112140000	112560000	T1KDD712	0	+	112140000	112560000	112,48,160
chr3	112700000	113000000	T1KDD713	0	+	112700000	113000000	112,48,160
chr3	113280000	113520000	T1KDD714	0	+	113280000	113520000	112,48,160
chr3	113780000	115360000	T1KDD715	0	+	113780000	115360000	112,48,160
chr3	115800000	116020000	T1KDD716	0	+	115800000	116020000	112,48,160
chr3	116480000	117020000	T1KDD717	0	+	116480000	117020000	112,48,160
chr3	117180000	117860000	T1KDD718	0	+	117180000	117860000	112,48,160
chr3	118020000	118800000	T1KDD719	0	+	118020000	118800000	112,48,160
chr3	120760000	121420000	T1KDD720	0	+	120760000	121420000	112,48,160
chr3	130160000	130380000	T1KDD721	0	+	130160000	130380000	112,48,160
chr3	131060000	131320000	T1KDD722	0	+	131060000	131320000	112,48,160
chr3	131740000	132180000	T1KDD723	0	+	131740000	132180000	112,48,160
chr3	132440000	133020000	T1KDD724	0	+	132440000	133020000	112,48,160
chr3	137080000	137660000	T1KDD725	0	+	137080000	137660000	112,48,160
chr3	138640000	138820000	T1KDD726	0	+	138640000	138820000	112,48,160
chr3	142280000	142580000	T1KDD727	0	+	142280000	142580000	112,48,160
chr3	143360000	146500000	T1KDD728	0	+	143360000	146500000	112,48,160
chr3	146580000	147360000	T1KDD729	0	+	146580000	147360000	112,48,160
chr3	147440000	149120000	T1KDD730	0	+	147440000	149120000	112,48,160
chr3	149760000	149940000	T1KDD731	0	+	149760000	149940000	112,48,160
chr3	152000000	152260000	T1KDD732	0	+	152000000	152260000	112,48,160
chr3	152840000	153160000	T1KDD733	0	+	152840000	153160000	112,48,160
chr3	153300000	154120000	T1KDD734	0	+	153300000	154120000	112,48,160
chr3	154280000	155000000	T1KDD735	0	+	154280000	155000000	112,48,160
chr3	156840000	157080000	T1KDD736	0	+	156840000	157080000	112,48,160
chr3	157300000	158620000	T1KDD737	0	+	157300000	158620000	112,48,160
chr3	158860000	159620000	T1KDD738	0	+	158860000	159620000	112,48,160
chr3	161120000	164580000	T1KDD739	0	+	161120000	164580000	112,48,160
chr3	164620000	166320000	T1KDD740	0	+	164620000	166320000	112,48,160
chr3	166540000	167660000	T1KDD741	0	+	166540000	167660000	112,48,160
chr3	167780000	168000000	T1KDD742	0	+	167780000	168000000	112,48,160
chr3	168100000	169620000	T1KDD743	0	+	168100000	169620000	112,48,160
chr3	170880000	171040000	T1KDD744	0	+	170880000	171040000	112,48,160
chr3	172880000	174300000	T1KDD745	0	+	172880000	174300000	112,48,160
chr3	174440000	177060000	T1KDD746	0	+	174440000	177060000	112,48,160
chr3	177840000	179140000	T1KDD747	0	+	177840000	179140000	112,48,160
chr3	179780000	180880000	T1KDD748	0	+	179780000	180880000	112,48,160
chr3	180960000	181540000	T1KDD749	0	+	180960000	181540000	112,48,160
chr3	182520000	182680000	T1KDD750	0	+	182520000	182680000	112,48,160
chr3	189320000	189680000	T1KDD751	0	+	189320000	189680000	112,48,160
chr3	190600000	191100000	T1KDD752	0	+	190600000	191100000	112,48,160
chr3	191140000	192400000	T1KDD753	0	+	191140000	192400000	112,48,160
chr3	192460000	192720000	T1KDD754	0	+	192460000	192720000	112,48,160
chr3	193100000	193660000	T1KDD755	0	+	193100000	193660000	112,48,160
chr4	11520000	13080000	T1KDD756	0	+	11520000	13080000	112,48,160
chr4	13280000	13440000	T1KDD757	0	+	13280000	13440000	112,48,160
chr4	14280000	14580000	T1KDD758	0	+	14280000	14580000	112,48,160
chr4	17660000	17980000	T1KDD759	0	+	17660000	17980000	112,48,160
chr4	19460000	20240000	T1KDD760	0	+	19460000	20240000	112,48,160
chr4	20460000	20660000	T1KDD761	0	+	20460000	20660000	112,48,160
chr4	21800000	22300000	T1KDD762	0	+	21800000	22300000	112,48,160
chr4	22640000	23460000	T1KDD763	0	+	22640000	23460000	112,48,160
chr4	23500000	23580000	T1KDD764	0	+	23500000	23580000	112,48,160
chr4	26480000	26800000	T1KDD765	0	+	26480000	26800000	112,48,160
chr4	27200000	27760000	T1KDD766	0	+	27200000	27760000	112,48,160
chr4	27800000	28560000	T1KDD767	0	+	27800000	28560000	112,48,160
chr4	28600000	30660000	T1KDD768	0	+	28600000	30660000	112,48,160
chr4	30960000	31900000	T1KDD769	0	+	30960000	31900000	112,48,160
chr4	31940000	32240000	T1KDD770	0	+	31940000	32240000	112,48,160
chr4	32280000	34500000	T1KDD771	0	+	32280000	34500000	112,48,160
chr4	34880000	37380000	T1KDD772	0	+	34880000	37380000	112,48,160
chr4	42660000	47440000	T1KDD773	0	+	42660000	47440000	112,48,160
chr4	48920000	49100000	T1KDD774	0	+	48920000	49100000	112,48,160
chr4	52080000	52520000	T1KDD775	0	+	52080000	52520000	112,48,160
chr4	53080000	53340000	T1KDD776	0	+	53080000	53340000	112,48,160
chr4	57540000	58880000	T1KDD777	0	+	57540000	58880000	112,48,160
chr4	58920000	59680000	T1KDD778	0	+	58920000	59680000	112,48,160
chr4	59720000	61360000	T1KDD779	0	+	59720000	61360000	112,48,160
chr4	61940000	68320000	T1KDD780	0	+	61940000	68320000	112,48,160
chr4	69000000	70540000	T1KDD781	0	+	69000000	70540000	112,48,160
chr4	71020000	72860000	T1KDD782	0	+	71020000	72860000	112,48,160
chr4	73680000	74920000	T1KDD783	0	+	73680000	74920000	112,48,160
chr4	77440000	77780000	T1KDD784	0	+	77440000	77780000	112,48,160
chr4	78640000	78920000	T1KDD785	0	+	78640000	78920000	112,48,160
chr4	79180000	80180000	T1KDD786	0	+	79180000	80180000	112,48,160
chr4	80380000	81380000	T1KDD787	0	+	80380000	81380000	112,48,160
chr4	84100000	84320000	T1KDD788	0	+	84100000	84320000	112,48,160
chr4	84880000	85820000	T1KDD789	0	+	84880000	85820000	112,48,160
chr4	85980000	86320000	T1KDD790	0	+	85980000	86320000	112,48,160
chr4	86640000	86800000	T1KDD791	0	+	86640000	86800000	112,48,160
chr4	87400000	87840000	T1KDD792	0	+	87400000	87840000	112,48,160
chr4	89320000	91040000	T1KDD793	0	+	89320000	91040000	112,48,160
chr4	91080000	94020000	T1KDD794	0	+	91080000	94020000	112,48,160
chr4	94640000	95140000	T1KDD795	0	+	94640000	95140000	112,48,160
chr4	95560000	98400000	T1KDD796	0	+	95560000	98400000	112,48,160
chr4	100200000	100980000	T1KDD797	0	+	100200000	100980000	112,48,160
chr4	101480000	101900000	T1KDD798	0	+	101480000	101900000	112,48,160
chr4	101960000	102200000	T1KDD799	0	+	101960000	102200000	112,48,160
chr4	102880000	104400000	T1KDD800	0	+	102880000	104400000	112,48,160
chr4	104520000	105060000	T1KDD801	0	+	104520000	105060000	112,48,160
chr4	105160000	105440000	T1KDD802	0	+	105160000	105440000	112,48,160
chr4	106120000	107340000	T1KDD803	0	+	106120000	107340000	112,48,160
chr4	107400000	107700000	T1KDD804	0	+	107400000	107700000	112,48,160
chr4	108800000	109320000	T1KDD805	0	+	108800000	109320000	112,48,160
chr4	110660000	111800000	T1KDD806	0	+	110660000	111800000	112,48,160
chr4	113600000	114360000	T1KDD807	0	+	113600000	114360000	112,48,160
chr4	114420000	118340000	T1KDD808	0	+	114420000	118340000	112,48,160
chr4	119640000	120180000	T1KDD809	0	+	119640000	120180000	112,48,160
chr4	120300000	120720000	T1KDD810	0	+	120300000	120720000	112,48,160
chr4	121460000	121680000	T1KDD811	0	+	121460000	121680000	112,48,160
chr4	121800000	122760000	T1KDD812	0	+	121800000	122760000	112,48,160
chr4	122940000	123340000	T1KDD813	0	+	122940000	123340000	112,48,160
chr4	123620000	124460000	T1KDD814	0	+	123620000	124460000	112,48,160
chr4	124720000	124860000	T1KDD815	0	+	124720000	124860000	112,48,160
chr4	125080000	125680000	T1KDD816	0	+	125080000	125680000	112,48,160
chr4	125780000	127920000	T1KDD817	0	+	125780000	127920000	112,48,160
chr4	128880000	131740000	T1KDD818	0	+	128880000	131740000	112,48,160
chr4	131760000	133380000	T1KDD819	0	+	131760000	133380000	112,48,160
chr4	133600000	137420000	T1KDD820	0	+	133600000	137420000	112,48,160
chr4	137580000	138080000	T1KDD821	0	+	137580000	138080000	112,48,160
chr4	140940000	143180000	T1KDD822	0	+	140940000	143180000	112,48,160
chr4	143560000	143600000	T1KDD823	0	+	143560000	143600000	112,48,160
chr4	143640000	143860000	T1KDD824	0	+	143640000	143860000	112,48,160
chr4	143920000	144500000	T1KDD825	0	+	143920000	144500000	112,48,160
chr4	144800000	145000000	T1KDD826	0	+	144800000	145000000	112,48,160
chr4	146400000	146940000	T1KDD827	0	+	146400000	146940000	112,48,160
chr4	148240000	148440000	T1KDD828	0	+	148240000	148440000	112,48,160
chr4	148500000	149080000	T1KDD829	0	+	148500000	149080000	112,48,160
chr4	149200000	149680000	T1KDD830	0	+	149200000	149680000	112,48,160
chr4	149720000	150140000	T1KDD831	0	+	149720000	150140000	112,48,160
chr4	150400000	150840000	T1KDD832	0	+	150400000	150840000	112,48,160
chr4	152340000	152480000	T1KDD833	0	+	152340000	152480000	112,48,160
chr4	153960000	155360000	T1KDD834	0	+	153960000	155360000	112,48,160
chr4	155820000	155840000	T1KDD835	0	+	155820000	155840000	112,48,160
chr4	155980000	156460000	T1KDD836	0	+	155980000	156460000	112,48,160
chr4	157020000	158080000	T1KDD837	0	+	157020000	158080000	112,48,160
chr4	158420000	158660000	T1KDD838	0	+	158420000	158660000	112,48,160
chr4	159520000	164800000	T1KDD839	0	+	159520000	164800000	112,48,160
chr4	165540000	167900000	T1KDD840	0	+	165540000	167900000	112,48,160
chr4	167960000	168400000	T1KDD841	0	+	167960000	168400000	112,48,160
chr4	170140000	172780000	T1KDD842	0	+	170140000	172780000	112,48,160
chr4	173620000	174400000	T1KDD843	0	+	173620000	174400000	112,48,160
chr4	174580000	177360000	T1KDD844	0	+	174580000	177360000	112,48,160
chr4	177460000	180140000	T1KDD845	0	+	177460000	180140000	112,48,160
chr4	180180000	181120000	T1KDD846	0	+	180180000	181120000	112,48,160
chr4	181700000	182060000	T1KDD847	0	+	181700000	182060000	112,48,160
chr4	187520000	187960000	T1KDD848	0	+	187520000	187960000	112,48,160
chr4	188600000	189040000	T1KDD849	0	+	188600000	189040000	112,48,160
chr5	3880000	4080000	T1KDD850	0	+	3880000	4080000	112,48,160
chr5	4660000	4860000	T1KDD851	0	+	4660000	4860000	112,48,160
chr5	6980000	7380000	T1KDD852	0	+	6980000	7380000	112,48,160
chr5	7960000	9040000	T1KDD853	0	+	7960000	9040000	112,48,160
chr5	11540000	12260000	T1KDD854	0	+	11540000	12260000	112,48,160
chr5	12300000	12700000	T1KDD855	0	+	12300000	12700000	112,48,160
chr5	12740000	13940000	T1KDD856	0	+	12740000	13940000	112,48,160
chr5	15560000	16340000	T1KDD857	0	+	15560000	16340000	112,48,160
chr5	17760000	20800000	T1KDD858	0	+	17760000	20800000	112,48,160
chr5	20900000	22140000	T1KDD859	0	+	20900000	22140000	112,48,160
chr5	22180000	29080000	T1KDD860	0	+	22180000	29080000	112,48,160
chr5	29240000	30940000	T1KDD861	0	+	29240000	30940000	112,48,160
chr5	32860000	33360000	T1KDD862	0	+	32860000	33360000	112,48,160
chr5	35380000	35900000	T1KDD863	0	+	35380000	35900000	112,48,160
chr5	36760000	37000000	T1KDD864	0	+	36760000	37000000	112,48,160
chr5	37500000	37800000	T1KDD865	0	+	37500000	37800000	112,48,160
chr5	38740000	40360000	T1KDD866	0	+	38740000	40360000	112,48,160
chr5	40840000	41560000	T1KDD867	0	+	40840000	41560000	112,48,160
chr5	41900000	42580000	T1KDD868	0	+	41900000	42580000	112,48,160
chr5	42680000	42860000	T1KDD869	0	+	42680000	42860000	112,48,160
chr5	43620000	46440000	T1KDD870	0	+	43620000	46440000	112,48,160
chr5	46480000	46500000	T1KDD871	0	+	46480000	46500000	112,48,160
chr5	46540000	46580000	T1KDD872	0	+	46540000	46580000	112,48,160
chr5	46620000	46640000	T1KDD873	0	+	46620000	46640000	112,48,160
chr5	49620000	49640000	T1KDD874	0	+	49620000	49640000	112,48,160
chr5	50140000	50540000	T1KDD875	0	+	50140000	50540000	112,48,160
chr5	50700000	50860000	T1KDD876	0	+	50700000	50860000	112,48,160
chr5	51020000	51360000	T1KDD877	0	+	51020000	51360000	112,48,160
chr5	51520000	53460000	T1KDD878	0	+	51520000	53460000	112,48,160
chr5	55720000	55880000	T1KDD879	0	+	55720000	55880000	112,48,160
chr5	57880000	58380000	T1KDD880	0	+	57880000	58380000	112,48,160
chr5	58500000	58820000	T1KDD881	0	+	58500000	58820000	112,48,160
chr5	59800000	60300000	T1KDD882	0	+	59800000	60300000	112,48,160
chr5	60560000	61260000	T1KDD883	0	+	60560000	61260000	112,48,160
chr5	61740000	62000000	T1KDD884	0	+	61740000	62000000	112,48,160
chr5	62980000	64580000	T1KDD885	0	+	62980000	64580000	112,48,160
chr5	64700000	65000000	T1KDD886	0	+	64700000	65000000	112,48,160
chr5	65160000	65620000	T1KDD887	0	+	65160000	65620000	112,48,160
chr5	67560000	67980000	T1KDD888	0	+	67560000	67980000	112,48,160
chr5	75720000	75980000	T1KDD889	0	+	75720000	75980000	112,48,160
chr5	78080000	78280000	T1KDD890	0	+	78080000	78280000	112,48,160
chr5	82040000	82260000	T1KDD891	0	+	82040000	82260000	112,48,160
chr5	83080000	83460000	T1KDD892	0	+	83080000	83460000	112,48,160
chr5	84000000	86260000	T1KDD893	0	+	84000000	86260000	112,48,160
chr5	86320000	87020000	T1KDD894	0	+	86320000	87020000	112,48,160
chr5	87440000	88660000	T1KDD895	0	+	87440000	88660000	112,48,160
chr5	88900000	89360000	T1KDD896	0	+	88900000	89360000	112,48,160
chr5	89400000	89620000	T1KDD897	0	+	89400000	89620000	112,48,160
chr5	89720000	90040000	T1KDD898	0	+	89720000	90040000	112,48,160
chr5	90200000	90440000	T1KDD899	0	+	90200000	90440000	112,48,160
chr5	90680000	91280000	T1KDD900	0	+	90680000	91280000	112,48,160
chr5	91400000	92640000	T1KDD901	0	+	91400000	92640000	112,48,160
chr5	92680000	92880000	T1KDD902	0	+	92680000	92880000	112,48,160
chr5	93860000	95180000	T1KDD903	0	+	93860000	95180000	112,48,160
chr5	95240000	95260000	T1KDD904	0	+	95240000	95260000	112,48,160
chr5	95300000	95620000	T1KDD905	0	+	95300000	95620000	112,48,160
chr5	96120000	96460000	T1KDD906	0	+	96120000	96460000	112,48,160
chr5	97200000	98760000	T1KDD907	0	+	97200000	98760000	112,48,160
chr5	98800000	99400000	T1KDD908	0	+	98800000	99400000	112,48,160
chr5	99440000	100380000	T1KDD909	0	+	99440000	100380000	112,48,160
chr5	100400000	102720000	T1KDD910	0	+	100400000	102720000	112,48,160
chr5	102780000	103240000	T1KDD911	0	+	102780000	103240000	112,48,160
chr5	103440000	105840000	T1KDD912	0	+	103440000	105840000	112,48,160
chr5	105880000	106040000	T1KDD913	0	+	105880000	106040000	112,48,160
chr5	106080000	107240000	T1KDD914	0	+	106080000	107240000	112,48,160
chr5	108120000	109300000	T1KDD915	0	+	108120000	109300000	112,48,160
chr5	110060000	111000000	T1KDD916	0	+	110060000	111000000	112,48,160
chr5	111180000	111460000	T1KDD917	0	+	111180000	111460000	112,48,160
chr5	111860000	112160000	T1KDD918	0	+	111860000	112160000	112,48,160
chr5	112480000	112500000	T1KDD919	0	+	112480000	112500000	112,48,160
chr5	112540000	112860000	T1KDD920	0	+	112540000	112860000	112,48,160
chr5	113300000	113660000	T1KDD921	0	+	113300000	113660000	112,48,160
chr5	113820000	114360000	T1KDD922	0	+	113820000	114360000	112,48,160
chr5	114520000	115060000	T1KDD923	0	+	114520000	115060000	112,48,160
chr5	115660000	116240000	T1KDD924	0	+	115660000	116240000	112,48,160
chr5	117300000	118380000	T1KDD925	0	+	117300000	118380000	112,48,160
chr5	118620000	118980000	T1KDD926	0	+	118620000	118980000	112,48,160
chr5	119100000	119240000	T1KDD927	0	+	119100000	119240000	112,48,160
chr5	119700000	122340000	T1KDD928	0	+	119700000	122340000	112,48,160
chr5	123240000	123720000	T1KDD929	0	+	123240000	123720000	112,48,160
chr5	125720000	126020000	T1KDD930	0	+	125720000	126020000	112,48,160
chr5	127940000	128080000	T1KDD931	0	+	127940000	128080000	112,48,160
chr5	128800000	129340000	T1KDD932	0	+	128800000	129340000	112,48,160
chr5	129780000	130860000	T1KDD933	0	+	129780000	130860000	112,48,160
chr5	130900000	131120000	T1KDD934	0	+	130900000	131120000	112,48,160
chr5	131800000	131960000	T1KDD935	0	+	131800000	131960000	112,48,160
chr5	136400000	137020000	T1KDD936	0	+	136400000	137020000	112,48,160
chr5	141020000	141320000	T1KDD937	0	+	141020000	141320000	112,48,160
chr5	143900000	145780000	T1KDD938	0	+	143900000	145780000	112,48,160
chr5	148020000	148720000	T1KDD939	0	+	148020000	148720000	112,48,160
chr5	150840000	151000000	T1KDD940	0	+	150840000	151000000	112,48,160
chr5	151920000	153620000	T1KDD941	0	+	151920000	153620000	112,48,160
chr5	155400000	156940000	T1KDD942	0	+	155400000	156940000	112,48,160
chr5	160980000	162380000	T1KDD943	0	+	160980000	162380000	112,48,160
chr5	162540000	163300000	T1KDD944	0	+	162540000	163300000	112,48,160
chr5	163580000	166280000	T1KDD945	0	+	163580000	166280000	112,48,160
chr5	166440000	166660000	T1KDD946	0	+	166440000	166660000	112,48,160
chr5	166820000	167500000	T1KDD947	0	+	166820000	167500000	112,48,160
chr5	170800000	171260000	T1KDD948	0	+	170800000	171260000	112,48,160
chr5	180660000	180780000	T1KDD949	0	+	180660000	180780000	112,48,160
chr6	8380000	8860000	T1KDD950	0	+	8380000	8860000	112,48,160
chr6	9180000	10080000	T1KDD951	0	+	9180000	10080000	112,48,160
chr6	12680000	13120000	T1KDD952	0	+	12680000	13120000	112,48,160
chr6	18620000	19280000	T1KDD953	0	+	18620000	19280000	112,48,160
chr6	19380000	19700000	T1KDD954	0	+	19380000	19700000	112,48,160
chr6	20540000	20740000	T1KDD955	0	+	20540000	20740000	112,48,160
chr6	22180000	23360000	T1KDD956	0	+	22180000	23360000	112,48,160
chr6	23660000	24300000	T1KDD957	0	+	23660000	24300000	112,48,160
chr6	25800000	25960000	T1KDD958	0	+	25800000	25960000	112,48,160
chr6	44880000	45320000	T1KDD959	0	+	44880000	45320000	112,48,160
chr6	46060000	46840000	T1KDD960	0	+	46060000	46840000	112,48,160
chr6	47680000	50700000	T1KDD961	0	+	47680000	50700000	112,48,160
chr6	53980000	56240000	T1KDD962	0	+	53980000	56240000	112,48,160
chr6	57500000	57800000	T1KDD963	0	+	57500000	57800000	112,48,160
chr6	57960000	58460000	T1KDD964	0	+	57960000	58460000	112,48,160
chr6	60220000	60280000	T1KDD965	0	+	60220000	60280000	112,48,160
chr6	60520000	60900000	T1KDD966	0	+	60520000	60900000	112,48,160
chr6	61000000	61340000	T1KDD967	0	+	61000000	61340000	112,48,160
chr6	61360000	61440000	T1KDD968	0	+	61360000	61440000	112,48,160
chr6	61460000	63260000	T1KDD969	0	+	61460000	63260000	112,48,160
chr6	63700000	65300000	T1KDD970	0	+	63700000	65300000	112,48,160
chr6	65320000	65780000	T1KDD971	0	+	65320000	65780000	112,48,160
chr6	65940000	68260000	T1KDD972	0	+	65940000	68260000	112,48,160
chr6	68400000	70600000	T1KDD973	0	+	68400000	70600000	112,48,160
chr6	71060000	71380000	T1KDD974	0	+	71060000	71380000	112,48,160
chr6	71540000	73220000	T1KDD975	0	+	71540000	73220000	112,48,160
chr6	73960000	75200000	T1KDD976	0	+	73960000	75200000	112,48,160
chr6	76180000	78940000	T1KDD977	0	+	76180000	78940000	112,48,160
chr6	79680000	81700000	T1KDD978	0	+	79680000	81700000	112,48,160
chr6	81820000	82240000	T1KDD979	0	+	81820000	82240000	112,48,160
chr6	82380000	82780000	T1KDD980	0	+	82380000	82780000	112,48,160
chr6	83560000	84640000	T1KDD981	0	+	83560000	84640000	112,48,160
chr6	84680000	84760000	T1KDD982	0	+	84680000	84760000	112,48,160
chr6	84800000	85380000	T1KDD983	0	+	84800000	85380000	112,48,160
chr6	85700000	86420000	T1KDD984	0	+	85700000	86420000	112,48,160
chr6	86740000	87060000	T1KDD985	0	+	86740000	87060000	112,48,160
chr6	88020000	88160000	T1KDD986	0	+	88020000	88160000	112,48,160
chr6	88740000	89020000	T1KDD987	0	+	88740000	89020000	112,48,160
chr6	90620000	95020000	T1KDD988	0	+	90620000	95020000	112,48,160
chr6	95060000	97000000	T1KDD989	0	+	95060000	97000000	112,48,160
chr6	97320000	98520000	T1KDD990	0	+	97320000	98520000	112,48,160
chr6	98940000	99300000	T1KDD991	0	+	98940000	99300000	112,48,160
chr6	99620000	100080000	T1KDD992	0	+	99620000	100080000	112,48,160
chr6	100520000	104740000	T1KDD993	0	+	100520000	104740000	112,48,160
chr6	109100000	109280000	T1KDD994	0	+	109100000	109280000	112,48,160
chr6	109520000	109820000	T1KDD995	0	+	109520000	109820000	112,48,160
chr6	112060000	112220000	T1KDD996	0	+	112060000	112220000	112,48,160
chr6	112320000	113580000	T1KDD997	0	+	112320000	113580000	112,48,160
chr6	114260000	116240000	T1KDD998	0	+	114260000	116240000	112,48,160
chr6	116580000	117420000	T1KDD999	0	+	116580000	117420000	112,48,160
chr6	117680000	117900000	T1KDD1000	0	+	117680000	117900000	112,48,160
chr6	119420000	120880000	T1KDD1001	0	+	119420000	120880000	112,48,160
chr6	120920000	121360000	T1KDD1002	0	+	120920000	121360000	112,48,160
chr6	121640000	122440000	T1KDD1003	0	+	121640000	122440000	112,48,160
chr6	122880000	123800000	T1KDD1004	0	+	122880000	123800000	112,48,160
chr6	123980000	124940000	T1KDD1005	0	+	123980000	124940000	112,48,160
chr6	126180000	127660000	T1KDD1006	0	+	126180000	127660000	112,48,160
chr6	128520000	129480000	T1KDD1007	0	+	128520000	129480000	112,48,160
chr6	132040000	132660000	T1KDD1008	0	+	132040000	132660000	112,48,160
chr6	132840000	133300000	T1KDD1009	0	+	132840000	133300000	112,48,160
chr6	133700000	133880000	T1KDD1010	0	+	133700000	133880000	112,48,160
chr6	135300000	136100000	T1KDD1011	0	+	135300000	136100000	112,48,160
chr6	136800000	136920000	T1KDD1012	0	+	136800000	136920000	112,48,160
chr6	140000000	140900000	T1KDD1013	0	+	140000000	140900000	112,48,160
chr6	140940000	141920000	T1KDD1014	0	+	140940000	141920000	112,48,160
chr6	142960000	143380000	T1KDD1015	0	+	142960000	143380000	112,48,160
chr6	145280000	147500000	T1KDD1016	0	+	145280000	147500000	112,48,160
chr6	151500000	151920000	T1KDD1017	0	+	151500000	151920000	112,48,160
chr6	152340000	152940000	T1KDD1018	0	+	152340000	152940000	112,48,160
chr6	153020000	154260000	T1KDD1019	0	+	153020000	154260000	112,48,160
chr6	155540000	156380000	T1KDD1020	0	+	155540000	156380000	112,48,160
chr6	162520000	162800000	T1KDD1021	0	+	162520000	162800000	112,48,160
chr6	164240000	164820000	T1KDD1022	0	+	164240000	164820000	112,48,160
chr6	164860000	165000000	T1KDD1023	0	+	164860000	165000000	112,48,160
chr6	165240000	165600000	T1KDD1024	0	+	165240000	165600000	112,48,160
chr7	7800000	8120000	T1KDD1025	0	+	7800000	8120000	112,48,160
chr7	8220000	10900000	T1KDD1026	0	+	8220000	10900000	112,48,160
chr7	11240000	12420000	T1KDD1027	0	+	11240000	12420000	112,48,160
chr7	13120000	15700000	T1KDD1028	0	+	13120000	15700000	112,48,160
chr7	15740000	15780000	T1KDD1029	0	+	15740000	15780000	112,48,160
chr7	15880000	16380000	T1KDD1030	0	+	15880000	16380000	112,48,160
chr7	16860000	17640000	T1KDD1031	0	+	16860000	17640000	112,48,160
chr7	18240000	19100000	T1KDD1032	0	+	18240000	19100000	112,48,160
chr7	19160000	20720000	T1KDD1033	0	+	19160000	20720000	112,48,160
chr7	21220000	21760000	T1KDD1034	0	+	21220000	21760000	112,48,160
chr7	26700000	26980000	T1KDD1035	0	+	26700000	26980000	112,48,160
chr7	31520000	31640000	T1KDD1036	0	+	31520000	31640000	112,48,160
chr7	33140000	33340000	T1KDD1037	0	+	33140000	33340000	112,48,160
chr7	34500000	34920000	T1KDD1038	0	+	34500000	34920000	112,48,160
chr7	37560000	37920000	T1KDD1039	0	+	37560000	37920000	112,48,160
chr7	38360000	38720000	T1KDD1040	0	+	38360000	38720000	112,48,160
chr7	40220000	40500000	T1KDD1041	0	+	40220000	40500000	112,48,160
chr7	40740000	41260000	T1KDD1042	0	+	40740000	41260000	112,48,160
chr7	46400000	47020000	T1KDD1043	0	+	46400000	47020000	112,48,160
chr7	48160000	49720000	T1KDD1044	0	+	48160000	49720000	112,48,160
chr7	49860000	50140000	T1KDD1045	0	+	49860000	50140000	112,48,160
chr7	51700000	54180000	T1KDD1046	0	+	51700000	54180000	112,48,160
chr7	56380000	56780000	T1KDD1047	0	+	56380000	56780000	112,48,160
chr7	56860000	57040000	T1KDD1048	0	+	56860000	57040000	112,48,160
chr7	57460000	57620000	T1KDD1049	0	+	57460000	57620000	112,48,160
chr7	61300000	61320000	T1KDD1050	0	+	61300000	61320000	112,48,160
chr7	61420000	61460000	T1KDD1051	0	+	61420000	61460000	112,48,160
chr7	61620000	61640000	T1KDD1052	0	+	61620000	61640000	112,48,160
chr7	61720000	61980000	T1KDD1053	0	+	61720000	61980000	112,48,160
chr7	62120000	62220000	T1KDD1054	0	+	62120000	62220000	112,48,160
chr7	62520000	63000000	T1KDD1055	0	+	62520000	63000000	112,48,160
chr7	63060000	63240000	T1KDD1056	0	+	63060000	63240000	112,48,160
chr7	63820000	64080000	T1KDD1057	0	+	63820000	64080000	112,48,160
chr7	64320000	64560000	T1KDD1058	0	+	64320000	64560000	112,48,160
chr7	64700000	64840000	T1KDD1059	0	+	64700000	64840000	112,48,160
chr7	78140000	78360000	T1KDD1060	0	+	78140000	78360000	112,48,160
chr7	78400000	80120000	T1KDD1061	0	+	78400000	80120000	112,48,160
chr7	80300000	80680000	T1KDD1062	0	+	80300000	80680000	112,48,160
chr7	81240000	81920000	T1KDD1063	0	+	81240000	81920000	112,48,160
chr7	81960000	82260000	T1KDD1064	0	+	81960000	82260000	112,48,160
chr7	82760000	83640000	T1KDD1065	0	+	82760000	83640000	112,48,160
chr7	83700000	84060000	T1KDD1066	0	+	83700000	84060000	112,48,160
chr7	84200000	84980000	T1KDD1067	0	+	84200000	84980000	112,48,160
chr7	85080000	86900000	T1KDD1068	0	+	85080000	86900000	112,48,160
chr7	87500000	90580000	T1KDD1069	0	+	87500000	90580000	112,48,160
chr7	91460000	92400000	T1KDD1070	0	+	91460000	92400000	112,48,160
chr7	92960000	94240000	T1KDD1071	0	+	92960000	94240000	112,48,160
chr7	94700000	95420000	T1KDD1072	0	+	94700000	95420000	112,48,160
chr7	97640000	97840000	T1KDD1073	0	+	97640000	97840000	112,48,160
chr7	103620000	104800000	T1KDD1074	0	+	103620000	104800000	112,48,160
chr7	107240000	107720000	T1KDD1075	0	+	107240000	107720000	112,48,160
chr7	108680000	111640000	T1KDD1076	0	+	108680000	111640000	112,48,160
chr7	112820000	113060000	T1KDD1077	0	+	112820000	113060000	112,48,160
chr7	113160000	116500000	T1KDD1078	0	+	113160000	116500000	112,48,160
chr7	117040000	117280000	T1KDD1079	0	+	117040000	117280000	112,48,160
chr7	118060000	121320000	T1KDD1080	0	+	118060000	121320000	112,48,160
chr7	121560000	121900000	T1KDD1081	0	+	121560000	121900000	112,48,160
chr7	122000000	122300000	T1KDD1082	0	+	122000000	122300000	112,48,160
chr7	122480000	123640000	T1KDD1083	0	+	122480000	123640000	112,48,160
chr7	124160000	124720000	T1KDD1084	0	+	124160000	124720000	112,48,160
chr7	124820000	126520000	T1KDD1085	0	+	124820000	126520000	112,48,160
chr7	126720000	127380000	T1KDD1086	0	+	126720000	127380000	112,48,160
chr7	130520000	130860000	T1KDD1087	0	+	130520000	130860000	112,48,160
chr7	134980000	135160000	T1KDD1088	0	+	134980000	135160000	112,48,160
chr7	135880000	137300000	T1KDD1089	0	+	135880000	137300000	112,48,160
chr7	140740000	140900000	T1KDD1090	0	+	140740000	140900000	112,48,160
chr7	141580000	141640000	T1KDD1091	0	+	141580000	141640000	112,48,160
chr7	141700000	141720000	T1KDD1092	0	+	141700000	141720000	112,48,160
chr7	141740000	141980000	T1KDD1093	0	+	141740000	141980000	112,48,160
chr7	144040000	148080000	T1KDD1094	0	+	144040000	148080000	112,48,160
chr7	150140000	150260000	T1KDD1095	0	+	150140000	150260000	112,48,160
chr7	150460000	150720000	T1KDD1096	0	+	150460000	150720000	112,48,160
chr8	2820000	6180000	T1KDD1097	0	+	2820000	6180000	112,48,160
chr8	13380000	15540000	T1KDD1098	0	+	13380000	15540000	112,48,160
chr8	15660000	17000000	T1KDD1099	0	+	15660000	17000000	112,48,160
chr8	18220000	18580000	T1KDD1100	0	+	18220000	18580000	112,48,160
chr8	24020000	24860000	T1KDD1101	0	+	24020000	24860000	112,48,160
chr8	26760000	27240000	T1KDD1102	0	+	26760000	27240000	112,48,160
chr8	31280000	33380000	T1KDD1103	0	+	31280000	33380000	112,48,160
chr8	34100000	34360000	T1KDD1104	0	+	34100000	34360000	112,48,160
chr8	34600000	35280000	T1KDD1105	0	+	34600000	35280000	112,48,160
chr8	36580000	36980000	T1KDD1106	0	+	36580000	36980000	112,48,160
chr8	43220000	43520000	T1KDD1107	0	+	43220000	43520000	112,48,160
chr8	43580000	43960000	T1KDD1108	0	+	43580000	43960000	112,48,160
chr8	46460000	46580000	T1KDD1109	0	+	46460000	46580000	112,48,160
chr8	46960000	47160000	T1KDD1110	0	+	46960000	47160000	112,48,160
chr8	49000000	49620000	T1KDD1111	0	+	49000000	49620000	112,48,160
chr8	49660000	53240000	T1KDD1112	0	+	49660000	53240000	112,48,160
chr8	54580000	55040000	T1KDD1113	0	+	54580000	55040000	112,48,160
chr8	55540000	55760000	T1KDD1114	0	+	55540000	55760000	112,48,160
chr8	56220000	56900000	T1KDD1115	0	+	56220000	56900000	112,48,160
chr8	57000000	57180000	T1KDD1116	0	+	57000000	57180000	112,48,160
chr8	57200000	57220000	T1KDD1117	0	+	57200000	57220000	112,48,160
chr8	57300000	57320000	T1KDD1118	0	+	57300000	57320000	112,48,160
chr8	57400000	57980000	T1KDD1119	0	+	57400000	57980000	112,48,160
chr8	58320000	59020000	T1KDD1120	0	+	58320000	59020000	112,48,160
chr8	59120000	60400000	T1KDD1121	0	+	59120000	60400000	112,48,160
chr8	61200000	62920000	T1KDD1122	0	+	61200000	62920000	112,48,160
chr8	63440000	65640000	T1KDD1123	0	+	63440000	65640000	112,48,160
chr8	68040000	68740000	T1KDD1124	0	+	68040000	68740000	112,48,160
chr8	68860000	69320000	T1KDD1125	0	+	68860000	69320000	112,48,160
chr8	70620000	71200000	T1KDD1126	0	+	70620000	71200000	112,48,160
chr8	71860000	73000000	T1KDD1127	0	+	71860000	73000000	112,48,160
chr8	74180000	74960000	T1KDD1128	0	+	74180000	74960000	112,48,160
chr8	75040000	76660000	T1KDD1129	0	+	75040000	76660000	112,48,160
chr8	76800000	77540000	T1KDD1130	0	+	76800000	77540000	112,48,160
chr8	77580000	79600000	T1KDD1131	0	+	77580000	79600000	112,48,160
chr8	81080000	81720000	T1KDD1132	0	+	81080000	81720000	112,48,160
chr8	81880000	85360000	T1KDD1133	0	+	81880000	85360000	112,48,160
chr8	86180000	86320000	T1KDD1134	0	+	86180000	86320000	112,48,160
chr8	86460000	89680000	T1KDD1135	0	+	86460000	89680000	112,48,160
chr8	90020000	90620000	T1KDD1136	0	+	90020000	90620000	112,48,160
chr8	90700000	91940000	T1KDD1137	0	+	90700000	91940000	112,48,160
chr8	92140000	93100000	T1KDD1138	0	+	92140000	93100000	112,48,160
chr8	93460000	93620000	T1KDD1139	0	+	93460000	93620000	112,48,160
chr8	94100000	94600000	T1KDD1140	0	+	94100000	94600000	112,48,160
chr8	95420000	95600000	T1KDD1141	0	+	95420000	95600000	112,48,160
chr8	95800000	96020000	T1KDD1142	0	+	95800000	96020000	112,48,160
chr8	96740000	97200000	T1KDD1143	0	+	96740000	97200000	112,48,160
chr8	99020000	100100000	T1KDD1144	0	+	99020000	100100000	112,48,160
chr8	102140000	102320000	T1KDD1145	0	+	102140000	102320000	112,48,160
chr8	103460000	104280000	T1KDD1146	0	+	103460000	104280000	112,48,160
chr8	104780000	105420000	T1KDD1147	0	+	104780000	105420000	112,48,160
chr8	105860000	106560000	T1KDD1148	0	+	105860000	106560000	112,48,160
chr8	106720000	107420000	T1KDD1149	0	+	106720000	107420000	112,48,160
chr8	107520000	110760000	T1KDD1150	0	+	107520000	110760000	112,48,160
chr8	110800000	116340000	T1KDD1151	0	+	110800000	116340000	112,48,160
chr8	117100000	117680000	T1KDD1152	0	+	117100000	117680000	112,48,160
chr8	118280000	119840000	T1KDD1153	0	+	118280000	119840000	112,48,160
chr8	120080000	121420000	T1KDD1154	0	+	120080000	121420000	112,48,160
chr8	122200000	122520000	T1KDD1155	0	+	122200000	122520000	112,48,160
chr8	125740000	126360000	T1KDD1156	0	+	125740000	126360000	112,48,160
chr8	126900000	127200000	T1KDD1157	0	+	126900000	127200000	112,48,160
chr8	128400000	128560000	T1KDD1158	0	+	128400000	128560000	112,48,160
chr8	128980000	129520000	T1KDD1159	0	+	128980000	129520000	112,48,160
chr8	131060000	131740000	T1KDD1160	0	+	131060000	131740000	112,48,160
chr8	135760000	137220000	T1KDD1161	0	+	135760000	137220000	112,48,160
chr8	137340000	138100000	T1KDD1162	0	+	137340000	138100000	112,48,160
chr9	120000	140000	T1KDD1163	0	+	120000	140000	112,48,160
chr9	180000	300000	T1KDD1164	0	+	180000	300000	112,48,160
chr9	1420000	1880000	T1KDD1165	0	+	1420000	1880000	112,48,160
chr9	2860000	3720000	T1KDD1166	0	+	2860000	3720000	112,48,160
chr9	5040000	5380000	T1KDD1167	0	+	5040000	5380000	112,48,160
chr9	6200000	6520000	T1KDD1168	0	+	6200000	6520000	112,48,160
chr9	6900000	7080000	T1KDD1169	0	+	6900000	7080000	112,48,160
chr9	7240000	7440000	T1KDD1170	0	+	7240000	7440000	112,48,160
chr9	7560000	8240000	T1KDD1171	0	+	7560000	8240000	112,48,160
chr9	8880000	12840000	T1KDD1172	0	+	8880000	12840000	112,48,160
chr9	15640000	15960000	T1KDD1173	0	+	15640000	15960000	112,48,160
chr9	17000000	17520000	T1KDD1174	0	+	17000000	17520000	112,48,160
chr9	17820000	17940000	T1KDD1175	0	+	17820000	17940000	112,48,160
chr9	17980000	18700000	T1KDD1176	0	+	17980000	18700000	112,48,160
chr9	19580000	20180000	T1KDD1177	0	+	19580000	20180000	112,48,160
chr9	20660000	21320000	T1KDD1178	0	+	20660000	21320000	112,48,160
chr9	22020000	23760000	T1KDD1179	0	+	22020000	23760000	112,48,160
chr9	23860000	26880000	T1KDD1180	0	+	23860000	26880000	112,48,160
chr9	27880000	32340000	T1KDD1181	0	+	27880000	32340000	112,48,160
chr9	32640000	32960000	T1KDD1182	0	+	32640000	32960000	112,48,160
chr9	37160000	37320000	T1KDD1183	0	+	37160000	37320000	112,48,160
chr9	41400000	41500000	T1KDD1184	0	+	41400000	41500000	112,48,160
chr9	41540000	41580000	T1KDD1185	0	+	41540000	41580000	112,48,160
chr9	41760000	41820000	T1KDD1186	0	+	41760000	41820000	112,48,160
chr9	41900000	41940000	T1KDD1187	0	+	41900000	41940000	112,48,160
chr9	41960000	42020000	T1KDD1188	0	+	41960000	42020000	112,48,160
chr9	42060000	42120000	T1KDD1189	0	+	42060000	42120000	112,48,160
chr9	42360000	42580000	T1KDD1190	0	+	42360000	42580000	112,48,160
chr9	42720000	42880000	T1KDD1191	0	+	42720000	42880000	112,48,160
chr9	43000000	43020000	T1KDD1192	0	+	43000000	43020000	112,48,160
chr9	43060000	43120000	T1KDD1193	0	+	43060000	43120000	112,48,160
chr9	43240000	43280000	T1KDD1194	0	+	43240000	43280000	112,48,160
chr9	43320000	43340000	T1KDD1195	0	+	43320000	43340000	112,48,160
chr9	43420000	43440000	T1KDD1196	0	+	43420000	43440000	112,48,160
chr9	43640000	43660000	T1KDD1197	0	+	43640000	43660000	112,48,160
chr9	45080000	45100000	T1KDD1198	0	+	45080000	45100000	112,48,160
chr9	60500000	60560000	T1KDD1199	0	+	60500000	60560000	112,48,160
chr9	61160000	61200000	T1KDD1200	0	+	61160000	61200000	112,48,160
chr9	61400000	61420000	T1KDD1201	0	+	61400000	61420000	112,48,160
chr9	61500000	61560000	T1KDD1202	0	+	61500000	61560000	112,48,160
chr9	63400000	63420000	T1KDD1203	0	+	63400000	63420000	112,48,160
chr9	63540000	63640000	T1KDD1204	0	+	63540000	63640000	112,48,160
chr9	64080000	64140000	T1KDD1205	0	+	64080000	64140000	112,48,160
chr9	64300000	64360000	T1KDD1206	0	+	64300000	64360000	112,48,160
chr9	64400000	64420000	T1KDD1207	0	+	64400000	64420000	112,48,160
chr9	69760000	70040000	T1KDD1208	0	+	69760000	70040000	112,48,160
chr9	70660000	71620000	T1KDD1209	0	+	70660000	71620000	112,48,160
chr9	72740000	74840000	T1KDD1210	0	+	72740000	74840000	112,48,160
chr9	75420000	75940000	T1KDD1211	0	+	75420000	75940000	112,48,160
chr9	77140000	77420000	T1KDD1212	0	+	77140000	77420000	112,48,160
chr9	78060000	78200000	T1KDD1213	0	+	78060000	78200000	112,48,160
chr9	78620000	79240000	T1KDD1214	0	+	78620000	79240000	112,48,160
chr9	80220000	81360000	T1KDD1215	0	+	80220000	81360000	112,48,160
chr9	81960000	82480000	T1KDD1216	0	+	81960000	82480000	112,48,160
chr9	82620000	83180000	T1KDD1217	0	+	82620000	83180000	112,48,160
chr9	85800000	86020000	T1KDD1218	0	+	85800000	86020000	112,48,160
chr9	92340000	92440000	T1KDD1219	0	+	92340000	92440000	112,48,160
chr9	99500000	99800000	T1KDD1220	0	+	99500000	99800000	112,48,160
chr9	99920000	100280000	T1KDD1221	0	+	99920000	100280000	112,48,160
chr9	100600000	100900000	T1KDD1222	0	+	100600000	100900000	112,48,160
chr9	101620000	104760000	T1KDD1223	0	+	101620000	104760000	112,48,160
chr9	105700000	106240000	T1KDD1224	0	+	105700000	106240000	112,48,160
chr9	110320000	111020000	T1KDD1225	0	+	110320000	111020000	112,48,160
chr9	111680000	111800000	T1KDD1226	0	+	111680000	111800000	112,48,160
chr9	115520000	116140000	T1KDD1227	0	+	115520000	116140000	112,48,160
chr9	117420000	119240000	T1KDD1228	0	+	117420000	119240000	112,48,160
chr9	122400000	122780000	T1KDD1229	0	+	122400000	122780000	112,48,160
chrX	4840000	5840000	T1KDD1230	0	+	4840000	5840000	112,48,160
chrX	6260000	6660000	T1KDD1231	0	+	6260000	6660000	112,48,160
chrX	7320000	8460000	T1KDD1232	0	+	7320000	8460000	112,48,160
chrX	10800000	11100000	T1KDD1233	0	+	10800000	11100000	112,48,160
chrX	11760000	12740000	T1KDD1234	0	+	11760000	12740000	112,48,160
chrX	14080000	15580000	T1KDD1235	0	+	14080000	15580000	112,48,160
chrX	15960000	16400000	T1KDD1236	0	+	15960000	16400000	112,48,160
chrX	16960000	17360000	T1KDD1237	0	+	16960000	17360000	112,48,160
chrX	19140000	19300000	T1KDD1238	0	+	19140000	19300000	112,48,160
chrX	20680000	21700000	T1KDD1239	0	+	20680000	21700000	112,48,160
chrX	22220000	23320000	T1KDD1240	0	+	22220000	23320000	112,48,160
chrX	25040000	30200000	T1KDD1241	0	+	25040000	30200000	112,48,160
chrX	30340000	30700000	T1KDD1242	0	+	30340000	30700000	112,48,160
chrX	31840000	34540000	T1KDD1243	0	+	31840000	34540000	112,48,160
chrX	34680000	37100000	T1KDD1244	0	+	34680000	37100000	112,48,160
chrX	37280000	37300000	T1KDD1245	0	+	37280000	37300000	112,48,160
chrX	37580000	38000000	T1KDD1246	0	+	37580000	38000000	112,48,160
chrX	38040000	38640000	T1KDD1247	0	+	38040000	38640000	112,48,160
chrX	42320000	43440000	T1KDD1248	0	+	42320000	43440000	112,48,160
chrX	43720000	44720000	T1KDD1249	0	+	43720000	44720000	112,48,160
chrX	45220000	45780000	T1KDD1250	0	+	45220000	45780000	112,48,160
chrX	45940000	46240000	T1KDD1251	0	+	45940000	46240000	112,48,160
chrX	47700000	48000000	T1KDD1252	0	+	47700000	48000000	112,48,160
chrX	50220000	50240000	T1KDD1253	0	+	50220000	50240000	112,48,160
chrX	50260000	51440000	T1KDD1254	0	+	50260000	51440000	112,48,160
chrX	51860000	52180000	T1KDD1255	0	+	51860000	52180000	112,48,160
chrX	52200000	52480000	T1KDD1256	0	+	52200000	52480000	112,48,160
chrX	52500000	52680000	T1KDD1257	0	+	52500000	52680000	112,48,160
chrX	54200000	54440000	T1KDD1258	0	+	54200000	54440000	112,48,160
chrX	55020000	55460000	T1KDD1259	0	+	55020000	55460000	112,48,160
chrX	55480000	56700000	T1KDD1260	0	+	55480000	56700000	112,48,160
chrX	56820000	58080000	T1KDD1261	0	+	56820000	58080000	112,48,160
chrX	58300000	58540000	T1KDD1262	0	+	58300000	58540000	112,48,160
chrX	62560000	63140000	T1KDD1263	0	+	62560000	63140000	112,48,160
chrX	63180000	63200000	T1KDD1264	0	+	63180000	63200000	112,48,160
chrX	63240000	63600000	T1KDD1265	0	+	63240000	63600000	112,48,160
chrX	63800000	65500000	T1KDD1266	0	+	63800000	65500000	112,48,160
chrX	65860000	67700000	T1KDD1267	0	+	65860000	67700000	112,48,160
chrX	67720000	68380000	T1KDD1268	0	+	67720000	68380000	112,48,160
chrX	69560000	70020000	T1KDD1269	0	+	69560000	70020000	112,48,160
chrX	70180000	70420000	T1KDD1270	0	+	70180000	70420000	112,48,160
chrX	70500000	70960000	T1KDD1271	0	+	70500000	70960000	112,48,160
chrX	72400000	72760000	T1KDD1272	0	+	72400000	72760000	112,48,160
chrX	72960000	73920000	T1KDD1273	0	+	72960000	73920000	112,48,160
chrX	74700000	77260000	T1KDD1274	0	+	74700000	77260000	112,48,160
chrX	77460000	80000000	T1KDD1275	0	+	77460000	80000000	112,48,160
chrX	80080000	82600000	T1KDD1276	0	+	80080000	82600000	112,48,160
chrX	82640000	89300000	T1KDD1277	0	+	82640000	89300000	112,48,160
chrX	89700000	90420000	T1KDD1278	0	+	89700000	90420000	112,48,160
chrX	90860000	91760000	T1KDD1279	0	+	90860000	91760000	112,48,160
chrX	92140000	92380000	T1KDD1280	0	+	92140000	92380000	112,48,160
chrX	92420000	92480000	T1KDD1281	0	+	92420000	92480000	112,48,160
chrX	92800000	92940000	T1KDD1282	0	+	92800000	92940000	112,48,160
chrX	93000000	95440000	T1KDD1283	0	+	93000000	95440000	112,48,160
chrX	95480000	97060000	T1KDD1284	0	+	95480000	97060000	112,48,160
chrX	97640000	100280000	T1KDD1285	0	+	97640000	100280000	112,48,160
chrX	100760000	100920000	T1KDD1286	0	+	100760000	100920000	112,48,160
chrX	101500000	102180000	T1KDD1287	0	+	101500000	102180000	112,48,160
chrX	102480000	103340000	T1KDD1288	0	+	102480000	103340000	112,48,160
chrX	104460000	105620000	T1KDD1289	0	+	104460000	105620000	112,48,160
chrX	105880000	106860000	T1KDD1290	0	+	105880000	106860000	112,48,160
chrX	107120000	107320000	T1KDD1291	0	+	107120000	107320000	112,48,160
chrX	108520000	109700000	T1KDD1292	0	+	108520000	109700000	112,48,160
chrX	111140000	111260000	T1KDD1293	0	+	111140000	111260000	112,48,160
chrX	111420000	111820000	T1KDD1294	0	+	111420000	111820000	112,48,160
chrX	112180000	112600000	T1KDD1295	0	+	112180000	112600000	112,48,160
chrX	112860000	114300000	T1KDD1296	0	+	112860000	114300000	112,48,160
chrX	114320000	115200000	T1KDD1297	0	+	114320000	115200000	112,48,160
chrX	116000000	116560000	T1KDD1298	0	+	116000000	116560000	112,48,160
chrX	116580000	118180000	T1KDD1299	0	+	116580000	118180000	112,48,160
chrX	120580000	120880000	T1KDD1300	0	+	120580000	120880000	112,48,160
chrX	120980000	123320000	T1KDD1301	0	+	120980000	123320000	112,48,160
chrX	124240000	128940000	T1KDD1302	0	+	124240000	128940000	112,48,160
chrX	129180000	129500000	T1KDD1303	0	+	129180000	129500000	112,48,160
chrX	136300000	136660000	T1KDD1304	0	+	136300000	136660000	112,48,160
chrX	137940000	139840000	T1KDD1305	0	+	137940000	139840000	112,48,160
chrX	140540000	141020000	T1KDD1306	0	+	140540000	141020000	112,48,160
chrX	141100000	141420000	T1KDD1307	0	+	141100000	141420000	112,48,160
chrX	141600000	144080000	T1KDD1308	0	+	141600000	144080000	112,48,160
chrX	144200000	144440000	T1KDD1309	0	+	144200000	144440000	112,48,160
chrX	144460000	146060000	T1KDD1310	0	+	144460000	146060000	112,48,160
chrX	146200000	147840000	T1KDD1311	0	+	146200000	147840000	112,48,160
chrX	147920000	149460000	T1KDD1312	0	+	147920000	149460000	112,48,160
chrX	151000000	151680000	T1KDD1313	0	+	151000000	151680000	112,48,160
chrX	151980000	152680000	T1KDD1314	0	+	151980000	152680000	112,48,160
chrX	154800000	155340000	T1KDD1315	0	+	154800000	155340000	112,48,160
chrX	155380000	155460000	T1KDD1316	0	+	155380000	155460000	112,48,160
chrX	155500000	155720000	T1KDD1317	0	+	155500000	155720000	112,48,160
chr1	4180000	4320000	T2KDD0	0	+	4180000	4320000	138145208
chr1	4780000	5280000	T2KDD1	0	+	4780000	5280000	138145208
chr1	7740000	7940000	T2KDD2	0	+	7740000	7940000	138145208
chr1	8540000	8800000	T2KDD3	0	+	8540000	8800000	138145208
chr1	9960000	10380000	T2KDD4	0	+	9960000	10380000	138145208
chr1	12240000	12480000	T2KDD5	0	+	12240000	12480000	138145208
chr1	12660000	12940000	T2KDD6	0	+	12660000	12940000	138145208
chr1	13160000	13180000	T2KDD7	0	+	13160000	13180000	138145208
chr1	13300000	13340000	T2KDD8	0	+	13300000	13340000	138145208
chr1	13540000	14140000	T2KDD9	0	+	13540000	14140000	138145208
chr1	14480000	14680000	T2KDD10	0	+	14480000	14680000	138145208
chr1	16800000	16840000	T2KDD11	0	+	16800000	16840000	138145208
chr1	19820000	20140000	T2KDD12	0	+	19820000	20140000	138145208
chr1	20740000	20840000	T2KDD13	0	+	20740000	20840000	138145208
chr1	20980000	21160000	T2KDD14	0	+	20980000	21160000	138145208
chr1	23820000	24060000	T2KDD15	0	+	23820000	24060000	138145208
chr1	25260000	25420000	T2KDD16	0	+	25260000	25420000	138145208
chr1	27980000	28220000	T2KDD17	0	+	27980000	28220000	138145208
chr1	28300000	28480000	T2KDD18	0	+	28300000	28480000	138145208
chr1	28920000	29120000	T2KDD19	0	+	28920000	29120000	138145208
chr1	32380000	32640000	T2KDD20	0	+	32380000	32640000	138145208
chr1	33480000	34720000	T2KDD21	0	+	33480000	34720000	138145208
chr1	34880000	35540000	T2KDD22	0	+	34880000	35540000	138145208
chr1	35600000	36080000	T2KDD23	0	+	35600000	36080000	138145208
chr1	37140000	37340000	T2KDD24	0	+	37140000	37340000	138145208
chr1	37440000	37940000	T2KDD25	0	+	37440000	37940000	138145208
chr1	38180000	38380000	T2KDD26	0	+	38180000	38380000	138145208
chr1	38420000	39040000	T2KDD27	0	+	38420000	39040000	138145208
chr1	39240000	39560000	T2KDD28	0	+	39240000	39560000	138145208
chr1	39800000	40620000	T2KDD29	0	+	39800000	40620000	138145208
chr1	40880000	41340000	T2KDD30	0	+	40880000	41340000	138145208
chr1	41760000	42000000	T2KDD31	0	+	41760000	42000000	138145208
chr1	42140000	42460000	T2KDD32	0	+	42140000	42460000	138145208
chr1	42600000	42740000	T2KDD33	0	+	42600000	42740000	138145208
chr1	43080000	43300000	T2KDD34	0	+	43080000	43300000	138145208
chr1	43720000	43860000	T2KDD35	0	+	43720000	43860000	138145208
chr1	44060000	44500000	T2KDD36	0	+	44060000	44500000	138145208
chr1	44860000	45060000	T2KDD37	0	+	44860000	45060000	138145208
chr1	45220000	45280000	T2KDD38	0	+	45220000	45280000	138145208
chr1	45360000	45480000	T2KDD39	0	+	45360000	45480000	138145208
chr1	45700000	46180000	T2KDD40	0	+	45700000	46180000	138145208
chr1	46620000	46880000	T2KDD41	0	+	46620000	46880000	138145208
chr1	46900000	47160000	T2KDD42	0	+	46900000	47160000	138145208
chr1	48080000	48300000	T2KDD43	0	+	48080000	48300000	138145208
chr1	48480000	48840000	T2KDD44	0	+	48480000	48840000	138145208
chr1	50240000	50680000	T2KDD45	0	+	50240000	50680000	138145208
chr1	50940000	51280000	T2KDD46	0	+	50940000	51280000	138145208
chr1	51340000	53060000	T2KDD47	0	+	51340000	53060000	138145208
chr1	53720000	54220000	T2KDD48	0	+	53720000	54220000	138145208
chr1	54620000	54840000	T2KDD49	0	+	54620000	54840000	138145208
chr1	55060000	56420000	T2KDD50	0	+	55060000	56420000	138145208
chr1	56580000	59780000	T2KDD51	0	+	56580000	59780000	138145208
chr1	60880000	62160000	T2KDD52	0	+	60880000	62160000	138145208
chr1	62340000	62440000	T2KDD53	0	+	62340000	62440000	138145208
chr1	62660000	62960000	T2KDD54	0	+	62660000	62960000	138145208
chr1	63020000	63340000	T2KDD55	0	+	63020000	63340000	138145208
chr1	63580000	63780000	T2KDD56	0	+	63580000	63780000	138145208
chr1	63880000	65480000	T2KDD57	0	+	63880000	65480000	138145208
chr1	66260000	67060000	T2KDD58	0	+	66260000	67060000	138145208
chr1	67300000	67520000	T2KDD59	0	+	67300000	67520000	138145208
chr1	67760000	67900000	T2KDD60	0	+	67760000	67900000	138145208
chr1	68100000	68140000	T2KDD61	0	+	68100000	68140000	138145208
chr1	69100000	69140000	T2KDD62	0	+	69100000	69140000	138145208
chr1	70200000	70280000	T2KDD63	0	+	70200000	70280000	138145208
chr1	70320000	70460000	T2KDD64	0	+	70320000	70460000	138145208
chr1	70840000	70900000	T2KDD65	0	+	70840000	70900000	138145208
chr1	75660000	75800000	T2KDD66	0	+	75660000	75800000	138145208
chr1	76060000	76160000	T2KDD67	0	+	76060000	76160000	138145208
chr1	76840000	76880000	T2KDD68	0	+	76840000	76880000	138145208
chr1	76920000	77700000	T2KDD69	0	+	76920000	77700000	138145208
chr1	77880000	78020000	T2KDD70	0	+	77880000	78020000	138145208
chr1	81300000	82000000	T2KDD71	0	+	81300000	82000000	138145208
chr1	83180000	84020000	T2KDD72	0	+	83180000	84020000	138145208
chr1	84220000	85080000	T2KDD73	0	+	84220000	85080000	138145208
chr1	85200000	85660000	T2KDD74	0	+	85200000	85660000	138145208
chr1	86380000	86560000	T2KDD75	0	+	86380000	86560000	138145208
chr1	86700000	87680000	T2KDD76	0	+	86700000	87680000	138145208
chr1	87720000	87760000	T2KDD77	0	+	87720000	87760000	138145208
chr1	88600000	89000000	T2KDD78	0	+	88600000	89000000	138145208
chr1	89500000	90020000	T2KDD79	0	+	89500000	90020000	138145208
chr1	90680000	92140000	T2KDD80	0	+	90680000	92140000	138145208
chr1	92440000	92500000	T2KDD81	0	+	92440000	92500000	138145208
chr1	92720000	92860000	T2KDD82	0	+	92720000	92860000	138145208
chr1	93400000	93560000	T2KDD83	0	+	93400000	93560000	138145208
chr1	93740000	94060000	T2KDD84	0	+	93740000	94060000	138145208
chr1	94140000	95120000	T2KDD85	0	+	94140000	95120000	138145208
chr1	96460000	96880000	T2KDD86	0	+	96460000	96880000	138145208
chr1	98040000	98220000	T2KDD87	0	+	98040000	98220000	138145208
chr1	100180000	100560000	T2KDD88	0	+	100180000	100560000	138145208
chr1	100820000	101320000	T2KDD89	0	+	100820000	101320000	138145208
chr1	103440000	103620000	T2KDD90	0	+	103440000	103620000	138145208
chr1	103660000	103720000	T2KDD91	0	+	103660000	103720000	138145208
chr1	107440000	107720000	T2KDD92	0	+	107440000	107720000	138145208
chr1	107920000	108240000	T2KDD93	0	+	107920000	108240000	138145208
chr1	108300000	108380000	T2KDD94	0	+	108300000	108380000	138145208
chr1	108460000	109180000	T2KDD95	0	+	108460000	109180000	138145208
chr1	109660000	109760000	T2KDD96	0	+	109660000	109760000	138145208
chr1	110620000	110800000	T2KDD97	0	+	110620000	110800000	138145208
chr1	111120000	112680000	T2KDD98	0	+	111120000	112680000	138145208
chr1	112960000	113280000	T2KDD99	0	+	112960000	113280000	138145208
chr1	113720000	113880000	T2KDD100	0	+	113720000	113880000	138145208
chr1	114140000	114760000	T2KDD101	0	+	114140000	114760000	138145208
chr1	115040000	116360000	T2KDD102	0	+	115040000	116360000	138145208
chr1	116700000	117400000	T2KDD103	0	+	116700000	117400000	138145208
chr1	117520000	118340000	T2KDD104	0	+	117520000	118340000	138145208
chr1	118960000	119060000	T2KDD105	0	+	118960000	119060000	138145208
chr1	119280000	120020000	T2KDD106	0	+	119280000	120020000	138145208
chr1	120060000	120080000	T2KDD107	0	+	120060000	120080000	138145208
chr1	124800000	124820000	T2KDD108	0	+	124800000	124820000	138145208
chr1	124940000	125160000	T2KDD109	0	+	124940000	125160000	138145208
chr1	143540000	143780000	T2KDD110	0	+	143540000	143780000	138145208
chr1	145680000	145840000	T2KDD111	0	+	145680000	145840000	138145208
chr1	146600000	146740000	T2KDD112	0	+	146600000	146740000	138145208
chr1	146780000	146880000	T2KDD113	0	+	146780000	146880000	138145208
chr1	147000000	148480000	T2KDD114	0	+	147000000	148480000	138145208
chr1	149940000	150460000	T2KDD115	0	+	149940000	150460000	138145208
chr1	150580000	150920000	T2KDD116	0	+	150580000	150920000	138145208
chr1	152040000	152200000	T2KDD117	0	+	152040000	152200000	138145208
chr1	153200000	153500000	T2KDD118	0	+	153200000	153500000	138145208
chr1	154020000	154320000	T2KDD119	0	+	154020000	154320000	138145208
chr1	155340000	155900000	T2KDD120	0	+	155340000	155900000	138145208
chr1	157200000	157520000	T2KDD121	0	+	157200000	157520000	138145208
chr1	157940000	157960000	T2KDD122	0	+	157940000	157960000	138145208
chr1	158080000	158160000	T2KDD123	0	+	158080000	158160000	138145208
chr1	159040000	159240000	T2KDD124	0	+	159040000	159240000	138145208
chr1	159760000	159820000	T2KDD125	0	+	159760000	159820000	138145208
chr1	160420000	160440000	T2KDD126	0	+	160420000	160440000	138145208
chr1	160600000	160960000	T2KDD127	0	+	160600000	160960000	138145208
chr1	161220000	161440000	T2KDD128	0	+	161220000	161440000	138145208
chr1	161600000	162000000	T2KDD129	0	+	161600000	162000000	138145208
chr1	162240000	162420000	T2KDD130	0	+	162240000	162420000	138145208
chr1	162680000	162940000	T2KDD131	0	+	162680000	162940000	138145208
chr1	164800000	165280000	T2KDD132	0	+	164800000	165280000	138145208
chr1	165400000	166180000	T2KDD133	0	+	165400000	166180000	138145208
chr1	166820000	168520000	T2KDD134	0	+	166820000	168520000	138145208
chr1	169080000	169120000	T2KDD135	0	+	169080000	169120000	138145208
chr1	169460000	169500000	T2KDD136	0	+	169460000	169500000	138145208
chr1	169780000	169900000	T2KDD137	0	+	169780000	169900000	138145208
chr1	170560000	170720000	T2KDD138	0	+	170560000	170720000	138145208
chr1	171180000	171820000	T2KDD139	0	+	171180000	171820000	138145208
chr1	172320000	172560000	T2KDD140	0	+	172320000	172560000	138145208
chr1	173300000	174180000	T2KDD141	0	+	173300000	174180000	138145208
chr1	174620000	176040000	T2KDD142	0	+	174620000	176040000	138145208
chr1	176800000	177240000	T2KDD143	0	+	176800000	177240000	138145208
chr1	177920000	179240000	T2KDD144	0	+	177920000	179240000	138145208
chr1	179740000	179960000	T2KDD145	0	+	179740000	179960000	138145208
chr1	180120000	180180000	T2KDD146	0	+	180120000	180180000	138145208
chr1	180500000	180900000	T2KDD147	0	+	180500000	180900000	138145208
chr1	181200000	181820000	T2KDD148	0	+	181200000	181820000	138145208
chr1	182020000	183200000	T2KDD149	0	+	182020000	183200000	138145208
chr1	183480000	185960000	T2KDD150	0	+	183480000	185960000	138145208
chr1	192620000	192660000	T2KDD151	0	+	192620000	192660000	138145208
chr1	197900000	197940000	T2KDD152	0	+	197900000	197940000	138145208
chr1	199920000	200860000	T2KDD153	0	+	199920000	200860000	138145208
chr1	202320000	202560000	T2KDD154	0	+	202320000	202560000	138145208
chr1	203640000	203980000	T2KDD155	0	+	203640000	203980000	138145208
chr1	205080000	205260000	T2KDD156	0	+	205080000	205260000	138145208
chr1	205760000	206200000	T2KDD157	0	+	205760000	206200000	138145208
chr1	206780000	207140000	T2KDD158	0	+	206780000	207140000	138145208
chr1	207800000	208020000	T2KDD159	0	+	207800000	208020000	138145208
chr1	208280000	209340000	T2KDD160	0	+	208280000	209340000	138145208
chr1	209460000	209900000	T2KDD161	0	+	209460000	209900000	138145208
chr1	210220000	211480000	T2KDD162	0	+	210220000	211480000	138145208
chr1	211700000	212380000	T2KDD163	0	+	211700000	212380000	138145208
chr1	212700000	214720000	T2KDD164	0	+	212700000	214720000	138145208
chr1	218260000	218680000	T2KDD165	0	+	218260000	218680000	138145208
chr1	219520000	220900000	T2KDD166	0	+	219520000	220900000	138145208
chr1	221700000	222500000	T2KDD167	0	+	221700000	222500000	138145208
chr1	222520000	223000000	T2KDD168	0	+	222520000	223000000	138145208
chr1	223140000	223560000	T2KDD169	0	+	223140000	223560000	138145208
chr1	223600000	223700000	T2KDD170	0	+	223600000	223700000	138145208
chr1	224040000	224940000	T2KDD171	0	+	224040000	224940000	138145208
chr1	225360000	225420000	T2KDD172	0	+	225360000	225420000	138145208
chr1	225480000	225640000	T2KDD173	0	+	225480000	225640000	138145208
chr1	227220000	227720000	T2KDD174	0	+	227220000	227720000	138145208
chr1	228520000	228560000	T2KDD175	0	+	228520000	228560000	138145208
chr1	228640000	228740000	T2KDD176	0	+	228640000	228740000	138145208
chr1	229280000	230060000	T2KDD177	0	+	229280000	230060000	138145208
chr1	230400000	233740000	T2KDD178	0	+	230400000	233740000	138145208
chr1	233940000	234520000	T2KDD179	0	+	233940000	234520000	138145208
chr1	235140000	235400000	T2KDD180	0	+	235140000	235400000	138145208
chr1	235660000	236060000	T2KDD181	0	+	235660000	236060000	138145208
chr1	236180000	237260000	T2KDD182	0	+	236180000	237260000	138145208
chr1	239800000	240160000	T2KDD183	0	+	239800000	240160000	138145208
chr1	240440000	240740000	T2KDD184	0	+	240440000	240740000	138145208
chr1	241080000	243000000	T2KDD185	0	+	241080000	243000000	138145208
chr1	243880000	245200000	T2KDD186	0	+	243880000	245200000	138145208
chr1	245660000	245680000	T2KDD187	0	+	245660000	245680000	138145208
chr1	245720000	247460000	T2KDD188	0	+	245720000	247460000	138145208
chr1	247840000	247900000	T2KDD189	0	+	247840000	247900000	138145208
chr1	248860000	248920000	T2KDD190	0	+	248860000	248920000	138145208
chr10	40000	280000	T2KDD191	0	+	40000	280000	138145208
chr10	1380000	1560000	T2KDD192	0	+	1380000	1560000	138145208
chr10	1600000	1780000	T2KDD193	0	+	1600000	1780000	138145208
chr10	2740000	3040000	T2KDD194	0	+	2740000	3040000	138145208
chr10	3200000	3760000	T2KDD195	0	+	3200000	3760000	138145208
chr10	3980000	5080000	T2KDD196	0	+	3980000	5080000	138145208
chr10	5240000	5460000	T2KDD197	0	+	5240000	5460000	138145208
chr10	5620000	6080000	T2KDD198	0	+	5620000	6080000	138145208
chr10	6240000	6580000	T2KDD199	0	+	6240000	6580000	138145208
chr10	7140000	8020000	T2KDD200	0	+	7140000	8020000	138145208
chr10	8120000	8540000	T2KDD201	0	+	8120000	8540000	138145208
chr10	10580000	11320000	T2KDD202	0	+	10580000	11320000	138145208
chr10	11460000	12040000	T2KDD203	0	+	11460000	12040000	138145208
chr10	12260000	13680000	T2KDD204	0	+	12260000	13680000	138145208
chr10	13720000	15920000	T2KDD205	0	+	13720000	15920000	138145208
chr10	16340000	18700000	T2KDD206	0	+	16340000	18700000	138145208
chr10	19800000	20380000	T2KDD207	0	+	19800000	20380000	138145208
chr10	20800000	21160000	T2KDD208	0	+	20800000	21160000	138145208
chr10	21540000	23480000	T2KDD209	0	+	21540000	23480000	138145208
chr10	24000000	25120000	T2KDD210	0	+	24000000	25120000	138145208
chr10	26200000	26520000	T2KDD211	0	+	26200000	26520000	138145208
chr10	26560000	26880000	T2KDD212	0	+	26560000	26880000	138145208
chr10	27140000	27260000	T2KDD213	0	+	27140000	27260000	138145208
chr10	27600000	27880000	T2KDD214	0	+	27600000	27880000	138145208
chr10	28160000	28660000	T2KDD215	0	+	28160000	28660000	138145208
chr10	28740000	29480000	T2KDD216	0	+	28740000	29480000	138145208
chr10	29740000	30420000	T2KDD217	0	+	29740000	30420000	138145208
chr10	30800000	31160000	T2KDD218	0	+	30800000	31160000	138145208
chr10	31540000	31660000	T2KDD219	0	+	31540000	31660000	138145208
chr10	31700000	32340000	T2KDD220	0	+	31700000	32340000	138145208
chr10	32920000	34160000	T2KDD221	0	+	32920000	34160000	138145208
chr10	34220000	34700000	T2KDD222	0	+	34220000	34700000	138145208
chr10	34820000	36040000	T2KDD223	0	+	34820000	36040000	138145208
chr10	37440000	37900000	T2KDD224	0	+	37440000	37900000	138145208
chr10	38220000	38340000	T2KDD225	0	+	38220000	38340000	138145208
chr10	38380000	38520000	T2KDD226	0	+	38380000	38520000	138145208
chr10	38540000	38820000	T2KDD227	0	+	38540000	38820000	138145208
chr10	38880000	38960000	T2KDD228	0	+	38880000	38960000	138145208
chr10	41720000	41840000	T2KDD229	0	+	41720000	41840000	138145208
chr10	42740000	42980000	T2KDD230	0	+	42740000	42980000	138145208
chr10	43640000	44260000	T2KDD231	0	+	43640000	44260000	138145208
chr10	44400000	44840000	T2KDD232	0	+	44400000	44840000	138145208
chr10	45820000	46200000	T2KDD233	0	+	45820000	46200000	138145208
chr10	47060000	47280000	T2KDD234	0	+	47060000	47280000	138145208
chr10	48160000	48440000	T2KDD235	0	+	48160000	48440000	138145208
chr10	48520000	49280000	T2KDD236	0	+	48520000	49280000	138145208
chr10	49420000	50080000	T2KDD237	0	+	49420000	50080000	138145208
chr10	50260000	50680000	T2KDD238	0	+	50260000	50680000	138145208
chr10	52380000	52500000	T2KDD239	0	+	52380000	52500000	138145208
chr10	52860000	53100000	T2KDD240	0	+	52860000	53100000	138145208
chr10	58240000	58580000	T2KDD241	0	+	58240000	58580000	138145208
chr10	58720000	59080000	T2KDD242	0	+	58720000	59080000	138145208
chr10	59580000	60980000	T2KDD243	0	+	59580000	60980000	138145208
chr10	61820000	62220000	T2KDD244	0	+	61820000	62220000	138145208
chr10	62760000	62820000	T2KDD245	0	+	62760000	62820000	138145208
chr10	63100000	63740000	T2KDD246	0	+	63100000	63740000	138145208
chr10	63860000	64200000	T2KDD247	0	+	63860000	64200000	138145208
chr10	67760000	69220000	T2KDD248	0	+	67760000	69220000	138145208
chr10	69960000	70300000	T2KDD249	0	+	69960000	70300000	138145208
chr10	72100000	72220000	T2KDD250	0	+	72100000	72220000	138145208
chr10	72360000	72760000	T2KDD251	0	+	72360000	72760000	138145208
chr10	73040000	73640000	T2KDD252	0	+	73040000	73640000	138145208
chr10	73940000	74220000	T2KDD253	0	+	73940000	74220000	138145208
chr10	74680000	75200000	T2KDD254	0	+	74680000	75200000	138145208
chr10	75440000	76480000	T2KDD255	0	+	75440000	76480000	138145208
chr10	76900000	77780000	T2KDD256	0	+	76900000	77780000	138145208
chr10	77920000	78180000	T2KDD257	0	+	77920000	78180000	138145208
chr10	79460000	79700000	T2KDD258	0	+	79460000	79700000	138145208
chr10	79740000	79820000	T2KDD259	0	+	79740000	79820000	138145208
chr10	79880000	80400000	T2KDD260	0	+	79880000	80400000	138145208
chr10	80540000	80820000	T2KDD261	0	+	80540000	80820000	138145208
chr10	83860000	84640000	T2KDD262	0	+	83860000	84640000	138145208
chr10	85420000	86120000	T2KDD263	0	+	85420000	86120000	138145208
chr10	86400000	86640000	T2KDD264	0	+	86400000	86640000	138145208
chr10	86980000	87200000	T2KDD265	0	+	86980000	87200000	138145208
chr10	87440000	88100000	T2KDD266	0	+	87440000	88100000	138145208
chr10	89200000	89820000	T2KDD267	0	+	89200000	89820000	138145208
chr10	90840000	93060000	T2KDD268	0	+	90840000	93060000	138145208
chr10	93080000	93380000	T2KDD269	0	+	93080000	93380000	138145208
chr10	93500000	94200000	T2KDD270	0	+	93500000	94200000	138145208
chr10	95160000	95260000	T2KDD271	0	+	95160000	95260000	138145208
chr10	95560000	95740000	T2KDD272	0	+	95560000	95740000	138145208
chr10	96120000	97000000	T2KDD273	0	+	96120000	97000000	138145208
chr10	97940000	98260000	T2KDD274	0	+	97940000	98260000	138145208
chr10	98460000	98660000	T2KDD275	0	+	98460000	98660000	138145208
chr10	99220000	99520000	T2KDD276	0	+	99220000	99520000	138145208
chr10	99600000	100340000	T2KDD277	0	+	99600000	100340000	138145208
chr10	101300000	101560000	T2KDD278	0	+	101300000	101560000	138145208
chr10	101860000	102100000	T2KDD279	0	+	101860000	102100000	138145208
chr10	102260000	102380000	T2KDD280	0	+	102260000	102380000	138145208
chr10	102800000	103380000	T2KDD281	0	+	102800000	103380000	138145208
chr10	103880000	104940000	T2KDD282	0	+	103880000	104940000	138145208
chr10	105640000	105860000	T2KDD283	0	+	105640000	105860000	138145208
chr10	106460000	107280000	T2KDD284	0	+	106460000	107280000	138145208
chr10	109380000	110060000	T2KDD285	0	+	109380000	110060000	138145208
chr10	110100000	110360000	T2KDD286	0	+	110100000	110360000	138145208
chr10	110520000	110880000	T2KDD287	0	+	110520000	110880000	138145208
chr10	111060000	111160000	T2KDD288	0	+	111060000	111160000	138145208
chr10	112000000	112760000	T2KDD289	0	+	112000000	112760000	138145208
chr10	113140000	114300000	T2KDD290	0	+	113140000	114300000	138145208
chr10	114420000	115120000	T2KDD291	0	+	114420000	115120000	138145208
chr10	115940000	116680000	T2KDD292	0	+	115940000	116680000	138145208
chr10	116800000	117120000	T2KDD293	0	+	116800000	117120000	138145208
chr10	117260000	117540000	T2KDD294	0	+	117260000	117540000	138145208
chr10	117580000	119020000	T2KDD295	0	+	117580000	119020000	138145208
chr10	119740000	120100000	T2KDD296	0	+	119740000	120100000	138145208
chr10	120420000	120600000	T2KDD297	0	+	120420000	120600000	138145208
chr10	120760000	121440000	T2KDD298	0	+	120760000	121440000	138145208
chr10	121700000	121980000	T2KDD299	0	+	121700000	121980000	138145208
chr10	122260000	123120000	T2KDD300	0	+	122260000	123120000	138145208
chr10	123160000	123960000	T2KDD301	0	+	123160000	123960000	138145208
chr10	125240000	129840000	T2KDD302	0	+	125240000	129840000	138145208
chr10	129980000	130560000	T2KDD303	0	+	129980000	130560000	138145208
chr10	131280000	131640000	T2KDD304	0	+	131280000	131640000	138145208
chr10	133440000	133640000	T2KDD305	0	+	133440000	133640000	138145208
chr10	133680000	133700000	T2KDD306	0	+	133680000	133700000	138145208
chr11	160000	200000	T2KDD307	0	+	160000	200000	138145208
chr11	480000	540000	T2KDD308	0	+	480000	540000	138145208
chr11	3680000	3800000	T2KDD309	0	+	3680000	3800000	138145208
chr11	3860000	4180000	T2KDD310	0	+	3860000	4180000	138145208
chr11	4320000	4580000	T2KDD311	0	+	4320000	4580000	138145208
chr11	6200000	6400000	T2KDD312	0	+	6200000	6400000	138145208
chr11	6660000	6700000	T2KDD313	0	+	6660000	6700000	138145208
chr11	7420000	7700000	T2KDD314	0	+	7420000	7700000	138145208
chr11	8360000	8400000	T2KDD315	0	+	8360000	8400000	138145208
chr11	8580000	8660000	T2KDD316	0	+	8580000	8660000	138145208
chr11	8840000	9940000	T2KDD317	0	+	8840000	9940000	138145208
chr11	10260000	11420000	T2KDD318	0	+	10260000	11420000	138145208
chr11	11580000	11960000	T2KDD319	0	+	11580000	11960000	138145208
chr11	12420000	12660000	T2KDD320	0	+	12420000	12660000	138145208
chr11	12900000	14660000	T2KDD321	0	+	12900000	14660000	138145208
chr11	14880000	15120000	T2KDD322	0	+	14880000	15120000	138145208
chr11	15560000	16180000	T2KDD323	0	+	15560000	16180000	138145208
chr11	16600000	17380000	T2KDD324	0	+	16600000	17380000	138145208
chr11	17780000	18000000	T2KDD325	0	+	17780000	18000000	138145208
chr11	18260000	18680000	T2KDD326	0	+	18260000	18680000	138145208
chr11	18760000	18920000	T2KDD327	0	+	18760000	18920000	138145208
chr11	19060000	19920000	T2KDD328	0	+	19060000	19920000	138145208
chr11	20180000	20320000	T2KDD329	0	+	20180000	20320000	138145208
chr11	20520000	20680000	T2KDD330	0	+	20520000	20680000	138145208
chr11	27200000	27480000	T2KDD331	0	+	27200000	27480000	138145208
chr11	27840000	27980000	T2KDD332	0	+	27840000	27980000	138145208
chr11	30280000	30600000	T2KDD333	0	+	30280000	30600000	138145208
chr11	31780000	31800000	T2KDD334	0	+	31780000	31800000	138145208
chr11	31920000	32600000	T2KDD335	0	+	31920000	32600000	138145208
chr11	32820000	34160000	T2KDD336	0	+	32820000	34160000	138145208
chr11	34360000	35960000	T2KDD337	0	+	34360000	35960000	138145208
chr11	36280000	36560000	T2KDD338	0	+	36280000	36560000	138145208
chr11	39960000	40140000	T2KDD339	0	+	39960000	40140000	138145208
chr11	43520000	43920000	T2KDD340	0	+	43520000	43920000	138145208
chr11	44020000	44240000	T2KDD341	0	+	44020000	44240000	138145208
chr11	45940000	46220000	T2KDD342	0	+	45940000	46220000	138145208
chr11	46420000	46860000	T2KDD343	0	+	46420000	46860000	138145208
chr11	46920000	47160000	T2KDD344	0	+	46920000	47160000	138145208
chr11	47600000	47900000	T2KDD345	0	+	47600000	47900000	138145208
chr11	48100000	48180000	T2KDD346	0	+	48100000	48180000	138145208
chr11	48880000	49180000	T2KDD347	0	+	48880000	49180000	138145208
chr11	49480000	49500000	T2KDD348	0	+	49480000	49500000	138145208
chr11	50180000	50320000	T2KDD349	0	+	50180000	50320000	138145208
chr11	57100000	57200000	T2KDD350	0	+	57100000	57200000	138145208
chr11	57840000	58080000	T2KDD351	0	+	57840000	58080000	138145208
chr11	58900000	58920000	T2KDD352	0	+	58900000	58920000	138145208
chr11	59100000	59920000	T2KDD353	0	+	59100000	59920000	138145208
chr11	60700000	60740000	T2KDD354	0	+	60700000	60740000	138145208
chr11	62160000	62380000	T2KDD355	0	+	62160000	62380000	138145208
chr11	63440000	63500000	T2KDD356	0	+	63440000	63500000	138145208
chr11	66100000	66240000	T2KDD357	0	+	66100000	66240000	138145208
chr11	71840000	72000000	T2KDD358	0	+	71840000	72000000	138145208
chr11	72120000	72540000	T2KDD359	0	+	72120000	72540000	138145208
chr11	72840000	72860000	T2KDD360	0	+	72840000	72860000	138145208
chr11	73440000	75140000	T2KDD361	0	+	73440000	75140000	138145208
chr11	75600000	76140000	T2KDD362	0	+	75600000	76140000	138145208
chr11	76460000	76600000	T2KDD363	0	+	76460000	76600000	138145208
chr11	76800000	77040000	T2KDD364	0	+	76800000	77040000	138145208
chr11	77380000	78140000	T2KDD365	0	+	77380000	78140000	138145208
chr11	78420000	78640000	T2KDD366	0	+	78420000	78640000	138145208
chr11	78680000	78940000	T2KDD367	0	+	78680000	78940000	138145208
chr11	79120000	79720000	T2KDD368	0	+	79120000	79720000	138145208
chr11	82660000	82960000	T2KDD369	0	+	82660000	82960000	138145208
chr11	83100000	83740000	T2KDD370	0	+	83100000	83740000	138145208
chr11	85620000	87060000	T2KDD371	0	+	85620000	87060000	138145208
chr11	89700000	89820000	T2KDD372	0	+	89700000	89820000	138145208
chr11	89900000	89940000	T2KDD373	0	+	89900000	89940000	138145208
chr11	90000000	90020000	T2KDD374	0	+	90000000	90020000	138145208
chr11	90080000	90140000	T2KDD375	0	+	90080000	90140000	138145208
chr11	92120000	93240000	T2KDD376	0	+	92120000	93240000	138145208
chr11	93460000	93900000	T2KDD377	0	+	93460000	93900000	138145208
chr11	94120000	96400000	T2KDD378	0	+	94120000	96400000	138145208
chr11	100380000	100880000	T2KDD379	0	+	100380000	100880000	138145208
chr11	102100000	102800000	T2KDD380	0	+	102100000	102800000	138145208
chr11	103480000	103660000	T2KDD381	0	+	103480000	103660000	138145208
chr11	106240000	106400000	T2KDD382	0	+	106240000	106400000	138145208
chr11	107740000	108240000	T2KDD383	0	+	107740000	108240000	138145208
chr11	108460000	109120000	T2KDD384	0	+	108460000	109120000	138145208
chr11	109680000	110560000	T2KDD385	0	+	109680000	110560000	138145208
chr11	111220000	113220000	T2KDD386	0	+	111220000	113220000	138145208
chr11	113580000	113860000	T2KDD387	0	+	113580000	113860000	138145208
chr11	114300000	114520000	T2KDD388	0	+	114300000	114520000	138145208
chr11	114780000	116180000	T2KDD389	0	+	114780000	116180000	138145208
chr11	116600000	117180000	T2KDD390	0	+	116600000	117180000	138145208
chr11	118220000	118400000	T2KDD391	0	+	118220000	118400000	138145208
chr11	120360000	120500000	T2KDD392	0	+	120360000	120500000	138145208
chr11	120820000	121700000	T2KDD393	0	+	120820000	121700000	138145208
chr11	122100000	123040000	T2KDD394	0	+	122100000	123040000	138145208
chr11	123220000	123760000	T2KDD395	0	+	123220000	123760000	138145208
chr11	124580000	125160000	T2KDD396	0	+	124580000	125160000	138145208
chr11	125420000	125920000	T2KDD397	0	+	125420000	125920000	138145208
chr11	126780000	127660000	T2KDD398	0	+	126780000	127660000	138145208
chr11	128120000	129260000	T2KDD399	0	+	128120000	129260000	138145208
chr11	129340000	130140000	T2KDD400	0	+	129340000	130140000	138145208
chr11	130220000	131580000	T2KDD401	0	+	130220000	131580000	138145208
chr11	131860000	132700000	T2KDD402	0	+	131860000	132700000	138145208
chr11	132740000	133220000	T2KDD403	0	+	132740000	133220000	138145208
chr11	133240000	133880000	T2KDD404	0	+	133240000	133880000	138145208
chr11	134060000	134360000	T2KDD405	0	+	134060000	134360000	138145208
chr12	80000	160000	T2KDD406	0	+	80000	160000	138145208
chr12	240000	460000	T2KDD407	0	+	240000	460000	138145208
chr12	580000	1480000	T2KDD408	0	+	580000	1480000	138145208
chr12	1860000	2180000	T2KDD409	0	+	1860000	2180000	138145208
chr12	3360000	3880000	T2KDD410	0	+	3360000	3880000	138145208
chr12	4040000	5460000	T2KDD411	0	+	4040000	5460000	138145208
chr12	5520000	6020000	T2KDD412	0	+	5520000	6020000	138145208
chr12	6980000	7120000	T2KDD413	0	+	6980000	7120000	138145208
chr12	7160000	7260000	T2KDD414	0	+	7160000	7260000	138145208
chr12	7580000	7800000	T2KDD415	0	+	7580000	7800000	138145208
chr12	8040000	8220000	T2KDD416	0	+	8040000	8220000	138145208
chr12	8420000	9080000	T2KDD417	0	+	8420000	9080000	138145208
chr12	9300000	9480000	T2KDD418	0	+	9300000	9480000	138145208
chr12	10020000	10380000	T2KDD419	0	+	10020000	10380000	138145208
chr12	10700000	10820000	T2KDD420	0	+	10700000	10820000	138145208
chr12	11380000	12640000	T2KDD421	0	+	11380000	12640000	138145208
chr12	13220000	13960000	T2KDD422	0	+	13220000	13960000	138145208
chr12	14100000	15000000	T2KDD423	0	+	14100000	15000000	138145208
chr12	15580000	16000000	T2KDD424	0	+	15580000	16000000	138145208
chr12	18640000	20000000	T2KDD425	0	+	18640000	20000000	138145208
chr12	20760000	20800000	T2KDD426	0	+	20760000	20800000	138145208
chr12	21420000	21820000	T2KDD427	0	+	21420000	21820000	138145208
chr12	21960000	22120000	T2KDD428	0	+	21960000	22120000	138145208
chr12	22520000	22780000	T2KDD429	0	+	22520000	22780000	138145208
chr12	23700000	23780000	T2KDD430	0	+	23700000	23780000	138145208
chr12	24000000	24980000	T2KDD431	0	+	24000000	24980000	138145208
chr12	25180000	25420000	T2KDD432	0	+	25180000	25420000	138145208
chr12	25640000	26340000	T2KDD433	0	+	25640000	26340000	138145208
chr12	26560000	28000000	T2KDD434	0	+	26560000	28000000	138145208
chr12	29120000	30160000	T2KDD435	0	+	29120000	30160000	138145208
chr12	30500000	30880000	T2KDD436	0	+	30500000	30880000	138145208
chr12	31380000	31940000	T2KDD437	0	+	31380000	31940000	138145208
chr12	32400000	33020000	T2KDD438	0	+	32400000	33020000	138145208
chr12	34200000	34300000	T2KDD439	0	+	34200000	34300000	138145208
chr12	34600000	34620000	T2KDD440	0	+	34600000	34620000	138145208
chr12	37420000	37440000	T2KDD441	0	+	37420000	37440000	138145208
chr12	37480000	37560000	T2KDD442	0	+	37480000	37560000	138145208
chr12	38080000	38180000	T2KDD443	0	+	38080000	38180000	138145208
chr12	38880000	38920000	T2KDD444	0	+	38880000	38920000	138145208
chr12	41600000	42380000	T2KDD445	0	+	41600000	42380000	138145208
chr12	42420000	42440000	T2KDD446	0	+	42420000	42440000	138145208
chr12	42600000	42840000	T2KDD447	0	+	42600000	42840000	138145208
chr12	45180000	45540000	T2KDD448	0	+	45180000	45540000	138145208
chr12	45720000	46680000	T2KDD449	0	+	45720000	46680000	138145208
chr12	46960000	47280000	T2KDD450	0	+	46960000	47280000	138145208
chr12	47540000	47700000	T2KDD451	0	+	47540000	47700000	138145208
chr12	48040000	48200000	T2KDD452	0	+	48040000	48200000	138145208
chr12	48560000	48760000	T2KDD453	0	+	48560000	48760000	138145208
chr12	49420000	49520000	T2KDD454	0	+	49420000	49520000	138145208
chr12	50180000	51200000	T2KDD455	0	+	50180000	51200000	138145208
chr12	51440000	51600000	T2KDD456	0	+	51440000	51600000	138145208
chr12	51780000	51800000	T2KDD457	0	+	51780000	51800000	138145208
chr12	53760000	53940000	T2KDD458	0	+	53760000	53940000	138145208
chr12	54620000	54700000	T2KDD459	0	+	54620000	54700000	138145208
chr12	56740000	57000000	T2KDD460	0	+	56740000	57000000	138145208
chr12	57260000	57520000	T2KDD461	0	+	57260000	57520000	138145208
chr12	57920000	57940000	T2KDD462	0	+	57920000	57940000	138145208
chr12	58080000	58100000	T2KDD463	0	+	58080000	58100000	138145208
chr12	58800000	58940000	T2KDD464	0	+	58800000	58940000	138145208
chr12	62600000	62620000	T2KDD465	0	+	62600000	62620000	138145208
chr12	62940000	63020000	T2KDD466	0	+	62940000	63020000	138145208
chr12	63520000	63580000	T2KDD467	0	+	63520000	63580000	138145208
chr12	63740000	64520000	T2KDD468	0	+	63740000	64520000	138145208
chr12	64740000	65820000	T2KDD469	0	+	64740000	65820000	138145208
chr12	65900000	67780000	T2KDD470	0	+	65900000	67780000	138145208
chr12	68220000	70620000	T2KDD471	0	+	68220000	70620000	138145208
chr12	70820000	70860000	T2KDD472	0	+	70820000	70860000	138145208
chr12	71940000	72120000	T2KDD473	0	+	71940000	72120000	138145208
chr12	75640000	76880000	T2KDD474	0	+	75640000	76880000	138145208
chr12	79360000	80060000	T2KDD475	0	+	79360000	80060000	138145208
chr12	81060000	81120000	T2KDD476	0	+	81060000	81120000	138145208
chr12	82600000	83200000	T2KDD477	0	+	82600000	83200000	138145208
chr12	88520000	88600000	T2KDD478	0	+	88520000	88600000	138145208
chr12	88920000	90020000	T2KDD479	0	+	88920000	90020000	138145208
chr12	91880000	96520000	T2KDD480	0	+	91880000	96520000	138145208
chr12	96800000	97420000	T2KDD481	0	+	96800000	97420000	138145208
chr12	98180000	98500000	T2KDD482	0	+	98180000	98500000	138145208
chr12	98520000	98820000	T2KDD483	0	+	98520000	98820000	138145208
chr12	98860000	98960000	T2KDD484	0	+	98860000	98960000	138145208
chr12	100080000	100740000	T2KDD485	0	+	100080000	100740000	138145208
chr12	101700000	101980000	T2KDD486	0	+	101700000	101980000	138145208
chr12	102640000	102960000	T2KDD487	0	+	102640000	102960000	138145208
chr12	103540000	104280000	T2KDD488	0	+	103540000	104280000	138145208
chr12	104740000	104840000	T2KDD489	0	+	104740000	104840000	138145208
chr12	105060000	106060000	T2KDD490	0	+	105060000	106060000	138145208
chr12	106160000	108020000	T2KDD491	0	+	106160000	108020000	138145208
chr12	108900000	109220000	T2KDD492	0	+	108900000	109220000	138145208
chr12	109320000	109440000	T2KDD493	0	+	109320000	109440000	138145208
chr12	109920000	110240000	T2KDD494	0	+	109920000	110240000	138145208
chr12	110400000	111020000	T2KDD495	0	+	110400000	111020000	138145208
chr12	111860000	112100000	T2KDD496	0	+	111860000	112100000	138145208
chr12	112180000	112360000	T2KDD497	0	+	112180000	112360000	138145208
chr12	112640000	113040000	T2KDD498	0	+	112640000	113040000	138145208
chr12	114140000	114640000	T2KDD499	0	+	114140000	114640000	138145208
chr12	114860000	116120000	T2KDD500	0	+	114860000	116120000	138145208
chr12	117160000	117320000	T2KDD501	0	+	117160000	117320000	138145208
chr12	117600000	118060000	T2KDD502	0	+	117600000	118060000	138145208
chr12	118140000	118200000	T2KDD503	0	+	118140000	118200000	138145208
chr12	118340000	120080000	T2KDD504	0	+	118340000	120080000	138145208
chr12	122240000	122420000	T2KDD505	0	+	122240000	122420000	138145208
chr12	125340000	125700000	T2KDD506	0	+	125340000	125700000	138145208
chr12	125840000	126240000	T2KDD507	0	+	125840000	126240000	138145208
chr12	126400000	128260000	T2KDD508	0	+	126400000	128260000	138145208
chr12	128460000	128780000	T2KDD509	0	+	128460000	128780000	138145208
chr12	129080000	130020000	T2KDD510	0	+	129080000	130020000	138145208
chr12	130220000	130340000	T2KDD511	0	+	130220000	130340000	138145208
chr12	130380000	130420000	T2KDD512	0	+	130380000	130420000	138145208
chr12	132840000	133180000	T2KDD513	0	+	132840000	133180000	138145208
chr13	0	5000000	T2KDD514	0	+	0	5000000	138145208
chr13	18580000	18700000	T2KDD515	0	+	18580000	18700000	138145208
chr13	18860000	19200000	T2KDD516	0	+	18860000	19200000	138145208
chr13	19600000	21000000	T2KDD517	0	+	19600000	21000000	138145208
chr13	21120000	22360000	T2KDD518	0	+	21120000	22360000	138145208
chr13	22900000	23560000	T2KDD519	0	+	22900000	23560000	138145208
chr13	23760000	25660000	T2KDD520	0	+	23760000	25660000	138145208
chr13	25820000	26940000	T2KDD521	0	+	25820000	26940000	138145208
chr13	27060000	27300000	T2KDD522	0	+	27060000	27300000	138145208
chr13	27400000	27920000	T2KDD523	0	+	27400000	27920000	138145208
chr13	28060000	28800000	T2KDD524	0	+	28060000	28800000	138145208
chr13	29360000	30800000	T2KDD525	0	+	29360000	30800000	138145208
chr13	30940000	33420000	T2KDD526	0	+	30940000	33420000	138145208
chr13	33600000	34060000	T2KDD527	0	+	33600000	34060000	138145208
chr13	34340000	34980000	T2KDD528	0	+	34340000	34980000	138145208
chr13	35660000	36000000	T2KDD529	0	+	35660000	36000000	138145208
chr13	36660000	37100000	T2KDD530	0	+	36660000	37100000	138145208
chr13	37460000	37660000	T2KDD531	0	+	37460000	37660000	138145208
chr13	38380000	39400000	T2KDD532	0	+	38380000	39400000	138145208
chr13	39940000	41680000	T2KDD533	0	+	39940000	41680000	138145208
chr13	41940000	42660000	T2KDD534	0	+	41940000	42660000	138145208
chr13	42820000	47120000	T2KDD535	0	+	42820000	47120000	138145208
chr13	47640000	52440000	T2KDD536	0	+	47640000	52440000	138145208
chr13	52580000	53480000	T2KDD537	0	+	52580000	53480000	138145208
chr13	54180000	54420000	T2KDD538	0	+	54180000	54420000	138145208
chr13	57160000	57180000	T2KDD539	0	+	57160000	57180000	138145208
chr13	59220000	59700000	T2KDD540	0	+	59220000	59700000	138145208
chr13	60140000	60620000	T2KDD541	0	+	60140000	60620000	138145208
chr13	63820000	63840000	T2KDD542	0	+	63820000	63840000	138145208
chr13	64640000	64720000	T2KDD543	0	+	64640000	64720000	138145208
chr13	67060000	67260000	T2KDD544	0	+	67060000	67260000	138145208
chr13	71620000	71880000	T2KDD545	0	+	71620000	71880000	138145208
chr13	72640000	73160000	T2KDD546	0	+	72640000	73160000	138145208
chr13	73900000	74140000	T2KDD547	0	+	73900000	74140000	138145208
chr13	75340000	75700000	T2KDD548	0	+	75340000	75700000	138145208
chr13	76840000	77040000	T2KDD549	0	+	76840000	77040000	138145208
chr13	77280000	78160000	T2KDD550	0	+	77280000	78160000	138145208
chr13	78580000	78700000	T2KDD551	0	+	78580000	78700000	138145208
chr13	79160000	80380000	T2KDD552	0	+	79160000	80380000	138145208
chr13	90300000	90540000	T2KDD553	0	+	90300000	90540000	138145208
chr13	91000000	91400000	T2KDD554	0	+	91000000	91400000	138145208
chr13	93200000	93640000	T2KDD555	0	+	93200000	93640000	138145208
chr13	94260000	96100000	T2KDD556	0	+	94260000	96100000	138145208
chr13	96980000	98260000	T2KDD557	0	+	96980000	98260000	138145208
chr13	98600000	99600000	T2KDD558	0	+	98600000	99600000	138145208
chr13	100000000	101180000	T2KDD559	0	+	100000000	101180000	138145208
chr13	102220000	103360000	T2KDD560	0	+	102220000	103360000	138145208
chr13	106080000	106460000	T2KDD561	0	+	106080000	106460000	138145208
chr13	106540000	107140000	T2KDD562	0	+	106540000	107140000	138145208
chr13	108180000	108280000	T2KDD563	0	+	108180000	108280000	138145208
chr13	109080000	110280000	T2KDD564	0	+	109080000	110280000	138145208
chr13	110720000	111160000	T2KDD565	0	+	110720000	111160000	138145208
chr14	0	5000000	T2KDD566	0	+	0	5000000	138145208
chr14	18480000	18520000	T2KDD567	0	+	18480000	18520000	138145208
chr14	20260000	20600000	T2KDD568	0	+	20260000	20600000	138145208
chr14	20820000	20980000	T2KDD569	0	+	20820000	20980000	138145208
chr14	21120000	21620000	T2KDD570	0	+	21120000	21620000	138145208
chr14	22300000	22800000	T2KDD571	0	+	22300000	22800000	138145208
chr14	23580000	23980000	T2KDD572	0	+	23580000	23980000	138145208
chr14	24440000	25140000	T2KDD573	0	+	24440000	25140000	138145208
chr14	28680000	28780000	T2KDD574	0	+	28680000	28780000	138145208
chr14	30920000	31340000	T2KDD575	0	+	30920000	31340000	138145208
chr14	31920000	32620000	T2KDD576	0	+	31920000	32620000	138145208
chr14	33220000	34460000	T2KDD577	0	+	33220000	34460000	138145208
chr14	34560000	35320000	T2KDD578	0	+	34560000	35320000	138145208
chr14	35420000	35440000	T2KDD579	0	+	35420000	35440000	138145208
chr14	36380000	37220000	T2KDD580	0	+	36380000	37220000	138145208
chr14	37580000	37620000	T2KDD581	0	+	37580000	37620000	138145208
chr14	37980000	38260000	T2KDD582	0	+	37980000	38260000	138145208
chr14	38420000	38560000	T2KDD583	0	+	38420000	38560000	138145208
chr14	39100000	39440000	T2KDD584	0	+	39100000	39440000	138145208
chr14	44960000	45260000	T2KDD585	0	+	44960000	45260000	138145208
chr14	48560000	48620000	T2KDD586	0	+	48560000	48620000	138145208
chr14	49420000	49480000	T2KDD587	0	+	49420000	49480000	138145208
chr14	49520000	49840000	T2KDD588	0	+	49520000	49840000	138145208
chr14	50120000	52320000	T2KDD589	0	+	50120000	52320000	138145208
chr14	52680000	54460000	T2KDD590	0	+	52680000	54460000	138145208
chr14	54800000	55700000	T2KDD591	0	+	54800000	55700000	138145208
chr14	55780000	57400000	T2KDD592	0	+	55780000	57400000	138145208
chr14	58060000	59600000	T2KDD593	0	+	58060000	59600000	138145208
chr14	60500000	60640000	T2KDD594	0	+	60500000	60640000	138145208
chr14	60660000	61940000	T2KDD595	0	+	60660000	61940000	138145208
chr14	63280000	64640000	T2KDD596	0	+	63280000	64640000	138145208
chr14	65360000	65540000	T2KDD597	0	+	65360000	65540000	138145208
chr14	65780000	66400000	T2KDD598	0	+	65780000	66400000	138145208
chr14	67140000	68080000	T2KDD599	0	+	67140000	68080000	138145208
chr14	69060000	69220000	T2KDD600	0	+	69060000	69220000	138145208
chr14	69360000	73500000	T2KDD601	0	+	69360000	73500000	138145208
chr14	73980000	74200000	T2KDD602	0	+	73980000	74200000	138145208
chr14	74640000	74880000	T2KDD603	0	+	74640000	74880000	138145208
chr14	75480000	75620000	T2KDD604	0	+	75480000	75620000	138145208
chr14	75660000	76260000	T2KDD605	0	+	75660000	76260000	138145208
chr14	76520000	76760000	T2KDD606	0	+	76520000	76760000	138145208
chr14	77340000	78420000	T2KDD607	0	+	77340000	78420000	138145208
chr14	79240000	80040000	T2KDD608	0	+	79240000	80040000	138145208
chr14	80540000	80800000	T2KDD609	0	+	80540000	80800000	138145208
chr14	81160000	81600000	T2KDD610	0	+	81160000	81600000	138145208
chr14	81640000	81720000	T2KDD611	0	+	81640000	81720000	138145208
chr14	85500000	85540000	T2KDD612	0	+	85500000	85540000	138145208
chr14	87620000	87780000	T2KDD613	0	+	87620000	87780000	138145208
chr14	88120000	88580000	T2KDD614	0	+	88120000	88580000	138145208
chr14	88780000	90380000	T2KDD615	0	+	88780000	90380000	138145208
chr14	90620000	91100000	T2KDD616	0	+	90620000	91100000	138145208
chr14	91860000	92560000	T2KDD617	0	+	91860000	92560000	138145208
chr14	92720000	92900000	T2KDD618	0	+	92720000	92900000	138145208
chr14	94380000	94540000	T2KDD619	0	+	94380000	94540000	138145208
chr14	94920000	95300000	T2KDD620	0	+	94920000	95300000	138145208
chr14	95700000	95860000	T2KDD621	0	+	95700000	95860000	138145208
chr14	96280000	96500000	T2KDD622	0	+	96280000	96500000	138145208
chr14	96780000	99180000	T2KDD623	0	+	96780000	99180000	138145208
chr14	100900000	101060000	T2KDD624	0	+	100900000	101060000	138145208
chr14	101600000	101880000	T2KDD625	0	+	101600000	101880000	138145208
chr14	103900000	104060000	T2KDD626	0	+	103900000	104060000	138145208
chr15	0	5000000	T2KDD627	0	+	0	5000000	138145208
chr15	17500000	17520000	T2KDD628	0	+	17500000	17520000	138145208
chr15	18340000	18360000	T2KDD629	0	+	18340000	18360000	138145208
chr15	18800000	18820000	T2KDD630	0	+	18800000	18820000	138145208
chr15	19040000	19060000	T2KDD631	0	+	19040000	19060000	138145208
chr15	19260000	19280000	T2KDD632	0	+	19260000	19280000	138145208
chr15	19340000	19360000	T2KDD633	0	+	19340000	19360000	138145208
chr15	19780000	19840000	T2KDD634	0	+	19780000	19840000	138145208
chr15	19940000	20040000	T2KDD635	0	+	19940000	20040000	138145208
chr15	20080000	20120000	T2KDD636	0	+	20080000	20120000	138145208
chr15	20180000	20360000	T2KDD637	0	+	20180000	20360000	138145208
chr15	22640000	22780000	T2KDD638	0	+	22640000	22780000	138145208
chr15	23300000	23320000	T2KDD639	0	+	23300000	23320000	138145208
chr15	23340000	23680000	T2KDD640	0	+	23340000	23680000	138145208
chr15	24120000	24140000	T2KDD641	0	+	24120000	24140000	138145208
chr15	24800000	25180000	T2KDD642	0	+	24800000	25180000	138145208
chr15	25260000	27880000	T2KDD643	0	+	25260000	27880000	138145208
chr15	27980000	28000000	T2KDD644	0	+	27980000	28000000	138145208
chr15	28100000	28120000	T2KDD645	0	+	28100000	28120000	138145208
chr15	28180000	28200000	T2KDD646	0	+	28180000	28200000	138145208
chr15	32960000	34340000	T2KDD647	0	+	32960000	34340000	138145208
chr15	34440000	35100000	T2KDD648	0	+	34440000	35100000	138145208
chr15	35280000	35760000	T2KDD649	0	+	35280000	35760000	138145208
chr15	36500000	36620000	T2KDD650	0	+	36500000	36620000	138145208
chr15	36880000	37180000	T2KDD651	0	+	36880000	37180000	138145208
chr15	38000000	38260000	T2KDD652	0	+	38000000	38260000	138145208
chr15	38440000	38820000	T2KDD653	0	+	38440000	38820000	138145208
chr15	39080000	39600000	T2KDD654	0	+	39080000	39600000	138145208
chr15	39760000	40040000	T2KDD655	0	+	39760000	40040000	138145208
chr15	40580000	40740000	T2KDD656	0	+	40580000	40740000	138145208
chr15	41000000	41400000	T2KDD657	0	+	41000000	41400000	138145208
chr15	41640000	41800000	T2KDD658	0	+	41640000	41800000	138145208
chr15	42180000	43500000	T2KDD659	0	+	42180000	43500000	138145208
chr15	43800000	44660000	T2KDD660	0	+	43800000	44660000	138145208
chr15	44900000	45020000	T2KDD661	0	+	44900000	45020000	138145208
chr15	45180000	45880000	T2KDD662	0	+	45180000	45880000	138145208
chr15	47180000	49180000	T2KDD663	0	+	47180000	49180000	138145208
chr15	49820000	52980000	T2KDD664	0	+	49820000	52980000	138145208
chr15	53380000	53480000	T2KDD665	0	+	53380000	53480000	138145208
chr15	55580000	55620000	T2KDD666	0	+	55580000	55620000	138145208
chr15	55980000	56080000	T2KDD667	0	+	55980000	56080000	138145208
chr15	56880000	57820000	T2KDD668	0	+	56880000	57820000	138145208
chr15	58160000	60360000	T2KDD669	0	+	58160000	60360000	138145208
chr15	60420000	61240000	T2KDD670	0	+	60420000	61240000	138145208
chr15	61480000	61860000	T2KDD671	0	+	61480000	61860000	138145208
chr15	62040000	62420000	T2KDD672	0	+	62040000	62420000	138145208
chr15	62580000	62780000	T2KDD673	0	+	62580000	62780000	138145208
chr15	63100000	64660000	T2KDD674	0	+	63100000	64660000	138145208
chr15	65440000	65640000	T2KDD675	0	+	65440000	65640000	138145208
chr15	65780000	65900000	T2KDD676	0	+	65780000	65900000	138145208
chr15	66300000	66560000	T2KDD677	0	+	66300000	66560000	138145208
chr15	67200000	67640000	T2KDD678	0	+	67200000	67640000	138145208
chr15	67740000	67780000	T2KDD679	0	+	67740000	67780000	138145208
chr15	67960000	68300000	T2KDD680	0	+	67960000	68300000	138145208
chr15	68820000	69740000	T2KDD681	0	+	68820000	69740000	138145208
[truncated: 1,518 more rows]

## Sheet: CardiacMyocytes
chr1	60000	80000	T1KDD0	0	+	60000	80000	112,48,160
chr1	180000	200000	T1KDD1	0	+	180000	200000	112,48,160
chr1	580000	620000	T1KDD2	0	+	580000	620000	112,48,160
chr1	2780000	3060000	T1KDD3	0	+	2780000	3060000	112,48,160
chr1	3920000	5840000	T1KDD4	0	+	3920000	5840000	112,48,160
chr1	12660000	12920000	T1KDD5	0	+	12660000	12920000	112,48,160
chr1	13300000	13460000	T1KDD6	0	+	13300000	13460000	112,48,160
chr1	13840000	14580000	T1KDD7	0	+	13840000	14580000	112,48,160
chr1	19920000	20080000	T1KDD8	0	+	19920000	20080000	112,48,160
chr1	33480000	34620000	T1KDD9	0	+	33480000	34620000	112,48,160
chr1	34900000	34980000	T1KDD10	0	+	34900000	34980000	112,48,160
chr1	36600000	37420000	T1KDD11	0	+	36600000	37420000	112,48,160
chr1	38180000	38380000	T1KDD12	0	+	38180000	38380000	112,48,160
chr1	38420000	38480000	T1KDD13	0	+	38420000	38480000	112,48,160
chr1	38640000	38780000	T1KDD14	0	+	38640000	38780000	112,48,160
chr1	44100000	44200000	T1KDD15	0	+	44100000	44200000	112,48,160
chr1	45040000	45180000	T1KDD16	0	+	45040000	45180000	112,48,160
chr1	45220000	45300000	T1KDD17	0	+	45220000	45300000	112,48,160
chr1	46780000	47160000	T1KDD18	0	+	46780000	47160000	112,48,160
chr1	48240000	48460000	T1KDD19	0	+	48240000	48460000	112,48,160
chr1	48780000	50400000	T1KDD20	0	+	48780000	50400000	112,48,160
chr1	51000000	51180000	T1KDD21	0	+	51000000	51180000	112,48,160
chr1	60020000	60820000	T1KDD22	0	+	60020000	60820000	112,48,160
chr1	63020000	63300000	T1KDD23	0	+	63020000	63300000	112,48,160
chr1	65720000	66220000	T1KDD24	0	+	65720000	66220000	112,48,160
chr1	66780000	66900000	T1KDD25	0	+	66780000	66900000	112,48,160
chr1	68740000	69240000	T1KDD26	0	+	68740000	69240000	112,48,160
chr1	69280000	69560000	T1KDD27	0	+	69280000	69560000	112,48,160
chr1	69740000	70020000	T1KDD28	0	+	69740000	70020000	112,48,160
chr1	70540000	71000000	T1KDD29	0	+	70540000	71000000	112,48,160
chr1	71080000	71940000	T1KDD30	0	+	71080000	71940000	112,48,160
chr1	72060000	72260000	T1KDD31	0	+	72060000	72260000	112,48,160
chr1	72340000	74180000	T1KDD32	0	+	72340000	74180000	112,48,160
chr1	74540000	75100000	T1KDD33	0	+	74540000	75100000	112,48,160
chr1	75240000	75720000	T1KDD34	0	+	75240000	75720000	112,48,160
chr1	75800000	76020000	T1KDD35	0	+	75800000	76020000	112,48,160
chr1	76080000	76880000	T1KDD36	0	+	76080000	76880000	112,48,160
chr1	76920000	77100000	T1KDD37	0	+	76920000	77100000	112,48,160
chr1	77180000	77540000	T1KDD38	0	+	77180000	77540000	112,48,160
chr1	78140000	78600000	T1KDD39	0	+	78140000	78600000	112,48,160
chr1	78620000	81200000	T1KDD40	0	+	78620000	81200000	112,48,160
chr1	82000000	83760000	T1KDD41	0	+	82000000	83760000	112,48,160
chr1	84220000	84480000	T1KDD42	0	+	84220000	84480000	112,48,160
chr1	85720000	86360000	T1KDD43	0	+	85720000	86360000	112,48,160
chr1	86540000	86680000	T1KDD44	0	+	86540000	86680000	112,48,160
chr1	87160000	87280000	T1KDD45	0	+	87160000	87280000	112,48,160
chr1	87980000	88640000	T1KDD46	0	+	87980000	88640000	112,48,160
chr1	89020000	89480000	T1KDD47	0	+	89020000	89480000	112,48,160
chr1	90140000	90700000	T1KDD48	0	+	90140000	90700000	112,48,160
chr1	90740000	90900000	T1KDD49	0	+	90740000	90900000	112,48,160
chr1	91040000	91260000	T1KDD50	0	+	91040000	91260000	112,48,160
chr1	91420000	91500000	T1KDD51	0	+	91420000	91500000	112,48,160
chr1	95360000	96700000	T1KDD52	0	+	95360000	96700000	112,48,160
chr1	96820000	97500000	T1KDD53	0	+	96820000	97500000	112,48,160
chr1	97620000	99480000	T1KDD54	0	+	97620000	99480000	112,48,160
chr1	101320000	102960000	T1KDD55	0	+	101320000	102960000	112,48,160
chr1	103120000	103500000	T1KDD56	0	+	103120000	103500000	112,48,160
chr1	103560000	103620000	T1KDD57	0	+	103560000	103620000	112,48,160
chr1	103700000	103720000	T1KDD58	0	+	103700000	103720000	112,48,160
chr1	103760000	108160000	T1KDD59	0	+	103760000	108160000	112,48,160
chr1	108220000	108240000	T1KDD60	0	+	108220000	108240000	112,48,160
chr1	108300000	108380000	T1KDD61	0	+	108300000	108380000	112,48,160
chr1	108460000	108500000	T1KDD62	0	+	108460000	108500000	112,48,160
chr1	110680000	111100000	T1KDD63	0	+	110680000	111100000	112,48,160
chr1	111220000	111400000	T1KDD64	0	+	111220000	111400000	112,48,160
chr1	112060000	112300000	T1KDD65	0	+	112060000	112300000	112,48,160
chr1	114000000	114080000	T1KDD66	0	+	114000000	114080000	112,48,160
chr1	114780000	115040000	T1KDD67	0	+	114780000	115040000	112,48,160
chr1	117760000	117860000	T1KDD68	0	+	117760000	117860000	112,48,160
chr1	117960000	119260000	T1KDD69	0	+	117960000	119260000	112,48,160
chr1	119380000	119600000	T1KDD70	0	+	119380000	119600000	112,48,160
chr1	121000000	121060000	T1KDD71	0	+	121000000	121060000	112,48,160
chr1	143480000	143780000	T1KDD72	0	+	143480000	143780000	112,48,160
chr1	143900000	143920000	T1KDD73	0	+	143900000	143920000	112,48,160
chr1	146480000	146560000	T1KDD74	0	+	146480000	146560000	112,48,160
chr1	146660000	146740000	T1KDD75	0	+	146660000	146740000	112,48,160
chr1	146780000	146900000	T1KDD76	0	+	146780000	146900000	112,48,160
chr1	147000000	147140000	T1KDD77	0	+	147000000	147140000	112,48,160
chr1	147280000	147480000	T1KDD78	0	+	147280000	147480000	112,48,160
chr1	152060000	153340000	T1KDD79	0	+	152060000	153340000	112,48,160
chr1	157200000	157960000	T1KDD80	0	+	157200000	157960000	112,48,160
chr1	158200000	159780000	T1KDD81	0	+	158200000	159780000	112,48,160
chr1	160440000	160600000	T1KDD82	0	+	160440000	160600000	112,48,160
chr1	160740000	160820000	T1KDD83	0	+	160740000	160820000	112,48,160
chr1	162400000	162480000	T1KDD84	0	+	162400000	162480000	112,48,160
chr1	162700000	162800000	T1KDD85	0	+	162700000	162800000	112,48,160
chr1	162920000	163060000	T1KDD86	0	+	162920000	163060000	112,48,160
chr1	163580000	164260000	T1KDD87	0	+	163580000	164260000	112,48,160
chr1	165180000	165340000	T1KDD88	0	+	165180000	165340000	112,48,160
chr1	165940000	166820000	T1KDD89	0	+	165940000	166820000	112,48,160
chr1	169600000	169780000	T1KDD90	0	+	169600000	169780000	112,48,160
chr1	170100000	170660000	T1KDD91	0	+	170100000	170660000	112,48,160
chr1	170700000	171220000	T1KDD92	0	+	170700000	171220000	112,48,160
chr1	171260000	171480000	T1KDD93	0	+	171260000	171480000	112,48,160
chr1	172620000	173400000	T1KDD94	0	+	172620000	173400000	112,48,160
chr1	175040000	175120000	T1KDD95	0	+	175040000	175120000	112,48,160
chr1	175200000	175980000	T1KDD96	0	+	175200000	175980000	112,48,160
chr1	176220000	176780000	T1KDD97	0	+	176220000	176780000	112,48,160
chr1	176980000	177140000	T1KDD98	0	+	176980000	177140000	112,48,160
chr1	177360000	177900000	T1KDD99	0	+	177360000	177900000	112,48,160
chr1	179380000	179700000	T1KDD100	0	+	179380000	179700000	112,48,160
chr1	181220000	182060000	T1KDD101	0	+	181220000	182060000	112,48,160
chr1	182400000	182560000	T1KDD102	0	+	182400000	182560000	112,48,160
chr1	185740000	186280000	T1KDD103	0	+	185740000	186280000	112,48,160
chr1	186500000	187220000	T1KDD104	0	+	186500000	187220000	112,48,160
chr1	187280000	190100000	T1KDD105	0	+	187280000	190100000	112,48,160
chr1	190640000	192260000	T1KDD106	0	+	190640000	192260000	112,48,160
chr1	192640000	193000000	T1KDD107	0	+	192640000	193000000	112,48,160
chr1	194180000	196280000	T1KDD108	0	+	194180000	196280000	112,48,160
chr1	196500000	197080000	T1KDD109	0	+	196500000	197080000	112,48,160
chr1	197940000	198140000	T1KDD110	0	+	197940000	198140000	112,48,160
chr1	198780000	198860000	T1KDD111	0	+	198780000	198860000	112,48,160
chr1	198940000	200000000	T1KDD112	0	+	198940000	200000000	112,48,160
chr1	203880000	204020000	T1KDD113	0	+	203880000	204020000	112,48,160
chr1	207100000	207300000	T1KDD114	0	+	207100000	207300000	112,48,160
chr1	208660000	209180000	T1KDD115	0	+	208660000	209180000	112,48,160
chr1	209880000	210140000	T1KDD116	0	+	209880000	210140000	112,48,160
chr1	210600000	211240000	T1KDD117	0	+	210600000	211240000	112,48,160
chr1	213740000	213920000	T1KDD118	0	+	213740000	213920000	112,48,160
chr1	214680000	215520000	T1KDD119	0	+	214680000	215520000	112,48,160
chr1	215640000	215880000	T1KDD120	0	+	215640000	215880000	112,48,160
chr1	216000000	216500000	T1KDD121	0	+	216000000	216500000	112,48,160
chr1	217160000	217400000	T1KDD122	0	+	217160000	217400000	112,48,160
chr1	217760000	218160000	T1KDD123	0	+	217760000	218160000	112,48,160
chr1	218180000	218280000	T1KDD124	0	+	218180000	218280000	112,48,160
chr1	219240000	219560000	T1KDD125	0	+	219240000	219560000	112,48,160
chr1	220340000	220500000	T1KDD126	0	+	220340000	220500000	112,48,160
chr1	220920000	221420000	T1KDD127	0	+	220920000	221420000	112,48,160
chr1	221760000	222560000	T1KDD128	0	+	221760000	222560000	112,48,160
chr1	224520000	224600000	T1KDD129	0	+	224520000	224600000	112,48,160
chr1	224740000	224920000	T1KDD130	0	+	224740000	224920000	112,48,160
chr1	224940000	225320000	T1KDD131	0	+	224940000	225320000	112,48,160
chr1	227320000	227640000	T1KDD132	0	+	227320000	227640000	112,48,160
chr1	227800000	227880000	T1KDD133	0	+	227800000	227880000	112,48,160
chr1	228520000	228560000	T1KDD134	0	+	228520000	228560000	112,48,160
chr1	229740000	229840000	T1KDD135	0	+	229740000	229840000	112,48,160
chr1	230440000	230620000	T1KDD136	0	+	230440000	230620000	112,48,160
chr1	232680000	232940000	T1KDD137	0	+	232680000	232940000	112,48,160
chr1	233460000	234180000	T1KDD138	0	+	233460000	234180000	112,48,160
chr1	234220000	234320000	T1KDD139	0	+	234220000	234320000	112,48,160
chr1	237820000	240160000	T1KDD140	0	+	237820000	240160000	112,48,160
chr1	240340000	241480000	T1KDD141	0	+	240340000	241480000	112,48,160
chr1	242020000	243000000	T1KDD142	0	+	242020000	243000000	112,48,160
chr1	243880000	244020000	T1KDD143	0	+	243880000	244020000	112,48,160
chr1	244120000	244360000	T1KDD144	0	+	244120000	244360000	112,48,160
chr1	244480000	244580000	T1KDD145	0	+	244480000	244580000	112,48,160
chr1	247120000	247300000	T1KDD146	0	+	247120000	247300000	112,48,160
chr1	247400000	248360000	T1KDD147	0	+	247400000	248360000	112,48,160
chr1	248500000	248800000	T1KDD148	0	+	248500000	248800000	112,48,160
chr10	1200000	1560000	T1KDD149	0	+	1200000	1560000	112,48,160
chr10	1600000	2880000	T1KDD150	0	+	1600000	2880000	112,48,160
chr10	4860000	5400000	T1KDD151	0	+	4860000	5400000	112,48,160
chr10	6420000	6560000	T1KDD152	0	+	6420000	6560000	112,48,160
chr10	6800000	7160000	T1KDD153	0	+	6800000	7160000	112,48,160
chr10	8080000	9200000	T1KDD154	0	+	8080000	9200000	112,48,160
chr10	9360000	10620000	T1KDD155	0	+	9360000	10620000	112,48,160
chr10	15460000	15700000	T1KDD156	0	+	15460000	15700000	112,48,160
chr10	15920000	16740000	T1KDD157	0	+	15920000	16740000	112,48,160
chr10	17300000	17400000	T1KDD158	0	+	17300000	17400000	112,48,160
chr10	18540000	18580000	T1KDD159	0	+	18540000	18580000	112,48,160
chr10	18720000	19780000	T1KDD160	0	+	18720000	19780000	112,48,160
chr10	20000000	20140000	T1KDD161	0	+	20000000	20140000	112,48,160
chr10	20300000	20760000	T1KDD162	0	+	20300000	20760000	112,48,160
chr10	23200000	23280000	T1KDD163	0	+	23200000	23280000	112,48,160
chr10	23480000	24180000	T1KDD164	0	+	23480000	24180000	112,48,160
chr10	25120000	25440000	T1KDD165	0	+	25120000	25440000	112,48,160
chr10	25560000	25660000	T1KDD166	0	+	25560000	25660000	112,48,160
chr10	25980000	26520000	T1KDD167	0	+	25980000	26520000	112,48,160
chr10	26560000	26680000	T1KDD168	0	+	26560000	26680000	112,48,160
chr10	26900000	27000000	T1KDD169	0	+	26900000	27000000	112,48,160
chr10	27800000	28080000	T1KDD170	0	+	27800000	28080000	112,48,160
chr10	31540000	31660000	T1KDD171	0	+	31540000	31660000	112,48,160
chr10	31700000	31740000	T1KDD172	0	+	31700000	31740000	112,48,160
chr10	32480000	32880000	T1KDD173	0	+	32480000	32880000	112,48,160
chr10	33880000	34100000	T1KDD174	0	+	33880000	34100000	112,48,160
chr10	36820000	38480000	T1KDD175	0	+	36820000	38480000	112,48,160
chr10	38600000	38760000	T1KDD176	0	+	38600000	38760000	112,48,160
chr10	38900000	39000000	T1KDD177	0	+	38900000	39000000	112,48,160
chr10	42360000	42780000	T1KDD178	0	+	42360000	42780000	112,48,160
chr10	42880000	42920000	T1KDD179	0	+	42880000	42920000	112,48,160
chr10	44400000	44640000	T1KDD180	0	+	44400000	44640000	112,48,160
chr10	46820000	46920000	T1KDD181	0	+	46820000	46920000	112,48,160
chr10	48000000	48060000	T1KDD182	0	+	48000000	48060000	112,48,160
chr10	48120000	48180000	T1KDD183	0	+	48120000	48180000	112,48,160
chr10	49620000	49720000	T1KDD184	0	+	49620000	49720000	112,48,160
chr10	51260000	52200000	T1KDD185	0	+	51260000	52200000	112,48,160
chr10	52340000	52560000	T1KDD186	0	+	52340000	52560000	112,48,160
chr10	52940000	53380000	T1KDD187	0	+	52940000	53380000	112,48,160
chr10	53720000	53800000	T1KDD188	0	+	53720000	53800000	112,48,160
chr10	53900000	55400000	T1KDD189	0	+	53900000	55400000	112,48,160
chr10	55660000	58180000	T1KDD190	0	+	55660000	58180000	112,48,160
chr10	59020000	59160000	T1KDD191	0	+	59020000	59160000	112,48,160
chr10	59460000	59600000	T1KDD192	0	+	59460000	59600000	112,48,160
chr10	61020000	61620000	T1KDD193	0	+	61020000	61620000	112,48,160
chr10	61760000	61880000	T1KDD194	0	+	61760000	61880000	112,48,160
chr10	62280000	62400000	T1KDD195	0	+	62280000	62400000	112,48,160
chr10	62440000	62760000	T1KDD196	0	+	62440000	62760000	112,48,160
chr10	62840000	63060000	T1KDD197	0	+	62840000	63060000	112,48,160
chr10	63880000	65540000	T1KDD198	0	+	63880000	65540000	112,48,160
chr10	65640000	66280000	T1KDD199	0	+	65640000	66280000	112,48,160
chr10	69520000	69620000	T1KDD200	0	+	69520000	69620000	112,48,160
chr10	80720000	84120000	T1KDD201	0	+	80720000	84120000	112,48,160
chr10	85600000	85760000	T1KDD202	0	+	85600000	85760000	112,48,160
chr10	89800000	90840000	T1KDD203	0	+	89800000	90840000	112,48,160
chr10	94640000	95120000	T1KDD204	0	+	94640000	95120000	112,48,160
chr10	95700000	96000000	T1KDD205	0	+	95700000	96000000	112,48,160
chr10	97940000	98000000	T1KDD206	0	+	97940000	98000000	112,48,160
chr10	98060000	98120000	T1KDD207	0	+	98060000	98120000	112,48,160
chr10	98580000	99160000	T1KDD208	0	+	98580000	99160000	112,48,160
chr10	105080000	105740000	T1KDD209	0	+	105080000	105740000	112,48,160
chr10	105800000	106140000	T1KDD210	0	+	105800000	106140000	112,48,160
chr10	106240000	106540000	T1KDD211	0	+	106240000	106540000	112,48,160
chr10	107180000	109840000	T1KDD212	0	+	107180000	109840000	112,48,160
chr10	111020000	112120000	T1KDD213	0	+	111020000	112120000	112,48,160
chr10	112200000	112280000	T1KDD214	0	+	112200000	112280000	112,48,160
chr10	115220000	115340000	T1KDD215	0	+	115220000	115340000	112,48,160
chr10	115520000	115700000	T1KDD216	0	+	115520000	115700000	112,48,160
chr10	116400000	116600000	T1KDD217	0	+	116400000	116600000	112,48,160
chr10	117020000	117120000	T1KDD218	0	+	117020000	117120000	112,48,160
chr10	117560000	118000000	T1KDD219	0	+	117560000	118000000	112,48,160
chr10	118060000	118240000	T1KDD220	0	+	118060000	118240000	112,48,160
chr10	118460000	118660000	T1KDD221	0	+	118460000	118660000	112,48,160
chr10	119940000	120800000	T1KDD222	0	+	119940000	120800000	112,48,160
chr10	122560000	122940000	T1KDD223	0	+	122560000	122940000	112,48,160
chr10	123180000	123960000	T1KDD224	0	+	123180000	123960000	112,48,160
chr10	124160000	124360000	T1KDD225	0	+	124160000	124360000	112,48,160
chr10	125180000	125700000	T1KDD226	0	+	125180000	125700000	112,48,160
chr10	126240000	126880000	T1KDD227	0	+	126240000	126880000	112,48,160
chr10	127420000	127840000	T1KDD228	0	+	127420000	127840000	112,48,160
chr10	128160000	128260000	T1KDD229	0	+	128160000	128260000	112,48,160
chr10	128280000	129020000	T1KDD230	0	+	128280000	129020000	112,48,160
chr10	129060000	129860000	T1KDD231	0	+	129060000	129860000	112,48,160
chr10	130220000	131140000	T1KDD232	0	+	130220000	131140000	112,48,160
chr10	131320000	131720000	T1KDD233	0	+	131320000	131720000	112,48,160
chr10	133440000	133640000	T1KDD234	0	+	133440000	133640000	112,48,160
chr10	133680000	133700000	T1KDD235	0	+	133680000	133700000	112,48,160
chr11	160000	180000	T1KDD236	0	+	160000	180000	112,48,160
chr11	2040000	2080000	T1KDD237	0	+	2040000	2080000	112,48,160
chr11	4220000	5580000	T1KDD238	0	+	4220000	5580000	112,48,160
chr11	5700000	6200000	T1KDD239	0	+	5700000	6200000	112,48,160
chr11	6720000	7100000	T1KDD240	0	+	6720000	7100000	112,48,160
chr11	13480000	13660000	T1KDD241	0	+	13480000	13660000	112,48,160
chr11	13740000	13940000	T1KDD242	0	+	13740000	13940000	112,48,160
chr11	14920000	15600000	T1KDD243	0	+	14920000	15600000	112,48,160
chr11	18120000	18240000	T1KDD244	0	+	18120000	18240000	112,48,160
chr11	18800000	19060000	T1KDD245	0	+	18800000	19060000	112,48,160
chr11	20500000	20600000	T1KDD246	0	+	20500000	20600000	112,48,160
chr11	20680000	22120000	T1KDD247	0	+	20680000	22120000	112,48,160
chr11	22340000	22620000	T1KDD248	0	+	22340000	22620000	112,48,160
chr11	22840000	24480000	T1KDD249	0	+	22840000	24480000	112,48,160
chr11	24600000	25180000	T1KDD250	0	+	24600000	25180000	112,48,160
chr11	25300000	26260000	T1KDD251	0	+	25300000	26260000	112,48,160
chr11	26340000	26960000	T1KDD252	0	+	26340000	26960000	112,48,160
chr11	27520000	27680000	T1KDD253	0	+	27520000	27680000	112,48,160
chr11	27720000	28000000	T1KDD254	0	+	27720000	28000000	112,48,160
chr11	28400000	29760000	T1KDD255	0	+	28400000	29760000	112,48,160
chr11	30200000	30300000	T1KDD256	0	+	30200000	30300000	112,48,160
chr11	30640000	30840000	T1KDD257	0	+	30640000	30840000	112,48,160
chr11	30960000	31360000	T1KDD258	0	+	30960000	31360000	112,48,160
chr11	31840000	32280000	T1KDD259	0	+	31840000	32280000	112,48,160
chr11	33420000	33680000	T1KDD260	0	+	33420000	33680000	112,48,160
chr11	34620000	34880000	T1KDD261	0	+	34620000	34880000	112,48,160
chr11	35020000	35340000	T1KDD262	0	+	35020000	35340000	112,48,160
chr11	36760000	40120000	T1KDD263	0	+	36760000	40120000	112,48,160
chr11	40320000	43280000	T1KDD264	0	+	40320000	43280000	112,48,160
chr11	48180000	48660000	T1KDD265	0	+	48180000	48660000	112,48,160
chr11	48800000	50360000	T1KDD266	0	+	48800000	50360000	112,48,160
chr11	54560000	54740000	T1KDD267	0	+	54560000	54740000	112,48,160
chr11	55260000	56200000	T1KDD268	0	+	55260000	56200000	112,48,160
chr11	56380000	56720000	T1KDD269	0	+	56380000	56720000	112,48,160
chr11	56860000	57240000	T1KDD270	0	+	56860000	57240000	112,48,160
chr11	57820000	58500000	T1KDD271	0	+	57820000	58500000	112,48,160
chr11	58640000	59080000	T1KDD272	0	+	58640000	59080000	112,48,160
chr11	59220000	59520000	T1KDD273	0	+	59220000	59520000	112,48,160
chr11	59680000	59740000	T1KDD274	0	+	59680000	59740000	112,48,160
chr11	59820000	60760000	T1KDD275	0	+	59820000	60760000	112,48,160
chr11	62180000	62300000	T1KDD276	0	+	62180000	62300000	112,48,160
chr11	63040000	63480000	T1KDD277	0	+	63040000	63480000	112,48,160
chr11	70620000	70960000	T1KDD278	0	+	70620000	70960000	112,48,160
chr11	71040000	71420000	T1KDD279	0	+	71040000	71420000	112,48,160
chr11	71660000	71720000	T1KDD280	0	+	71660000	71720000	112,48,160
chr11	75040000	75140000	T1KDD281	0	+	75040000	75140000	112,48,160
chr11	77200000	77340000	T1KDD282	0	+	77200000	77340000	112,48,160
chr11	80340000	80600000	T1KDD283	0	+	80340000	80600000	112,48,160
chr11	80740000	82560000	T1KDD284	0	+	80740000	82560000	112,48,160
chr11	82600000	82680000	T1KDD285	0	+	82600000	82680000	112,48,160
chr11	83300000	83520000	T1KDD286	0	+	83300000	83520000	112,48,160
chr11	85140000	85580000	T1KDD287	0	+	85140000	85580000	112,48,160
chr11	87360000	87980000	T1KDD288	0	+	87360000	87980000	112,48,160
chr11	88000000	88220000	T1KDD289	0	+	88000000	88220000	112,48,160
chr11	88360000	88500000	T1KDD290	0	+	88360000	88500000	112,48,160
chr11	88560000	89280000	T1KDD291	0	+	88560000	89280000	112,48,160
chr11	89500000	89820000	T1KDD292	0	+	89500000	89820000	112,48,160
chr11	89860000	89940000	T1KDD293	0	+	89860000	89940000	112,48,160
chr11	90000000	90020000	T1KDD294	0	+	90000000	90020000	112,48,160
chr11	90240000	90420000	T1KDD295	0	+	90240000	90420000	112,48,160
chr11	90620000	91040000	T1KDD296	0	+	90620000	91040000	112,48,160
chr11	91320000	92040000	T1KDD297	0	+	91320000	92040000	112,48,160
chr11	92900000	93040000	T1KDD298	0	+	92900000	93040000	112,48,160
chr11	93340000	93460000	T1KDD299	0	+	93340000	93460000	112,48,160
chr11	93860000	94120000	T1KDD300	0	+	93860000	94120000	112,48,160
chr11	94180000	94400000	T1KDD301	0	+	94180000	94400000	112,48,160
chr11	94640000	94740000	T1KDD302	0	+	94640000	94740000	112,48,160
chr11	94980000	95060000	T1KDD303	0	+	94980000	95060000	112,48,160
chr11	95400000	95700000	T1KDD304	0	+	95400000	95700000	112,48,160
chr11	96500000	96700000	T1KDD305	0	+	96500000	96700000	112,48,160
chr11	96820000	97060000	T1KDD306	0	+	96820000	97060000	112,48,160
chr11	97260000	97420000	T1KDD307	0	+	97260000	97420000	112,48,160
chr11	97480000	97660000	T1KDD308	0	+	97480000	97660000	112,48,160
chr11	97700000	99000000	T1KDD309	0	+	97700000	99000000	112,48,160
chr11	99480000	99660000	T1KDD310	0	+	99480000	99660000	112,48,160
chr11	99760000	100540000	T1KDD311	0	+	99760000	100540000	112,48,160
chr11	101140000	101900000	T1KDD312	0	+	101140000	101900000	112,48,160
chr11	103340000	103900000	T1KDD313	0	+	103340000	103900000	112,48,160
chr11	104180000	104380000	T1KDD314	0	+	104180000	104380000	112,48,160
chr11	104720000	106060000	T1KDD315	0	+	104720000	106060000	112,48,160
chr11	106100000	106680000	T1KDD316	0	+	106100000	106680000	112,48,160
chr11	107040000	107380000	T1KDD317	0	+	107040000	107380000	112,48,160
chr11	107880000	108000000	T1KDD318	0	+	107880000	108000000	112,48,160
chr11	109140000	109840000	T1KDD319	0	+	109140000	109840000	112,48,160
chr11	109960000	110080000	T1KDD320	0	+	109960000	110080000	112,48,160
chr11	110480000	111220000	T1KDD321	0	+	110480000	111220000	112,48,160
chr11	111340000	111420000	T1KDD322	0	+	111340000	111420000	112,48,160
chr11	112360000	112560000	T1KDD323	0	+	112360000	112560000	112,48,160
chr11	113580000	113660000	T1KDD324	0	+	113580000	113660000	112,48,160
chr11	114460000	114720000	T1KDD325	0	+	114460000	114720000	112,48,160
chr11	118220000	118340000	T1KDD326	0	+	118220000	118340000	112,48,160
chr11	123760000	124060000	T1KDD327	0	+	123760000	124060000	112,48,160
chr11	124120000	124580000	T1KDD328	0	+	124120000	124580000	112,48,160
chr11	124900000	125060000	T1KDD329	0	+	124900000	125060000	112,48,160
chr11	125680000	125860000	T1KDD330	0	+	125680000	125860000	112,48,160
chr11	126620000	128140000	T1KDD331	0	+	126620000	128140000	112,48,160
chr11	129400000	129680000	T1KDD332	0	+	129400000	129680000	112,48,160
chr11	130940000	131160000	T1KDD333	0	+	130940000	131160000	112,48,160
chr11	131260000	131460000	T1KDD334	0	+	131260000	131460000	112,48,160
chr11	131940000	132240000	T1KDD335	0	+	131940000	132240000	112,48,160
chr11	133240000	133500000	T1KDD336	0	+	133240000	133500000	112,48,160
chr11	134420000	134500000	T1KDD337	0	+	134420000	134500000	112,48,160
chr12	5520000	5900000	T1KDD338	0	+	5520000	5900000	112,48,160
chr12	7220000	7620000	T1KDD339	0	+	7220000	7620000	112,48,160
chr12	9120000	9240000	T1KDD340	0	+	9120000	9240000	112,48,160
chr12	10420000	10560000	T1KDD341	0	+	10420000	10560000	112,48,160
chr12	10780000	10820000	T1KDD342	0	+	10780000	10820000	112,48,160
chr12	11100000	11120000	T1KDD343	0	+	11100000	11120000	112,48,160
chr12	11360000	11480000	T1KDD344	0	+	11360000	11480000	112,48,160
chr12	13540000	13720000	T1KDD345	0	+	13540000	13720000	112,48,160
chr12	14000000	14160000	T1KDD346	0	+	14000000	14160000	112,48,160
chr12	15020000	15120000	T1KDD347	0	+	15020000	15120000	112,48,160
chr12	15280000	15520000	T1KDD348	0	+	15280000	15520000	112,48,160
chr12	16040000	16540000	T1KDD349	0	+	16040000	16540000	112,48,160
chr12	16620000	18140000	T1KDD350	0	+	16620000	18140000	112,48,160
chr12	18500000	18720000	T1KDD351	0	+	18500000	18720000	112,48,160
chr12	19580000	19840000	T1KDD352	0	+	19580000	19840000	112,48,160
chr12	20660000	21440000	T1KDD353	0	+	20660000	21440000	112,48,160
chr12	21700000	21940000	T1KDD354	0	+	21700000	21940000	112,48,160
chr12	22120000	22420000	T1KDD355	0	+	22120000	22420000	112,48,160
chr12	22700000	23660000	T1KDD356	0	+	22700000	23660000	112,48,160
chr12	25400000	25920000	T1KDD357	0	+	25400000	25920000	112,48,160
chr12	27840000	28000000	T1KDD358	0	+	27840000	28000000	112,48,160
chr12	28100000	29280000	T1KDD359	0	+	28100000	29280000	112,48,160
chr12	29400000	29500000	T1KDD360	0	+	29400000	29500000	112,48,160
chr12	29800000	30620000	T1KDD361	0	+	29800000	30620000	112,48,160
chr12	31780000	31940000	T1KDD362	0	+	31780000	31940000	112,48,160
chr12	32960000	34020000	T1KDD363	0	+	32960000	34020000	112,48,160
chr12	34040000	34420000	T1KDD364	0	+	34040000	34420000	112,48,160
chr12	37420000	37440000	T1KDD365	0	+	37420000	37440000	112,48,160
chr12	37480000	37600000	T1KDD366	0	+	37480000	37600000	112,48,160
chr12	38040000	39280000	T1KDD367	0	+	38040000	39280000	112,48,160
chr12	39640000	39980000	T1KDD368	0	+	39640000	39980000	112,48,160
chr12	40160000	40220000	T1KDD369	0	+	40160000	40220000	112,48,160
chr12	40340000	40900000	T1KDD370	0	+	40340000	40900000	112,48,160
chr12	40980000	41180000	T1KDD371	0	+	40980000	41180000	112,48,160
chr12	41720000	41900000	T1KDD372	0	+	41720000	41900000	112,48,160
chr12	43560000	43720000	T1KDD373	0	+	43560000	43720000	112,48,160
chr12	44020000	44560000	T1KDD374	0	+	44020000	44560000	112,48,160
chr12	45440000	45680000	T1KDD375	0	+	45440000	45680000	112,48,160
chr12	46840000	46920000	T1KDD376	0	+	46840000	46920000	112,48,160
chr12	47120000	47640000	T1KDD377	0	+	47120000	47640000	112,48,160
chr12	48360000	48640000	T1KDD378	0	+	48360000	48640000	112,48,160
chr12	52720000	52800000	T1KDD379	0	+	52720000	52800000	112,48,160
chr12	53780000	53940000	T1KDD380	0	+	53780000	53940000	112,48,160
chr12	54760000	54940000	T1KDD381	0	+	54760000	54940000	112,48,160
chr12	55080000	55640000	T1KDD382	0	+	55080000	55640000	112,48,160
chr12	56780000	56980000	T1KDD383	0	+	56780000	56980000	112,48,160
chr12	58080000	58580000	T1KDD384	0	+	58080000	58580000	112,48,160
chr12	58620000	58880000	T1KDD385	0	+	58620000	58880000	112,48,160
chr12	58940000	58960000	T1KDD386	0	+	58940000	58960000	112,48,160
chr12	59060000	59360000	T1KDD387	0	+	59060000	59360000	112,48,160
chr12	59460000	59580000	T1KDD388	0	+	59460000	59580000	112,48,160
chr12	60260000	61980000	T1KDD389	0	+	60260000	61980000	112,48,160
chr12	62940000	63540000	T1KDD390	0	+	62940000	63540000	112,48,160
chr12	64900000	65100000	T1KDD391	0	+	64900000	65100000	112,48,160
chr12	67980000	68200000	T1KDD392	0	+	67980000	68200000	112,48,160
chr12	69940000	70220000	T1KDD393	0	+	69940000	70220000	112,48,160
chr12	70380000	70540000	T1KDD394	0	+	70380000	70540000	112,48,160
chr12	70900000	71520000	T1KDD395	0	+	70900000	71520000	112,48,160
chr12	72040000	72260000	T1KDD396	0	+	72040000	72260000	112,48,160
chr12	72280000	75320000	T1KDD397	0	+	72280000	75320000	112,48,160
chr12	75340000	75480000	T1KDD398	0	+	75340000	75480000	112,48,160
chr12	76160000	76340000	T1KDD399	0	+	76160000	76340000	112,48,160
chr12	77080000	77300000	T1KDD400	0	+	77080000	77300000	112,48,160
chr12	77400000	78140000	T1KDD401	0	+	77400000	78140000	112,48,160
chr12	78200000	78860000	T1KDD402	0	+	78200000	78860000	112,48,160
chr12	78940000	79260000	T1KDD403	0	+	78940000	79260000	112,48,160
chr12	79460000	79540000	T1KDD404	0	+	79460000	79540000	112,48,160
chr12	81800000	82000000	T1KDD405	0	+	81800000	82000000	112,48,160
chr12	82040000	82300000	T1KDD406	0	+	82040000	82300000	112,48,160
chr12	83500000	83760000	T1KDD407	0	+	83500000	83760000	112,48,160
chr12	83840000	84580000	T1KDD408	0	+	83840000	84580000	112,48,160
chr12	85580000	85780000	T1KDD409	0	+	85580000	85780000	112,48,160
chr12	85980000	86120000	T1KDD410	0	+	85980000	86120000	112,48,160
chr12	86400000	87940000	T1KDD411	0	+	86400000	87940000	112,48,160
chr12	88640000	88800000	T1KDD412	0	+	88640000	88800000	112,48,160
chr12	90120000	90820000	T1KDD413	0	+	90120000	90820000	112,48,160
chr12	91480000	91880000	T1KDD414	0	+	91480000	91880000	112,48,160
chr12	96660000	96900000	T1KDD415	0	+	96660000	96900000	112,48,160
chr12	97000000	98360000	T1KDD416	0	+	97000000	98360000	112,48,160
chr12	98900000	99980000	T1KDD417	0	+	98900000	99980000	112,48,160
chr12	100360000	100560000	T1KDD418	0	+	100360000	100560000	112,48,160
chr12	100640000	101120000	T1KDD419	0	+	100640000	101120000	112,48,160
chr12	101240000	101260000	T1KDD420	0	+	101240000	101260000	112,48,160
chr12	101940000	102020000	T1KDD421	0	+	101940000	102020000	112,48,160
chr12	102200000	103540000	T1KDD422	0	+	102200000	103540000	112,48,160
chr12	106520000	106580000	T1KDD423	0	+	106520000	106580000	112,48,160
chr12	107140000	107300000	T1KDD424	0	+	107140000	107300000	112,48,160
chr12	107920000	108060000	T1KDD425	0	+	107920000	108060000	112,48,160
chr12	108360000	108500000	T1KDD426	0	+	108360000	108500000	112,48,160
chr12	112620000	112940000	T1KDD427	0	+	112620000	112940000	112,48,160
chr12	114060000	114160000	T1KDD428	0	+	114060000	114160000	112,48,160
chr12	117240000	117820000	T1KDD429	0	+	117240000	117820000	112,48,160
chr12	118420000	118980000	T1KDD430	0	+	118420000	118980000	112,48,160
chr12	119420000	119660000	T1KDD431	0	+	119420000	119660000	112,48,160
chr12	125200000	126240000	T1KDD432	0	+	125200000	126240000	112,48,160
chr12	126400000	128780000	T1KDD433	0	+	126400000	128780000	112,48,160
chr12	128980000	130340000	T1KDD434	0	+	128980000	130340000	112,48,160
chr12	130380000	130700000	T1KDD435	0	+	130380000	130700000	112,48,160
chr12	131160000	131700000	T1KDD436	0	+	131160000	131700000	112,48,160
chr12	133220000	133240000	T1KDD437	0	+	133220000	133240000	112,48,160
chr13	18160000	18340000	T1KDD438	0	+	18160000	18340000	112,48,160
chr13	18400000	18420000	T1KDD439	0	+	18400000	18420000	112,48,160
chr13	18540000	18700000	T1KDD440	0	+	18540000	18700000	112,48,160
chr13	18860000	19620000	T1KDD441	0	+	18860000	19620000	112,48,160
chr13	31260000	31420000	T1KDD442	0	+	31260000	31420000	112,48,160
chr13	31440000	31720000	T1KDD443	0	+	31440000	31720000	112,48,160
chr13	33940000	34940000	T1KDD444	0	+	33940000	34940000	112,48,160
chr13	35860000	36260000	T1KDD445	0	+	35860000	36260000	112,48,160
chr13	36460000	36800000	T1KDD446	0	+	36460000	36800000	112,48,160
chr13	37080000	37560000	T1KDD447	0	+	37080000	37560000	112,48,160
chr13	37880000	38340000	T1KDD448	0	+	37880000	38340000	112,48,160
chr13	41480000	41560000	T1KDD449	0	+	41480000	41560000	112,48,160
chr13	42340000	42660000	T1KDD450	0	+	42340000	42660000	112,48,160
chr13	46900000	47920000	T1KDD451	0	+	46900000	47920000	112,48,160
chr13	48140000	48220000	T1KDD452	0	+	48140000	48220000	112,48,160
chr13	48600000	48940000	T1KDD453	0	+	48600000	48940000	112,48,160
chr13	52300000	52400000	T1KDD454	0	+	52300000	52400000	112,48,160
chr13	52880000	54520000	T1KDD455	0	+	52880000	54520000	112,48,160
chr13	54660000	57600000	T1KDD456	0	+	54660000	57600000	112,48,160
chr13	58040000	58760000	T1KDD457	0	+	58040000	58760000	112,48,160
chr13	61060000	61400000	T1KDD458	0	+	61060000	61400000	112,48,160
chr13	61480000	65640000	T1KDD459	0	+	61480000	65640000	112,48,160
chr13	65660000	66320000	T1KDD460	0	+	65660000	66320000	112,48,160
chr13	67440000	69820000	T1KDD461	0	+	67440000	69820000	112,48,160
chr13	69880000	70340000	T1KDD462	0	+	69880000	70340000	112,48,160
chr13	70640000	71460000	T1KDD463	0	+	70640000	71460000	112,48,160
chr13	71880000	72640000	T1KDD464	0	+	71880000	72640000	112,48,160
chr13	73080000	73680000	T1KDD465	0	+	73080000	73680000	112,48,160
chr13	74160000	75240000	T1KDD466	0	+	74160000	75240000	112,48,160
chr13	77340000	77680000	T1KDD467	0	+	77340000	77680000	112,48,160
chr13	78020000	78580000	T1KDD468	0	+	78020000	78580000	112,48,160
chr13	78700000	79300000	T1KDD469	0	+	78700000	79300000	112,48,160
chr13	80380000	80720000	T1KDD470	0	+	80380000	80720000	112,48,160
chr13	81080000	85760000	T1KDD471	0	+	81080000	85760000	112,48,160
chr13	86000000	86220000	T1KDD472	0	+	86000000	86220000	112,48,160
chr13	86260000	86860000	T1KDD473	0	+	86260000	86860000	112,48,160
chr13	87280000	87660000	T1KDD474	0	+	87280000	87660000	112,48,160
chr13	87700000	88900000	T1KDD475	0	+	87700000	88900000	112,48,160
chr13	89000000	89600000	T1KDD476	0	+	89000000	89600000	112,48,160
chr13	89760000	91000000	T1KDD477	0	+	89760000	91000000	112,48,160
chr13	91220000	91340000	T1KDD478	0	+	91220000	91340000	112,48,160
chr13	91400000	91720000	T1KDD479	0	+	91400000	91720000	112,48,160
chr13	91820000	93220000	T1KDD480	0	+	91820000	93220000	112,48,160
chr13	94440000	94540000	T1KDD481	0	+	94440000	94540000	112,48,160
chr13	94720000	95140000	T1KDD482	0	+	94720000	95140000	112,48,160
chr13	96100000	97200000	T1KDD483	0	+	96100000	97200000	112,48,160
chr13	97460000	97920000	T1KDD484	0	+	97460000	97920000	112,48,160
chr13	100840000	101100000	T1KDD485	0	+	100840000	101100000	112,48,160
chr13	101160000	102560000	T1KDD486	0	+	101160000	102560000	112,48,160
chr13	103360000	103680000	T1KDD487	0	+	103360000	103680000	112,48,160
chr13	104060000	104940000	T1KDD488	0	+	104060000	104940000	112,48,160
chr13	106580000	107120000	T1KDD489	0	+	106580000	107120000	112,48,160
chr13	107240000	107620000	T1KDD490	0	+	107240000	107620000	112,48,160
chr13	107880000	108080000	T1KDD491	0	+	107880000	108080000	112,48,160
chr13	108360000	108840000	T1KDD492	0	+	108360000	108840000	112,48,160
chr13	109420000	109640000	T1KDD493	0	+	109420000	109640000	112,48,160
chr13	110920000	111040000	T1KDD494	0	+	110920000	111040000	112,48,160
chr13	111300000	111460000	T1KDD495	0	+	111300000	111460000	112,48,160
chr13	111480000	111680000	T1KDD496	0	+	111480000	111680000	112,48,160
chr13	111780000	111800000	T1KDD497	0	+	111780000	111800000	112,48,160
chr13	111840000	112040000	T1KDD498	0	+	111840000	112040000	112,48,160
chr14	18300000	18340000	T1KDD499	0	+	18300000	18340000	112,48,160
chr14	18420000	18580000	T1KDD500	0	+	18420000	18580000	112,48,160
chr14	18620000	18700000	T1KDD501	0	+	18620000	18700000	112,48,160
chr14	19120000	19240000	T1KDD502	0	+	19120000	19240000	112,48,160
chr14	19300000	19440000	T1KDD503	0	+	19300000	19440000	112,48,160
chr14	19740000	20280000	T1KDD504	0	+	19740000	20280000	112,48,160
chr14	20880000	20960000	T1KDD505	0	+	20880000	20960000	112,48,160
chr14	21560000	22040000	T1KDD506	0	+	21560000	22040000	112,48,160
chr14	22660000	22740000	T1KDD507	0	+	22660000	22740000	112,48,160
chr14	23700000	23900000	T1KDD508	0	+	23700000	23900000	112,48,160
chr14	24460000	24800000	T1KDD509	0	+	24460000	24800000	112,48,160
chr14	25160000	26380000	T1KDD510	0	+	25160000	26380000	112,48,160
chr14	26620000	26840000	T1KDD511	0	+	26620000	26840000	112,48,160
chr14	27080000	29520000	T1KDD512	0	+	27080000	29520000	112,48,160
chr14	29940000	30520000	T1KDD513	0	+	29940000	30520000	112,48,160
chr14	30740000	30860000	T1KDD514	0	+	30740000	30860000	112,48,160
chr14	34340000	34440000	T1KDD515	0	+	34340000	34440000	112,48,160
chr14	35440000	35520000	T1KDD516	0	+	35440000	35520000	112,48,160
chr14	35900000	36260000	T1KDD517	0	+	35900000	36260000	112,48,160
chr14	36340000	36500000	T1KDD518	0	+	36340000	36500000	112,48,160
chr14	37600000	38980000	T1KDD519	0	+	37600000	38980000	112,48,160
chr14	39500000	40860000	T1KDD520	0	+	39500000	40860000	112,48,160
chr14	41140000	41580000	T1KDD521	0	+	41140000	41580000	112,48,160
chr14	41640000	44880000	T1KDD522	0	+	41640000	44880000	112,48,160
chr14	45300000	45740000	T1KDD523	0	+	45300000	45740000	112,48,160
chr14	45780000	47020000	T1KDD524	0	+	45780000	47020000	112,48,160
chr14	47700000	48560000	T1KDD525	0	+	47700000	48560000	112,48,160
chr14	49020000	49480000	T1KDD526	0	+	49020000	49480000	112,48,160
chr14	49520000	49540000	T1KDD527	0	+	49520000	49540000	112,48,160
chr14	51300000	51520000	T1KDD528	0	+	51300000	51520000	112,48,160
chr14	52140000	52420000	T1KDD529	0	+	52140000	52420000	112,48,160
chr14	53220000	53920000	T1KDD530	0	+	53220000	53920000	112,48,160
chr14	54060000	54160000	T1KDD531	0	+	54060000	54160000	112,48,160
chr14	56660000	57060000	T1KDD532	0	+	56660000	57060000	112,48,160
chr14	57420000	58060000	T1KDD533	0	+	57420000	58060000	112,48,160
chr14	59580000	59860000	T1KDD534	0	+	59580000	59860000	112,48,160
chr14	60360000	60620000	T1KDD535	0	+	60360000	60620000	112,48,160
chr14	61900000	62100000	T1KDD536	0	+	61900000	62100000	112,48,160
chr14	62180000	63360000	T1KDD537	0	+	62180000	63360000	112,48,160
chr14	66100000	66340000	T1KDD538	0	+	66100000	66340000	112,48,160
chr14	66660000	66940000	T1KDD539	0	+	66660000	66940000	112,48,160
chr14	70100000	70180000	T1KDD540	0	+	70100000	70180000	112,48,160
chr14	72080000	72400000	T1KDD541	0	+	72080000	72400000	112,48,160
chr14	77920000	79260000	T1KDD542	0	+	77920000	79260000	112,48,160
chr14	79920000	80840000	T1KDD543	0	+	79920000	80840000	112,48,160
chr14	81000000	81160000	T1KDD544	0	+	81000000	81160000	112,48,160
chr14	81280000	81420000	T1KDD545	0	+	81280000	81420000	112,48,160
chr14	81540000	81600000	T1KDD546	0	+	81540000	81600000	112,48,160
chr14	81640000	82820000	T1KDD547	0	+	81640000	82820000	112,48,160
chr14	83100000	83260000	T1KDD548	0	+	83100000	83260000	112,48,160
chr14	83340000	84000000	T1KDD549	0	+	83340000	84000000	112,48,160
chr14	84280000	84760000	T1KDD550	0	+	84280000	84760000	112,48,160
chr14	85640000	86260000	T1KDD551	0	+	85640000	86260000	112,48,160
chr14	86300000	87920000	T1KDD552	0	+	86300000	87920000	112,48,160
chr14	88020000	88360000	T1KDD553	0	+	88020000	88360000	112,48,160
chr14	88900000	89020000	T1KDD554	0	+	88900000	89020000	112,48,160
chr14	92180000	92320000	T1KDD555	0	+	92180000	92320000	112,48,160
chr14	94400000	94660000	T1KDD556	0	+	94400000	94660000	112,48,160
chr14	95580000	95980000	T1KDD557	0	+	95580000	95980000	112,48,160
chr14	96900000	99100000	T1KDD558	0	+	96900000	99100000	112,48,160
chr14	100920000	101520000	T1KDD559	0	+	100920000	101520000	112,48,160
chr14	106340000	106360000	T1KDD560	0	+	106340000	106360000	112,48,160
chr14	106760000	106780000	T1KDD561	0	+	106760000	106780000	112,48,160
chr14	106860000	106900000	T1KDD562	0	+	106860000	106900000	112,48,160
chr15	19840000	20040000	T1KDD563	0	+	19840000	20040000	112,48,160
chr15	20080000	20120000	T1KDD564	0	+	20080000	20120000	112,48,160
chr15	20180000	20440000	T1KDD565	0	+	20180000	20440000	112,48,160
chr15	20620000	20680000	T1KDD566	0	+	20620000	20680000	112,48,160
chr15	21260000	21280000	T1KDD567	0	+	21260000	21280000	112,48,160
chr15	21520000	21540000	T1KDD568	0	+	21520000	21540000	112,48,160
chr15	22220000	22280000	T1KDD569	0	+	22220000	22280000	112,48,160
chr15	23380000	24840000	T1KDD570	0	+	23380000	24840000	112,48,160
chr15	25140000	25340000	T1KDD571	0	+	25140000	25340000	112,48,160
chr15	25880000	27880000	T1KDD572	0	+	25880000	27880000	112,48,160
chr15	27980000	28000000	T1KDD573	0	+	27980000	28000000	112,48,160
chr15	29220000	29240000	T1KDD574	0	+	29220000	29240000	112,48,160
chr15	29280000	29340000	T1KDD575	0	+	29280000	29340000	112,48,160
chr15	33400000	33920000	T1KDD576	0	+	33400000	33920000	112,48,160
chr15	35080000	35260000	T1KDD577	0	+	35080000	35260000	112,48,160
chr15	37180000	37980000	T1KDD578	0	+	37180000	37980000	112,48,160
chr15	45640000	47180000	T1KDD579	0	+	45640000	47180000	112,48,160
chr15	47860000	48100000	T1KDD580	0	+	47860000	48100000	112,48,160
chr15	48360000	48740000	T1KDD581	0	+	48360000	48740000	112,48,160
chr15	49240000	49420000	T1KDD582	0	+	49240000	49420000	112,48,160
chr15	49500000	50260000	T1KDD583	0	+	49500000	50260000	112,48,160
chr15	52820000	53640000	T1KDD584	0	+	52820000	53640000	112,48,160
chr15	53740000	55160000	T1KDD585	0	+	53740000	55160000	112,48,160
chr15	56260000	56360000	T1KDD586	0	+	56260000	56360000	112,48,160
chr15	56500000	56620000	T1KDD587	0	+	56500000	56620000	112,48,160
chr15	57760000	57920000	T1KDD588	0	+	57760000	57920000	112,48,160
chr15	60020000	60320000	T1KDD589	0	+	60020000	60320000	112,48,160
chr15	60700000	60900000	T1KDD590	0	+	60700000	60900000	112,48,160
chr15	61240000	61820000	T1KDD591	0	+	61240000	61820000	112,48,160
chr15	62100000	62280000	T1KDD592	0	+	62100000	62280000	112,48,160
chr15	72840000	72960000	T1KDD593	0	+	72840000	72960000	112,48,160
chr15	79460000	79760000	T1KDD594	0	+	79460000	79760000	112,48,160
chr15	80260000	80400000	T1KDD595	0	+	80260000	80400000	112,48,160
chr15	81440000	82040000	T1KDD596	0	+	81440000	82040000	112,48,160
chr15	83880000	84020000	T1KDD597	0	+	83880000	84020000	112,48,160
chr15	85880000	86720000	T1KDD598	0	+	85880000	86720000	112,48,160
chr15	86960000	88220000	T1KDD599	0	+	86960000	88220000	112,48,160
chr15	88660000	88800000	T1KDD600	0	+	88660000	88800000	112,48,160
chr15	91120000	91260000	T1KDD601	0	+	91120000	91260000	112,48,160
chr15	91380000	91760000	T1KDD602	0	+	91380000	91760000	112,48,160
chr15	93100000	95240000	T1KDD603	0	+	93100000	95240000	112,48,160
chr15	95500000	96020000	T1KDD604	0	+	95500000	96020000	112,48,160
chr15	96640000	97880000	T1KDD605	0	+	96640000	97880000	112,48,160
chr15	97980000	98500000	T1KDD606	0	+	97980000	98500000	112,48,160
chr15	100220000	100560000	T1KDD607	0	+	100220000	100560000	112,48,160
chr15	101780000	101900000	T1KDD608	0	+	101780000	101900000	112,48,160
chr16	5140000	7020000	T1KDD609	0	+	5140000	7020000	112,48,160
chr16	7660000	8540000	T1KDD610	0	+	7660000	8540000	112,48,160
chr16	9300000	10020000	T1KDD611	0	+	9300000	10020000	112,48,160
chr16	12580000	12700000	T1KDD612	0	+	12580000	12700000	112,48,160
chr16	12840000	13900000	T1KDD613	0	+	12840000	13900000	112,48,160
chr16	16880000	16900000	T1KDD614	0	+	16880000	16900000	112,48,160
chr16	16980000	17200000	T1KDD615	0	+	16980000	17200000	112,48,160
chr16	17500000	18220000	T1KDD616	0	+	17500000	18220000	112,48,160
chr16	18660000	18740000	T1KDD617	0	+	18660000	18740000	112,48,160
chr16	19180000	19480000	T1KDD618	0	+	19180000	19480000	112,48,160
chr16	19980000	20280000	T1KDD619	0	+	19980000	20280000	112,48,160
chr16	20420000	20720000	T1KDD620	0	+	20420000	20720000	112,48,160
chr16	22580000	23060000	T1KDD621	0	+	22580000	23060000	112,48,160
chr16	25280000	27160000	T1KDD622	0	+	25280000	27160000	112,48,160
chr16	31260000	31380000	T1KDD623	0	+	31260000	31380000	112,48,160
chr16	31520000	31700000	T1KDD624	0	+	31520000	31700000	112,48,160
chr16	31780000	31860000	T1KDD625	0	+	31780000	31860000	112,48,160
chr16	31940000	32060000	T1KDD626	0	+	31940000	32060000	112,48,160
chr16	32100000	32140000	T1KDD627	0	+	32100000	32140000	112,48,160
chr16	32280000	32300000	T1KDD628	0	+	32280000	32300000	112,48,160
chr16	32380000	32500000	T1KDD629	0	+	32380000	32500000	112,48,160
chr16	32620000	32660000	T1KDD630	0	+	32620000	32660000	112,48,160
chr16	32800000	32840000	T1KDD631	0	+	32800000	32840000	112,48,160
chr16	32880000	32960000	T1KDD632	0	+	32880000	32960000	112,48,160
chr16	33020000	33060000	T1KDD633	0	+	33020000	33060000	112,48,160
chr16	33320000	33340000	T1KDD634	0	+	33320000	33340000	112,48,160
chr16	33500000	33520000	T1KDD635	0	+	33500000	33520000	112,48,160
chr16	33640000	33780000	T1KDD636	0	+	33640000	33780000	112,48,160
chr16	33820000	34180000	T1KDD637	0	+	33820000	34180000	112,48,160
chr16	35060000	35920000	T1KDD638	0	+	35060000	35920000	112,48,160
chr16	47700000	48100000	T1KDD639	0	+	47700000	48100000	112,48,160
chr16	48700000	48940000	T1KDD640	0	+	48700000	48940000	112,48,160
chr16	49080000	49280000	T1KDD641	0	+	49080000	49280000	112,48,160
chr16	51200000	51740000	T1KDD642	0	+	51200000	51740000	112,48,160
chr16	52000000	52440000	T1KDD643	0	+	52000000	52440000	112,48,160
chr16	58880000	59400000	T1KDD644	0	+	58880000	59400000	112,48,160
chr16	59940000	61760000	T1KDD645	0	+	59940000	61760000	112,48,160
chr16	62080000	63280000	T1KDD646	0	+	62080000	63280000	112,48,160
chr16	64640000	64860000	T1KDD647	0	+	64640000	64860000	112,48,160
chr16	70820000	70980000	T1KDD648	0	+	70820000	70980000	112,48,160
chr16	73640000	73860000	T1KDD649	0	+	73640000	73860000	112,48,160
chr16	73920000	74260000	T1KDD650	0	+	73920000	74260000	112,48,160
chr16	75940000	76260000	T1KDD651	0	+	75940000	76260000	112,48,160
chr16	76680000	77160000	T1KDD652	0	+	76680000	77160000	112,48,160
chr16	77240000	77560000	T1KDD653	0	+	77240000	77560000	112,48,160
chr16	79660000	80260000	T1KDD654	0	+	79660000	80260000	112,48,160
chr16	80380000	80920000	T1KDD655	0	+	80380000	80920000	112,48,160
chr16	82780000	83780000	T1KDD656	0	+	82780000	83780000	112,48,160
chr17	3060000	3480000	T1KDD657	0	+	3060000	3480000	112,48,160
chr17	5600000	6040000	T1KDD658	0	+	5600000	6040000	112,48,160
chr17	6100000	6400000	T1KDD659	0	+	6100000	6400000	112,48,160
chr17	6720000	6900000	T1KDD660	0	+	6720000	6900000	112,48,160
chr17	10400000	10600000	T1KDD661	0	+	10400000	10600000	112,48,160
chr17	10880000	11940000	T1KDD662	0	+	10880000	11940000	112,48,160
chr17	13040000	13320000	T1KDD663	0	+	13040000	13320000	112,48,160
chr17	14320000	15060000	T1KDD664	0	+	14320000	15060000	112,48,160
chr17	15100000	15160000	T1KDD665	0	+	15100000	15160000	112,48,160
chr17	21520000	21860000	T1KDD666	0	+	21520000	21860000	112,48,160
chr17	22040000	22720000	T1KDD667	0	+	22040000	22720000	112,48,160
chr17	26720000	26780000	T1KDD668	0	+	26720000	26780000	112,48,160
chr17	26940000	27220000	T1KDD669	0	+	26940000	27220000	112,48,160
chr17	27660000	27740000	T1KDD670	0	+	27660000	27740000	112,48,160
chr17	33060000	33220000	T1KDD671	0	+	33060000	33220000	112,48,160
chr17	33320000	33620000	T1KDD672	0	+	33320000	33620000	112,48,160
chr17	33800000	33920000	T1KDD673	0	+	33800000	33920000	112,48,160
chr17	34000000	34100000	T1KDD674	0	+	34000000	34100000	112,48,160
chr17	35260000	35400000	T1KDD675	0	+	35260000	35400000	112,48,160
chr17	40820000	40860000	T1KDD676	0	+	40820000	40860000	112,48,160
chr17	41080000	41220000	T1KDD677	0	+	41080000	41220000	112,48,160
chr17	51300000	52540000	T1KDD678	0	+	51300000	52540000	112,48,160
chr17	52580000	54880000	T1KDD679	0	+	52580000	54880000	112,48,160
chr17	55100000	55260000	T1KDD680	0	+	55100000	55260000	112,48,160
chr17	55860000	56440000	T1KDD681	0	+	55860000	56440000	112,48,160
chr17	62100000	62400000	T1KDD682	0	+	62100000	62400000	112,48,160
chr17	68980000	69220000	T1KDD683	0	+	68980000	69220000	112,48,160
chr17	69620000	70020000	T1KDD684	0	+	69620000	70020000	112,48,160
chr17	70660000	71600000	T1KDD685	0	+	70660000	71600000	112,48,160
chr17	71800000	72100000	T1KDD686	0	+	71800000	72100000	112,48,160
chr17	72760000	72840000	T1KDD687	0	+	72760000	72840000	112,48,160
chr18	40000	100000	T1KDD688	0	+	40000	100000	112,48,160
chr18	840000	2500000	T1KDD689	0	+	840000	2500000	112,48,160
chr18	4480000	5380000	T1KDD690	0	+	4480000	5380000	112,48,160
chr18	10880000	11020000	T1KDD691	0	+	10880000	11020000	112,48,160
chr18	11180000	11540000	T1KDD692	0	+	11180000	11540000	112,48,160
chr18	12140000	12220000	T1KDD693	0	+	12140000	12220000	112,48,160
chr18	13820000	14080000	T1KDD694	0	+	13820000	14080000	112,48,160
chr18	14140000	15240000	T1KDD695	0	+	14140000	15240000	112,48,160
chr18	15300000	15400000	T1KDD696	0	+	15300000	15400000	112,48,160
chr18	25380000	26000000	T1KDD697	0	+	25380000	26000000	112,48,160
chr18	26100000	26220000	T1KDD698	0	+	26100000	26220000	112,48,160
chr18	27040000	27520000	T1KDD699	0	+	27040000	27520000	112,48,160
chr18	28200000	30860000	T1KDD700	0	+	28200000	30860000	112,48,160
chr18	32160000	32260000	T1KDD701	0	+	32160000	32260000	112,48,160
chr18	32480000	32700000	T1KDD702	0	+	32480000	32700000	112,48,160
chr18	32780000	33360000	T1KDD703	0	+	32780000	33360000	112,48,160
chr18	33780000	34480000	T1KDD704	0	+	33780000	34480000	112,48,160
chr18	35760000	35860000	T1KDD705	0	+	35760000	35860000	112,48,160
chr18	36960000	37220000	T1KDD706	0	+	36960000	37220000	112,48,160
chr18	37580000	39600000	T1KDD707	0	+	37580000	39600000	112,48,160
chr18	39800000	40220000	T1KDD708	0	+	39800000	40220000	112,48,160
chr18	40480000	40860000	T1KDD709	0	+	40480000	40860000	112,48,160
chr18	41200000	41340000	T1KDD710	0	+	41200000	41340000	112,48,160
chr18	41780000	41900000	T1KDD711	0	+	41780000	41900000	112,48,160
chr18	42160000	42260000	T1KDD712	0	+	42160000	42260000	112,48,160
chr18	42320000	43560000	T1KDD713	0	+	42320000	43560000	112,48,160
chr18	47280000	47740000	T1KDD714	0	+	47280000	47740000	112,48,160
chr18	51200000	51700000	T1KDD715	0	+	51200000	51700000	112,48,160
chr18	51820000	52440000	T1KDD716	0	+	51820000	52440000	112,48,160
chr18	52480000	54100000	T1KDD717	0	+	52480000	54100000	112,48,160
chr18	54400000	55220000	T1KDD718	0	+	54400000	55220000	112,48,160
chr18	55600000	55740000	T1KDD719	0	+	55600000	55740000	112,48,160
chr18	55900000	56560000	T1KDD720	0	+	55900000	56560000	112,48,160
chr18	57020000	57540000	T1KDD721	0	+	57020000	57540000	112,48,160
chr18	60000000	60500000	T1KDD722	0	+	60000000	60500000	112,48,160
chr18	60560000	61500000	T1KDD723	0	+	60560000	61500000	112,48,160
chr18	61640000	62060000	T1KDD724	0	+	61640000	62060000	112,48,160
chr18	63520000	63820000	T1KDD725	0	+	63520000	63820000	112,48,160
chr18	64040000	64660000	T1KDD726	0	+	64040000	64660000	112,48,160
chr18	65100000	66480000	T1KDD727	0	+	65100000	66480000	112,48,160
chr18	66580000	67180000	T1KDD728	0	+	66580000	67180000	112,48,160
chr18	67240000	67440000	T1KDD729	0	+	67240000	67440000	112,48,160
chr18	67540000	68200000	T1KDD730	0	+	67540000	68200000	112,48,160
chr18	68740000	69980000	T1KDD731	0	+	68740000	69980000	112,48,160
chr18	70460000	72940000	T1KDD732	0	+	70460000	72940000	112,48,160
chr18	73020000	74100000	T1KDD733	0	+	73020000	74100000	112,48,160
chr18	75280000	76340000	T1KDD734	0	+	75280000	76340000	112,48,160
chr18	76720000	76800000	T1KDD735	0	+	76720000	76800000	112,48,160
chr18	77140000	77420000	T1KDD736	0	+	77140000	77420000	112,48,160
chr18	77460000	78500000	T1KDD737	0	+	77460000	78500000	112,48,160
chr18	78640000	78940000	T1KDD738	0	+	78640000	78940000	112,48,160
chr18	79540000	79580000	T1KDD739	0	+	79540000	79580000	112,48,160
chr18	79600000	79620000	T1KDD740	0	+	79600000	79620000	112,48,160
chr18	79720000	79940000	T1KDD741	0	+	79720000	79940000	112,48,160
chr19	6880000	7040000	T1KDD742	0	+	6880000	7040000	112,48,160
chr19	8660000	8780000	T1KDD743	0	+	8660000	8780000	112,48,160
chr19	8840000	9040000	T1KDD744	0	+	8840000	9040000	112,48,160
chr19	9160000	9280000	T1KDD745	0	+	9160000	9280000	112,48,160
chr19	13300000	13580000	T1KDD746	0	+	13300000	13580000	112,48,160
chr19	14580000	15080000	T1KDD747	0	+	14580000	15080000	112,48,160
chr19	15560000	16020000	T1KDD748	0	+	15560000	16020000	112,48,160
chr19	20440000	20620000	T1KDD749	0	+	20440000	20620000	112,48,160
chr19	23020000	23100000	T1KDD750	0	+	23020000	23100000	112,48,160
chr19	23420000	23580000	T1KDD751	0	+	23420000	23580000	112,48,160
chr19	23960000	24020000	T1KDD752	0	+	23960000	24020000	112,48,160
chr19	27800000	27960000	T1KDD753	0	+	27800000	27960000	112,48,160
chr19	28000000	28100000	T1KDD754	0	+	28000000	28100000	112,48,160
chr19	28340000	28400000	T1KDD755	0	+	28340000	28400000	112,48,160
chr19	28500000	28700000	T1KDD756	0	+	28500000	28700000	112,48,160
chr19	29020000	29200000	T1KDD757	0	+	29020000	29200000	112,48,160
chr19	29280000	29500000	T1KDD758	0	+	29280000	29500000	112,48,160
chr19	30800000	31060000	T1KDD759	0	+	30800000	31060000	112,48,160
chr19	34520000	34600000	T1KDD760	0	+	34520000	34600000	112,48,160
chr19	34860000	34920000	T1KDD761	0	+	34860000	34920000	112,48,160
chr19	37820000	37880000	T1KDD762	0	+	37820000	37880000	112,48,160
chr19	39560000	39760000	T1KDD763	0	+	39560000	39760000	112,48,160
chr19	40940000	41100000	T1KDD764	0	+	40940000	41100000	112,48,160
chr19	41680000	41740000	T1KDD765	0	+	41680000	41740000	112,48,160
chr19	42580000	43420000	T1KDD766	0	+	42580000	43420000	112,48,160
chr19	51200000	51320000	T1KDD767	0	+	51200000	51320000	112,48,160
chr19	51440000	51660000	T1KDD768	0	+	51440000	51660000	112,48,160
chr19	51740000	51840000	T1KDD769	0	+	51740000	51840000	112,48,160
chr19	53580000	53740000	T1KDD770	0	+	53580000	53740000	112,48,160
chr19	55700000	56060000	T1KDD771	0	+	55700000	56060000	112,48,160
chr19	56600000	57180000	T1KDD772	0	+	56600000	57180000	112,48,160
chr2	300000	580000	T1KDD773	0	+	300000	580000	112,48,160
chr2	1160000	1220000	T1KDD774	0	+	1160000	1220000	112,48,160
chr2	1260000	1320000	T1KDD775	0	+	1260000	1320000	112,48,160
chr2	1400000	1460000	T1KDD776	0	+	1400000	1460000	112,48,160
chr2	2020000	3260000	T1KDD777	0	+	2020000	3260000	112,48,160
chr2	3800000	4320000	T1KDD778	0	+	3800000	4320000	112,48,160
chr2	4360000	5360000	T1KDD779	0	+	4360000	5360000	112,48,160
chr2	5760000	6060000	T1KDD780	0	+	5760000	6060000	112,48,160
chr2	6260000	6820000	T1KDD781	0	+	6260000	6820000	112,48,160
chr2	7140000	7400000	T1KDD782	0	+	7140000	7400000	112,48,160
chr2	7460000	8120000	T1KDD783	0	+	7460000	8120000	112,48,160
chr2	11880000	12060000	T1KDD784	0	+	11880000	12060000	112,48,160
chr2	12280000	12420000	T1KDD785	0	+	12280000	12420000	112,48,160
chr2	13060000	15160000	T1KDD786	0	+	13060000	15160000	112,48,160
chr2	16800000	17020000	T1KDD787	0	+	16800000	17020000	112,48,160
chr2	17200000	17500000	T1KDD788	0	+	17200000	17500000	112,48,160
chr2	17920000	18140000	T1KDD789	0	+	17920000	18140000	112,48,160
chr2	19400000	19860000	T1KDD790	0	+	19400000	19860000	112,48,160
chr2	20820000	21040000	T1KDD791	0	+	20820000	21040000	112,48,160
chr2	21300000	23340000	T1KDD792	0	+	21300000	23340000	112,48,160
chr2	29680000	30020000	T1KDD793	0	+	29680000	30020000	112,48,160
chr2	31360000	31840000	T1KDD794	0	+	31360000	31840000	112,48,160
chr2	33600000	34300000	T1KDD795	0	+	33600000	34300000	112,48,160
chr2	34360000	36240000	T1KDD796	0	+	34360000	36240000	112,48,160
chr2	36340000	36360000	T1KDD797	0	+	36340000	36360000	112,48,160
chr2	38120000	38300000	T1KDD798	0	+	38120000	38300000	112,48,160
chr2	39800000	40080000	T1KDD799	0	+	39800000	40080000	112,48,160
chr2	40880000	41300000	T1KDD800	0	+	40880000	41300000	112,48,160
chr2	41420000	41840000	T1KDD801	0	+	41420000	41840000	112,48,160
chr2	44780000	44920000	T1KDD802	0	+	44780000	44920000	112,48,160
chr2	45080000	45360000	T1KDD803	0	+	45080000	45360000	112,48,160
chr2	47960000	48080000	T1KDD804	0	+	47960000	48080000	112,48,160
chr2	48760000	49680000	T1KDD805	0	+	48760000	49680000	112,48,160
chr2	50760000	50960000	T1KDD806	0	+	50760000	50960000	112,48,160
chr2	51000000	52040000	T1KDD807	0	+	51000000	52040000	112,48,160
chr2	52240000	53700000	T1KDD808	0	+	52240000	53700000	112,48,160
chr2	55740000	56000000	T1KDD809	0	+	55740000	56000000	112,48,160
chr2	56200000	56700000	T1KDD810	0	+	56200000	56700000	112,48,160
chr2	56760000	57360000	T1KDD811	0	+	56760000	57360000	112,48,160
chr2	57560000	57880000	T1KDD812	0	+	57560000	57880000	112,48,160
chr2	57920000	58040000	T1KDD813	0	+	57920000	58040000	112,48,160
chr2	58240000	58420000	T1KDD814	0	+	58240000	58420000	112,48,160
chr2	58580000	58760000	T1KDD815	0	+	58580000	58760000	112,48,160
chr2	58780000	60300000	T1KDD816	0	+	58780000	60300000	112,48,160
chr2	63080000	63480000	T1KDD817	0	+	63080000	63480000	112,48,160
chr2	65740000	66300000	T1KDD818	0	+	65740000	66300000	112,48,160
chr2	66920000	67200000	T1KDD819	0	+	66920000	67200000	112,48,160
chr2	67660000	68020000	T1KDD820	0	+	67660000	68020000	112,48,160
chr2	71800000	71840000	T1KDD821	0	+	71800000	71840000	112,48,160
chr2	71880000	72100000	T1KDD822	0	+	71880000	72100000	112,48,160
chr2	75220000	75620000	T1KDD823	0	+	75220000	75620000	112,48,160
chr2	75720000	76600000	T1KDD824	0	+	75720000	76600000	112,48,160
chr2	76700000	78940000	T1KDD825	0	+	76700000	78940000	112,48,160
chr2	79000000	79840000	T1KDD826	0	+	79000000	79840000	112,48,160
chr2	80100000	80280000	T1KDD827	0	+	80100000	80280000	112,48,160
chr2	80340000	84420000	T1KDD828	0	+	80340000	84420000	112,48,160
chr2	84540000	84860000	T1KDD829	0	+	84540000	84860000	112,48,160
chr2	87380000	87460000	T1KDD830	0	+	87380000	87460000	112,48,160
chr2	88220000	88540000	T1KDD831	0	+	88220000	88540000	112,48,160
chr2	88740000	89040000	T1KDD832	0	+	88740000	89040000	112,48,160
chr2	89080000	89320000	T1KDD833	0	+	89080000	89320000	112,48,160
chr2	89580000	89700000	T1KDD834	0	+	89580000	89700000	112,48,160
chr2	89740000	89780000	T1KDD835	0	+	89740000	89780000	112,48,160
chr2	89840000	89920000	T1KDD836	0	+	89840000	89920000	112,48,160
chr2	89960000	90220000	T1KDD837	0	+	89960000	90220000	112,48,160
chr2	91440000	91620000	T1KDD838	0	+	91440000	91620000	112,48,160
chr2	91660000	91780000	T1KDD839	0	+	91660000	91780000	112,48,160
chr2	91840000	92020000	T1KDD840	0	+	91840000	92020000	112,48,160
chr2	92060000	92080000	T1KDD841	0	+	92060000	92080000	112,48,160
chr2	94180000	94300000	T1KDD842	0	+	94180000	94300000	112,48,160
chr2	94480000	94980000	T1KDD843	0	+	94480000	94980000	112,48,160
chr2	95420000	95440000	T1KDD844	0	+	95420000	95440000	112,48,160
chr2	95480000	95600000	T1KDD845	0	+	95480000	95600000	112,48,160
chr2	95640000	95860000	T1KDD846	0	+	95640000	95860000	112,48,160
chr2	98200000	98380000	T1KDD847	0	+	98200000	98380000	112,48,160
chr2	98960000	99060000	T1KDD848	0	+	98960000	99060000	112,48,160
chr2	100440000	100560000	T1KDD849	0	+	100440000	100560000	112,48,160
chr2	101900000	101980000	T1KDD850	0	+	101900000	101980000	112,48,160
chr2	102260000	102600000	T1KDD851	0	+	102260000	102600000	112,48,160
chr2	102860000	104840000	T1KDD852	0	+	102860000	104840000	112,48,160
chr2	104880000	105020000	T1KDD853	0	+	104880000	105020000	112,48,160
chr2	105120000	105220000	T1KDD854	0	+	105120000	105220000	112,48,160
chr2	105620000	105700000	T1KDD855	0	+	105620000	105700000	112,48,160
chr2	105900000	106020000	T1KDD856	0	+	105900000	106020000	112,48,160
chr2	106300000	106440000	T1KDD857	0	+	106300000	106440000	112,48,160
chr2	106600000	106840000	T1KDD858	0	+	106600000	106840000	112,48,160
chr2	106900000	107240000	T1KDD859	0	+	106900000	107240000	112,48,160
chr2	107840000	108340000	T1KDD860	0	+	107840000	108340000	112,48,160
chr2	112780000	113120000	T1KDD861	0	+	112780000	113120000	112,48,160
chr2	113980000	115920000	T1KDD862	0	+	113980000	115920000	112,48,160
chr2	116040000	116880000	T1KDD863	0	+	116040000	116880000	112,48,160
chr2	116940000	116960000	T1KDD864	0	+	116940000	116960000	112,48,160
chr2	116980000	117800000	T1KDD865	0	+	116980000	117800000	112,48,160
chr2	117840000	117920000	T1KDD866	0	+	117840000	117920000	112,48,160
chr2	118120000	118180000	T1KDD867	0	+	118120000	118180000	112,48,160
chr2	118220000	118800000	T1KDD868	0	+	118220000	118800000	112,48,160
chr2	118900000	119120000	T1KDD869	0	+	118900000	119120000	112,48,160
chr2	122040000	126620000	T1KDD870	0	+	122040000	126620000	112,48,160
chr2	126680000	126960000	T1KDD871	0	+	126680000	126960000	112,48,160
chr2	129460000	129660000	T1KDD872	0	+	129460000	129660000	112,48,160
chr2	131760000	132000000	T1KDD873	0	+	131760000	132000000	112,48,160
chr2	132040000	132340000	T1KDD874	0	+	132040000	132340000	112,48,160
chr2	132680000	133520000	T1KDD875	0	+	132680000	133520000	112,48,160
chr2	134780000	134880000	T1KDD876	0	+	134780000	134880000	112,48,160
chr2	135200000	135440000	T1KDD877	0	+	135200000	135440000	112,48,160
chr2	136040000	137840000	T1KDD878	0	+	136040000	137840000	112,48,160
chr2	138840000	140980000	T1KDD879	0	+	138840000	140980000	112,48,160
chr2	141160000	141460000	T1KDD880	0	+	141160000	141460000	112,48,160
chr2	141860000	142100000	T1KDD881	0	+	141860000	142100000	112,48,160
chr2	142200000	142660000	T1KDD882	0	+	142200000	142660000	112,48,160
chr2	142700000	142980000	T1KDD883	0	+	142700000	142980000	112,48,160
chr2	143040000	143100000	T1KDD884	0	+	143040000	143100000	112,48,160
chr2	143300000	143480000	T1KDD885	0	+	143300000	143480000	112,48,160
chr2	144560000	147840000	T1KDD886	0	+	144560000	147840000	112,48,160
chr2	148520000	148640000	T1KDD887	0	+	148520000	148640000	112,48,160
chr2	148820000	148920000	T1KDD888	0	+	148820000	148920000	112,48,160
chr2	149720000	150400000	T1KDD889	0	+	149720000	150400000	112,48,160
chr2	150520000	151400000	T1KDD890	0	+	150520000	151400000	112,48,160
chr2	152760000	154040000	T1KDD891	0	+	152760000	154040000	112,48,160
chr2	154080000	154140000	T1KDD892	0	+	154080000	154140000	112,48,160
chr2	154240000	154340000	T1KDD893	0	+	154240000	154340000	112,48,160
chr2	154760000	155140000	T1KDD894	0	+	154760000	155140000	112,48,160
chr2	155380000	155700000	T1KDD895	0	+	155380000	155700000	112,48,160
chr2	155740000	156300000	T1KDD896	0	+	155740000	156300000	112,48,160
chr2	156600000	157760000	T1KDD897	0	+	156600000	157760000	112,48,160
chr2	157920000	158000000	T1KDD898	0	+	157920000	158000000	112,48,160
chr2	158040000	158400000	T1KDD899	0	+	158040000	158400000	112,48,160
chr2	160720000	160900000	T1KDD900	0	+	160720000	160900000	112,48,160
chr2	161440000	161940000	T1KDD901	0	+	161440000	161940000	112,48,160
chr2	163200000	163320000	T1KDD902	0	+	163200000	163320000	112,48,160
chr2	163880000	164420000	T1KDD903	0	+	163880000	164420000	112,48,160
chr2	165660000	165860000	T1KDD904	0	+	165660000	165860000	112,48,160
chr2	166560000	167180000	T1KDD905	0	+	166560000	167180000	112,48,160
chr2	167360000	167940000	T1KDD906	0	+	167360000	167940000	112,48,160
chr2	170440000	170660000	T1KDD907	0	+	170440000	170660000	112,48,160
chr2	173460000	173720000	T1KDD908	0	+	173460000	173720000	112,48,160
chr2	180020000	180960000	T1KDD909	0	+	180020000	180960000	112,48,160
chr2	181120000	181840000	T1KDD910	0	+	181120000	181840000	112,48,160
chr2	182140000	182620000	T1KDD911	0	+	182140000	182620000	112,48,160
chr2	183260000	184580000	T1KDD912	0	+	183260000	184580000	112,48,160
chr2	184640000	185200000	T1KDD913	0	+	184640000	185200000	112,48,160
chr2	185300000	186440000	T1KDD914	0	+	185300000	186440000	112,48,160
chr2	186720000	187440000	T1KDD915	0	+	186720000	187440000	112,48,160
chr2	187620000	188240000	T1KDD916	0	+	187620000	188240000	112,48,160
chr2	188400000	188480000	T1KDD917	0	+	188400000	188480000	112,48,160
chr2	188540000	188960000	T1KDD918	0	+	188540000	188960000	112,48,160
chr2	189920000	190020000	T1KDD919	0	+	189920000	190020000	112,48,160
chr2	191720000	191780000	T1KDD920	0	+	191720000	191780000	112,48,160
chr2	192220000	195020000	T1KDD921	0	+	192220000	195020000	112,48,160
chr2	195060000	195560000	T1KDD922	0	+	195060000	195560000	112,48,160
chr2	195740000	196060000	T1KDD923	0	+	195740000	196060000	112,48,160
chr2	198380000	199420000	T1KDD924	0	+	198380000	199420000	112,48,160
chr2	199500000	199840000	T1KDD925	0	+	199500000	199840000	112,48,160
chr2	200020000	200280000	T1KDD926	0	+	200020000	200280000	112,48,160
chr2	200580000	200700000	T1KDD927	0	+	200580000	200700000	112,48,160
chr2	203600000	203900000	T1KDD928	0	+	203600000	203900000	112,48,160
chr2	203940000	204260000	T1KDD929	0	+	203940000	204260000	112,48,160
chr2	204360000	204680000	T1KDD930	0	+	204360000	204680000	112,48,160
chr2	206820000	206980000	T1KDD931	0	+	206820000	206980000	112,48,160
chr2	208420000	209320000	T1KDD932	0	+	208420000	209320000	112,48,160
chr2	209600000	209960000	T1KDD933	0	+	209600000	209960000	112,48,160
chr2	210260000	210400000	T1KDD934	0	+	210260000	210400000	112,48,160
chr2	210760000	211020000	T1KDD935	0	+	210760000	211020000	112,48,160
chr2	211100000	211380000	T1KDD936	0	+	211100000	211380000	112,48,160
chr2	212600000	212860000	T1KDD937	0	+	212600000	212860000	112,48,160
chr2	213340000	214720000	T1KDD938	0	+	213340000	214720000	112,48,160
chr2	214840000	214960000	T1KDD939	0	+	214840000	214960000	112,48,160
chr2	215080000	215300000	T1KDD940	0	+	215080000	215300000	112,48,160
chr2	215460000	215920000	T1KDD941	0	+	215460000	215920000	112,48,160
chr2	219780000	220660000	T1KDD942	0	+	219780000	220660000	112,48,160
chr2	221620000	222240000	T1KDD943	0	+	221620000	222240000	112,48,160
chr2	223060000	223680000	T1KDD944	0	+	223060000	223680000	112,48,160
chr2	224000000	224460000	T1KDD945	0	+	224000000	224460000	112,48,160
chr2	224600000	226440000	T1KDD946	0	+	224600000	226440000	112,48,160
chr2	227000000	227100000	T1KDD947	0	+	227000000	227100000	112,48,160
chr2	227240000	227320000	T1KDD948	0	+	227240000	227320000	112,48,160
chr2	227580000	227860000	T1KDD949	0	+	227580000	227860000	112,48,160
chr2	228240000	228320000	T1KDD950	0	+	228240000	228320000	112,48,160
chr2	228700000	229760000	T1KDD951	0	+	228700000	229760000	112,48,160
chr2	230080000	230600000	T1KDD952	0	+	230080000	230600000	112,48,160
chr2	233580000	233820000	T1KDD953	0	+	233580000	233820000	112,48,160
chr2	233860000	234480000	T1KDD954	0	+	233860000	234480000	112,48,160
chr2	234560000	234840000	T1KDD955	0	+	234560000	234840000	112,48,160
chr2	235140000	235440000	T1KDD956	0	+	235140000	235440000	112,48,160
chr2	236760000	236980000	T1KDD957	0	+	236760000	236980000	112,48,160
chr2	238520000	238840000	T1KDD958	0	+	238520000	238840000	112,48,160
chr2	239420000	239920000	T1KDD959	0	+	239420000	239920000	112,48,160
chr20	60000	200000	T1KDD960	0	+	60000	200000	112,48,160
chr20	1520000	1740000	T1KDD961	0	+	1520000	1740000	112,48,160
chr20	4260000	4580000	T1KDD962	0	+	4260000	4580000	112,48,160
chr20	5240000	5520000	T1KDD963	0	+	5240000	5520000	112,48,160
chr20	6880000	7920000	T1KDD964	0	+	6880000	7920000	112,48,160
chr20	9620000	10320000	T1KDD965	0	+	9620000	10320000	112,48,160
chr20	10720000	11060000	T1KDD966	0	+	10720000	11060000	112,48,160
chr20	11300000	11880000	T1KDD967	0	+	11300000	11880000	112,48,160
chr20	11920000	12900000	T1KDD968	0	+	11920000	12900000	112,48,160
chr20	16780000	17480000	T1KDD969	0	+	16780000	17480000	112,48,160
chr20	18700000	19180000	T1KDD970	0	+	18700000	19180000	112,48,160
chr20	19220000	19620000	T1KDD971	0	+	19220000	19620000	112,48,160
chr20	20100000	20360000	T1KDD972	0	+	20100000	20360000	112,48,160
chr20	20880000	21100000	T1KDD973	0	+	20880000	21100000	112,48,160
chr20	21400000	21500000	T1KDD974	0	+	21400000	21500000	112,48,160
chr20	21540000	21940000	T1KDD975	0	+	21540000	21940000	112,48,160
chr20	21980000	22560000	T1KDD976	0	+	21980000	22560000	112,48,160
chr20	23460000	23920000	T1KDD977	0	+	23460000	23920000	112,48,160
chr20	24020000	24440000	T1KDD978	0	+	24020000	24440000	112,48,160
chr20	24520000	24900000	T1KDD979	0	+	24520000	24900000	112,48,160
chr20	25880000	26020000	T1KDD980	0	+	25880000	26020000	112,48,160
chr20	26060000	26300000	T1KDD981	0	+	26060000	26300000	112,48,160
chr20	29020000	29140000	T1KDD982	0	+	29020000	29140000	112,48,160
chr20	29280000	29840000	T1KDD983	0	+	29280000	29840000	112,48,160
chr20	30160000	30440000	T1KDD984	0	+	30160000	30440000	112,48,160
chr20	30480000	30780000	T1KDD985	0	+	30480000	30780000	112,48,160
chr20	30800000	30940000	T1KDD986	0	+	30800000	30940000	112,48,160
chr20	31240000	31500000	T1KDD987	0	+	31240000	31500000	112,48,160
chr20	39120000	39840000	T1KDD988	0	+	39120000	39840000	112,48,160
chr20	40000000	40160000	T1KDD989	0	+	40000000	40160000	112,48,160
chr20	40280000	40640000	T1KDD990	0	+	40280000	40640000	112,48,160
chr20	40720000	40940000	T1KDD991	0	+	40720000	40940000	112,48,160
chr20	41640000	43440000	T1KDD992	0	+	41640000	43440000	112,48,160
chr20	45120000	45240000	T1KDD993	0	+	45120000	45240000	112,48,160
chr20	45480000	45760000	T1KDD994	0	+	45480000	45760000	112,48,160
chr20	52560000	52740000	T1KDD995	0	+	52560000	52740000	112,48,160
chr20	54260000	54600000	T1KDD996	0	+	54260000	54600000	112,48,160
chr20	54700000	54980000	T1KDD997	0	+	54700000	54980000	112,48,160
chr20	55240000	56340000	T1KDD998	0	+	55240000	56340000	112,48,160
chr20	59540000	59840000	T1KDD999	0	+	59540000	59840000	112,48,160
chr20	60220000	60440000	T1KDD1000	0	+	60220000	60440000	112,48,160
chr20	60560000	61120000	T1KDD1001	0	+	60560000	61120000	112,48,160
chr21	8740000	8800000	T1KDD1002	0	+	8740000	8800000	112,48,160
chr21	8840000	8860000	T1KDD1003	0	+	8840000	8860000	112,48,160
chr21	8980000	9060000	T1KDD1004	0	+	8980000	9060000	112,48,160
chr21	9620000	9660000	T1KDD1005	0	+	9620000	9660000	112,48,160
chr21	9700000	9900000	T1KDD1006	0	+	9700000	9900000	112,48,160
chr21	10100000	10160000	T1KDD1007	0	+	10100000	10160000	112,48,160
chr21	10260000	10280000	T1KDD1008	0	+	10260000	10280000	112,48,160
chr21	10320000	10440000	T1KDD1009	0	+	10320000	10440000	112,48,160
chr21	13360000	13600000	T1KDD1010	0	+	13360000	13600000	112,48,160
chr21	13800000	13940000	T1KDD1011	0	+	13800000	13940000	112,48,160
chr21	13980000	14020000	T1KDD1012	0	+	13980000	14020000	112,48,160
chr21	14060000	14200000	T1KDD1013	0	+	14060000	14200000	112,48,160
chr21	14460000	14960000	T1KDD1014	0	+	14460000	14960000	112,48,160
chr21	15220000	15720000	T1KDD1015	0	+	15220000	15720000	112,48,160
chr21	16640000	17160000	T1KDD1016	0	+	16640000	17160000	112,48,160
chr21	17300000	17380000	T1KDD1017	0	+	17300000	17380000	112,48,160
chr21	17740000	17780000	T1KDD1018	0	+	17740000	17780000	112,48,160
chr21	17820000	18800000	T1KDD1019	0	+	17820000	18800000	112,48,160
chr21	19040000	19760000	T1KDD1020	0	+	19040000	19760000	112,48,160
chr21	19800000	20960000	T1KDD1021	0	+	19800000	20960000	112,48,160
chr21	21120000	22120000	T1KDD1022	0	+	21120000	22120000	112,48,160
chr21	22280000	25560000	T1KDD1023	0	+	22280000	25560000	112,48,160
chr21	25800000	25880000	T1KDD1024	0	+	25800000	25880000	112,48,160
chr21	26180000	26700000	T1KDD1025	0	+	26180000	26700000	112,48,160
chr21	27880000	27960000	T1KDD1026	0	+	27880000	27960000	112,48,160
chr21	28340000	28500000	T1KDD1027	0	+	28340000	28500000	112,48,160
chr21	29380000	31080000	T1KDD1028	0	+	29380000	31080000	112,48,160
chr21	32840000	32940000	T1KDD1029	0	+	32840000	32940000	112,48,160
chr21	34220000	34340000	T1KDD1030	0	+	34220000	34340000	112,48,160
chr21	35520000	35780000	T1KDD1031	0	+	35520000	35780000	112,48,160
chr21	37720000	38120000	T1KDD1032	0	+	37720000	38120000	112,48,160
chr21	39800000	40320000	T1KDD1033	0	+	39800000	40320000	112,48,160
chr21	40860000	41040000	T1KDD1034	0	+	40860000	41040000	112,48,160
chr22	10760000	10800000	T1KDD1035	0	+	10760000	10800000	112,48,160
chr22	10920000	10980000	T1KDD1036	0	+	10920000	10980000	112,48,160
chr22	11020000	11080000	T1KDD1037	0	+	11020000	11080000	112,48,160
chr22	11820000	11840000	T1KDD1038	0	+	11820000	11840000	112,48,160
chr22	11920000	11940000	T1KDD1039	0	+	11920000	11940000	112,48,160
chr22	12200000	12240000	T1KDD1040	0	+	12200000	12240000	112,48,160
chr22	15480000	15500000	T1KDD1041	0	+	15480000	15500000	112,48,160
chr22	15540000	15580000	T1KDD1042	0	+	15540000	15580000	112,48,160
chr22	15620000	15660000	T1KDD1043	0	+	15620000	15660000	112,48,160
chr22	15740000	15780000	T1KDD1044	0	+	15740000	15780000	112,48,160
chr22	16380000	16480000	T1KDD1045	0	+	16380000	16480000	112,48,160
chr22	16520000	17040000	T1KDD1046	0	+	16520000	17040000	112,48,160
chr22	22460000	22480000	T1KDD1047	0	+	22460000	22480000	112,48,160
chr22	22620000	22940000	T1KDD1048	0	+	22620000	22940000	112,48,160
chr22	34420000	34940000	T1KDD1049	0	+	34420000	34940000	112,48,160
chr22	47180000	48460000	T1KDD1050	0	+	47180000	48460000	112,48,160
chr22	48760000	48900000	T1KDD1051	0	+	48760000	48900000	112,48,160
chr22	49120000	49620000	T1KDD1052	0	+	49120000	49620000	112,48,160
chr3	0	2360000	T1KDD1053	0	+	0	2360000	112,48,160
chr3	2660000	2980000	T1KDD1054	0	+	2660000	2980000	112,48,160
chr3	3220000	3660000	T1KDD1055	0	+	3220000	3660000	112,48,160
chr3	3820000	4280000	T1KDD1056	0	+	3820000	4280000	112,48,160
chr3	5240000	7240000	T1KDD1057	0	+	5240000	7240000	112,48,160
chr3	7320000	8400000	T1KDD1058	0	+	7320000	8400000	112,48,160
chr3	9520000	9640000	T1KDD1059	0	+	9520000	9640000	112,48,160
chr3	10800000	10920000	T1KDD1060	0	+	10800000	10920000	112,48,160
chr3	12020000	12120000	T1KDD1061	0	+	12020000	12120000	112,48,160
chr3	13920000	14100000	T1KDD1062	0	+	13920000	14100000	112,48,160
chr3	15860000	16160000	T1KDD1063	0	+	15860000	16160000	112,48,160
chr3	17760000	18220000	T1KDD1064	0	+	17760000	18220000	112,48,160
chr3	18460000	19920000	T1KDD1065	0	+	18460000	19920000	112,48,160
chr3	20200000	20300000	T1KDD1066	0	+	20200000	20300000	112,48,160
chr3	20420000	21420000	T1KDD1067	0	+	20420000	21420000	112,48,160
chr3	21960000	22920000	T1KDD1068	0	+	21960000	22920000	112,48,160
chr3	24040000	24180000	T1KDD1069	0	+	24040000	24180000	112,48,160
chr3	25800000	27340000	T1KDD1070	0	+	25800000	27340000	112,48,160
chr3	27500000	28240000	T1KDD1071	0	+	27500000	28240000	112,48,160
chr3	28360000	29100000	T1KDD1072	0	+	28360000	29100000	112,48,160
chr3	30780000	31520000	T1KDD1073	0	+	30780000	31520000	112,48,160
chr3	33920000	34300000	T1KDD1074	0	+	33920000	34300000	112,48,160
chr3	34340000	34560000	T1KDD1075	0	+	34340000	34560000	112,48,160
chr3	34740000	35220000	T1KDD1076	0	+	34740000	35220000	112,48,160
chr3	35980000	36700000	T1KDD1077	0	+	35980000	36700000	112,48,160
chr3	38680000	38960000	T1KDD1078	0	+	38680000	38960000	112,48,160
chr3	39460000	40280000	T1KDD1079	0	+	39460000	40280000	112,48,160
chr3	40600000	41100000	T1KDD1080	0	+	40600000	41100000	112,48,160
chr3	42260000	42440000	T1KDD1081	0	+	42260000	42440000	112,48,160
chr3	42900000	43280000	T1KDD1082	0	+	42900000	43280000	112,48,160
chr3	43780000	43960000	T1KDD1083	0	+	43780000	43960000	112,48,160
chr3	44120000	44300000	T1KDD1084	0	+	44120000	44300000	112,48,160
chr3	44660000	44760000	T1KDD1085	0	+	44660000	44760000	112,48,160
chr3	46000000	46360000	T1KDD1086	0	+	46000000	46360000	112,48,160
chr3	50700000	51020000	T1KDD1087	0	+	50700000	51020000	112,48,160
chr3	51060000	51360000	T1KDD1088	0	+	51060000	51360000	112,48,160
chr3	51740000	51940000	T1KDD1089	0	+	51740000	51940000	112,48,160
chr3	53380000	53480000	T1KDD1090	0	+	53380000	53480000	112,48,160
chr3	53960000	54120000	T1KDD1091	0	+	53960000	54120000	112,48,160
chr3	54160000	54840000	T1KDD1092	0	+	54160000	54840000	112,48,160
chr3	55200000	55460000	T1KDD1093	0	+	55200000	55460000	112,48,160
chr3	58660000	58960000	T1KDD1094	0	+	58660000	58960000	112,48,160
chr3	59320000	59480000	T1KDD1095	0	+	59320000	59480000	112,48,160
chr3	63000000	63120000	T1KDD1096	0	+	63000000	63120000	112,48,160
chr3	63480000	63780000	T1KDD1097	0	+	63480000	63780000	112,48,160
chr3	67120000	67360000	T1KDD1098	0	+	67120000	67360000	112,48,160
chr3	67720000	68860000	T1KDD1099	0	+	67720000	68860000	112,48,160
chr3	70120000	70940000	T1KDD1100	0	+	70120000	70940000	112,48,160
chr3	73880000	75420000	T1KDD1101	0	+	73880000	75420000	112,48,160
chr3	75440000	75620000	T1KDD1102	0	+	75440000	75620000	112,48,160
chr3	75680000	76500000	T1KDD1103	0	+	75680000	76500000	112,48,160
chr3	76600000	76920000	T1KDD1104	0	+	76600000	76920000	112,48,160
chr3	77540000	77940000	T1KDD1105	0	+	77540000	77940000	112,48,160
chr3	78200000	78620000	T1KDD1106	0	+	78200000	78620000	112,48,160
chr3	79600000	80660000	T1KDD1107	0	+	79600000	80660000	112,48,160
chr3	80800000	81400000	T1KDD1108	0	+	80800000	81400000	112,48,160
chr3	82000000	84960000	T1KDD1109	0	+	82000000	84960000	112,48,160
chr3	85000000	87200000	T1KDD1110	0	+	85000000	87200000	112,48,160
chr3	87300000	88000000	T1KDD1111	0	+	87300000	88000000	112,48,160
chr3	88280000	89080000	T1KDD1112	0	+	88280000	89080000	112,48,160
chr3	89640000	90260000	T1KDD1113	0	+	89640000	90260000	112,48,160
chr3	91200000	91240000	T1KDD1114	0	+	91200000	91240000	112,48,160
chr3	91280000	91500000	T1KDD1115	0	+	91280000	91500000	112,48,160
chr3	93760000	93960000	T1KDD1116	0	+	93760000	93960000	112,48,160
chr3	94120000	94900000	T1KDD1117	0	+	94120000	94900000	112,48,160
chr3	94940000	97740000	T1KDD1118	0	+	94940000	97740000	112,48,160
chr3	98040000	98520000	T1KDD1119	0	+	98040000	98520000	112,48,160
chr3	99040000	99680000	T1KDD1120	0	+	99040000	99680000	112,48,160
chr3	100480000	100700000	T1KDD1121	0	+	100480000	100700000	112,48,160
chr3	100760000	101320000	T1KDD1122	0	+	100760000	101320000	112,48,160
chr3	102000000	105340000	T1KDD1123	0	+	102000000	105340000	112,48,160
chr3	105880000	107200000	T1KDD1124	0	+	105880000	107200000	112,48,160
chr3	108680000	109020000	T1KDD1125	0	+	108680000	109020000	112,48,160
chr3	109100000	111060000	T1KDD1126	0	+	109100000	111060000	112,48,160
chr3	111160000	111540000	T1KDD1127	0	+	111160000	111540000	112,48,160
chr3	112140000	112280000	T1KDD1128	0	+	112140000	112280000	112,48,160
chr3	112340000	112520000	T1KDD1129	0	+	112340000	112520000	112,48,160
chr3	112820000	112960000	T1KDD1130	0	+	112820000	112960000	112,48,160
chr3	113300000	113420000	T1KDD1131	0	+	113300000	113420000	112,48,160
chr3	114100000	114320000	T1KDD1132	0	+	114100000	114320000	112,48,160
chr3	115240000	115640000	T1KDD1133	0	+	115240000	115640000	112,48,160
chr3	115880000	116740000	T1KDD1134	0	+	115880000	116740000	112,48,160
chr3	117080000	117400000	T1KDD1135	0	+	117080000	117400000	112,48,160
chr3	117640000	118880000	T1KDD1136	0	+	117640000	118880000	112,48,160
chr3	119040000	119140000	T1KDD1137	0	+	119040000	119140000	112,48,160
chr3	120800000	121460000	T1KDD1138	0	+	120800000	121460000	112,48,160
chr3	121860000	122340000	T1KDD1139	0	+	121860000	122340000	112,48,160
chr3	127140000	127360000	T1KDD1140	0	+	127140000	127360000	112,48,160
chr3	130280000	130660000	T1KDD1141	0	+	130280000	130660000	112,48,160
chr3	131100000	131320000	T1KDD1142	0	+	131100000	131320000	112,48,160
chr3	131500000	131780000	T1KDD1143	0	+	131500000	131780000	112,48,160
chr3	132040000	132180000	T1KDD1144	0	+	132040000	132180000	112,48,160
chr3	132760000	133360000	T1KDD1145	0	+	132760000	133360000	112,48,160
chr3	133680000	133800000	T1KDD1146	0	+	133680000	133800000	112,48,160
chr3	134800000	135960000	T1KDD1147	0	+	134800000	135960000	112,48,160
chr3	137040000	137940000	T1KDD1148	0	+	137040000	137940000	112,48,160
chr3	139000000	139200000	T1KDD1149	0	+	139000000	139200000	112,48,160
chr3	139700000	139920000	T1KDD1150	0	+	139700000	139920000	112,48,160
chr3	140520000	140920000	T1KDD1151	0	+	140520000	140920000	112,48,160
chr3	143140000	143960000	T1KDD1152	0	+	143140000	143960000	112,48,160
chr3	144000000	146060000	T1KDD1153	0	+	144000000	146060000	112,48,160
chr3	146260000	146500000	T1KDD1154	0	+	146260000	146500000	112,48,160
chr3	146660000	148840000	T1KDD1155	0	+	146660000	148840000	112,48,160
chr3	151500000	151580000	T1KDD1156	0	+	151500000	151580000	112,48,160
chr3	151880000	152180000	T1KDD1157	0	+	151880000	152180000	112,48,160
chr3	152500000	153020000	T1KDD1158	0	+	152500000	153020000	112,48,160
chr3	153180000	154100000	T1KDD1159	0	+	153180000	154100000	112,48,160
chr3	154340000	155740000	T1KDD1160	0	+	154340000	155740000	112,48,160
chr3	156020000	156140000	T1KDD1161	0	+	156020000	156140000	112,48,160
chr3	157260000	157420000	T1KDD1162	0	+	157260000	157420000	112,48,160
chr3	157540000	158080000	T1KDD1163	0	+	157540000	158080000	112,48,160
chr3	158860000	159600000	T1KDD1164	0	+	158860000	159600000	112,48,160
chr3	160040000	160220000	T1KDD1165	0	+	160040000	160220000	112,48,160
chr3	160580000	160680000	T1KDD1166	0	+	160580000	160680000	112,48,160
chr3	160960000	161060000	T1KDD1167	0	+	160960000	161060000	112,48,160
chr3	161120000	161200000	T1KDD1168	0	+	161120000	161200000	112,48,160
chr3	161280000	164580000	T1KDD1169	0	+	161280000	164580000	112,48,160
chr3	164620000	165180000	T1KDD1170	0	+	164620000	165180000	112,48,160
chr3	165220000	166320000	T1KDD1171	0	+	165220000	166320000	112,48,160
chr3	166540000	167680000	T1KDD1172	0	+	166540000	167680000	112,48,160
chr3	170440000	170800000	T1KDD1173	0	+	170440000	170800000	112,48,160
chr3	172400000	172660000	T1KDD1174	0	+	172400000	172660000	112,48,160
chr3	173060000	173360000	T1KDD1175	0	+	173060000	173360000	112,48,160
chr3	174260000	174420000	T1KDD1176	0	+	174260000	174420000	112,48,160
chr3	174640000	176920000	T1KDD1177	0	+	174640000	176920000	112,48,160
chr3	178760000	178940000	T1KDD1178	0	+	178760000	178940000	112,48,160
chr3	179840000	180900000	T1KDD1179	0	+	179840000	180900000	112,48,160
chr3	181000000	181540000	T1KDD1180	0	+	181000000	181540000	112,48,160
chr3	181760000	182520000	T1KDD1181	0	+	181760000	182520000	112,48,160
chr3	187320000	187560000	T1KDD1182	0	+	187320000	187560000	112,48,160
chr3	188980000	189120000	T1KDD1183	0	+	188980000	189120000	112,48,160
chr3	189280000	189940000	T1KDD1184	0	+	189280000	189940000	112,48,160
chr3	190660000	191100000	T1KDD1185	0	+	190660000	191100000	112,48,160
chr3	191140000	191240000	T1KDD1186	0	+	191140000	191240000	112,48,160
chr3	191440000	192140000	T1KDD1187	0	+	191440000	192140000	112,48,160
chr4	0	60000	T1KDD1188	0	+	0	60000	112,48,160
chr4	540000	640000	T1KDD1189	0	+	540000	640000	112,48,160
chr4	1380000	1520000	T1KDD1190	0	+	1380000	1520000	112,48,160
chr4	4000000	4240000	T1KDD1191	0	+	4000000	4240000	112,48,160
chr4	4700000	4820000	T1KDD1192	0	+	4700000	4820000	112,48,160
chr4	4880000	5680000	T1KDD1193	0	+	4880000	5680000	112,48,160
chr4	8920000	9160000	T1KDD1194	0	+	8920000	9160000	112,48,160
chr4	9360000	9660000	T1KDD1195	0	+	9360000	9660000	112,48,160
chr4	10120000	10400000	T1KDD1196	0	+	10120000	10400000	112,48,160
chr4	10640000	11420000	T1KDD1197	0	+	10640000	11420000	112,48,160
chr4	11820000	12220000	T1KDD1198	0	+	11820000	12220000	112,48,160
chr4	12500000	13360000	T1KDD1199	0	+	12500000	13360000	112,48,160
chr4	14540000	15000000	T1KDD1200	0	+	14540000	15000000	112,48,160
chr4	16300000	17440000	T1KDD1201	0	+	16300000	17440000	112,48,160
chr4	17640000	17780000	T1KDD1202	0	+	17640000	17780000	112,48,160
chr4	18040000	20240000	T1KDD1203	0	+	18040000	20240000	112,48,160
chr4	20740000	21540000	T1KDD1204	0	+	20740000	21540000	112,48,160
chr4	21580000	21600000	T1KDD1205	0	+	21580000	21600000	112,48,160
chr4	21880000	22360000	T1KDD1206	0	+	21880000	22360000	112,48,160
chr4	22700000	23460000	T1KDD1207	0	+	22700000	23460000	112,48,160
chr4	23500000	23760000	T1KDD1208	0	+	23500000	23760000	112,48,160
chr4	25920000	26240000	T1KDD1209	0	+	25920000	26240000	112,48,160
chr4	27060000	27760000	T1KDD1210	0	+	27060000	27760000	112,48,160
chr4	27800000	28560000	T1KDD1211	0	+	27800000	28560000	112,48,160
chr4	28600000	30700000	T1KDD1212	0	+	28600000	30700000	112,48,160
chr4	31240000	31900000	T1KDD1213	0	+	31240000	31900000	112,48,160
chr4	31940000	33020000	T1KDD1214	0	+	31940000	33020000	112,48,160
chr4	33120000	34520000	T1KDD1215	0	+	33120000	34520000	112,48,160
chr4	34660000	34700000	T1KDD1216	0	+	34660000	34700000	112,48,160
chr4	34880000	36080000	T1KDD1217	0	+	34880000	36080000	112,48,160
chr4	36420000	37580000	T1KDD1218	0	+	36420000	37580000	112,48,160
chr4	41700000	41840000	T1KDD1219	0	+	41700000	41840000	112,48,160
chr4	42100000	42360000	T1KDD1220	0	+	42100000	42360000	112,48,160
chr4	42680000	44420000	T1KDD1221	0	+	42680000	44420000	112,48,160
chr4	44460000	44620000	T1KDD1222	0	+	44460000	44620000	112,48,160
chr4	44780000	44860000	T1KDD1223	0	+	44780000	44860000	112,48,160
chr4	45360000	46920000	T1KDD1224	0	+	45360000	46920000	112,48,160
chr4	47040000	47440000	T1KDD1225	0	+	47040000	47440000	112,48,160
chr4	48920000	49100000	T1KDD1226	0	+	48920000	49100000	112,48,160
chr4	49140000	49340000	T1KDD1227	0	+	49140000	49340000	112,48,160
chr4	49480000	49600000	T1KDD1228	0	+	49480000	49600000	112,48,160
chr4	51920000	52000000	T1KDD1229	0	+	51920000	52000000	112,48,160
chr4	52120000	52540000	T1KDD1230	0	+	52120000	52540000	112,48,160
chr4	54260000	54520000	T1KDD1231	0	+	54260000	54520000	112,48,160
chr4	55640000	55680000	T1KDD1232	0	+	55640000	55680000	112,48,160
chr4	55780000	55840000	T1KDD1233	0	+	55780000	55840000	112,48,160
chr4	58100000	58860000	T1KDD1234	0	+	58100000	58860000	112,48,160
chr4	59260000	59680000	T1KDD1235	0	+	59260000	59680000	112,48,160
chr4	59720000	61160000	T1KDD1236	0	+	59720000	61160000	112,48,160
chr4	62240000	62620000	T1KDD1237	0	+	62240000	62620000	112,48,160
chr4	62780000	64140000	T1KDD1238	0	+	62780000	64140000	112,48,160
chr4	64600000	65520000	T1KDD1239	0	+	64600000	65520000	112,48,160
chr4	65700000	67460000	T1KDD1240	0	+	65700000	67460000	112,48,160
chr4	67700000	68320000	T1KDD1241	0	+	67700000	68320000	112,48,160
chr4	68540000	68580000	T1KDD1242	0	+	68540000	68580000	112,48,160
chr4	68680000	68780000	T1KDD1243	0	+	68680000	68780000	112,48,160
chr4	69000000	69680000	T1KDD1244	0	+	69000000	69680000	112,48,160
chr4	69900000	70580000	T1KDD1245	0	+	69900000	70580000	112,48,160
chr4	71580000	72280000	T1KDD1246	0	+	71580000	72280000	112,48,160
chr4	72580000	73020000	T1KDD1247	0	+	72580000	73020000	112,48,160
chr4	73280000	73580000	T1KDD1248	0	+	73280000	73580000	112,48,160
chr4	73680000	74100000	T1KDD1249	0	+	73680000	74100000	112,48,160
chr4	74800000	74900000	T1KDD1250	0	+	74800000	74900000	112,48,160
chr4	75060000	75460000	T1KDD1251	0	+	75060000	75460000	112,48,160
chr4	77240000	77600000	T1KDD1252	0	+	77240000	77600000	112,48,160
chr4	80380000	81020000	T1KDD1253	0	+	80380000	81020000	112,48,160
chr4	81740000	82200000	T1KDD1254	0	+	81740000	82200000	112,48,160
chr4	83120000	83240000	T1KDD1255	0	+	83120000	83240000	112,48,160
chr4	83660000	84440000	T1KDD1256	0	+	83660000	84440000	112,48,160
chr4	84980000	85360000	T1KDD1257	0	+	84980000	85360000	112,48,160
chr4	87480000	87960000	T1KDD1258	0	+	87480000	87960000	112,48,160
chr4	90440000	90920000	T1KDD1259	0	+	90440000	90920000	112,48,160
chr4	91140000	92260000	T1KDD1260	0	+	91140000	92260000	112,48,160
chr4	93220000	93700000	T1KDD1261	0	+	93220000	93700000	112,48,160
chr4	93900000	94120000	T1KDD1262	0	+	93900000	94120000	112,48,160
chr4	95660000	98100000	T1KDD1263	0	+	95660000	98100000	112,48,160
chr4	99100000	99520000	T1KDD1264	0	+	99100000	99520000	112,48,160
chr4	99960000	101020000	T1KDD1265	0	+	99960000	101020000	112,48,160
chr4	101360000	102260000	T1KDD1266	0	+	101360000	102260000	112,48,160
chr4	102900000	103000000	T1KDD1267	0	+	102900000	103000000	112,48,160
chr4	103200000	104380000	T1KDD1268	0	+	103200000	104380000	112,48,160
chr4	104540000	105140000	T1KDD1269	0	+	104540000	105140000	112,48,160
chr4	105280000	105360000	T1KDD1270	0	+	105280000	105360000	112,48,160
chr4	106380000	107640000	T1KDD1271	0	+	106380000	107640000	112,48,160
chr4	108400000	108480000	T1KDD1272	0	+	108400000	108480000	112,48,160
chr4	110220000	110480000	T1KDD1273	0	+	110220000	110480000	112,48,160
chr4	110980000	111600000	T1KDD1274	0	+	110980000	111600000	112,48,160
chr4	112340000	112500000	T1KDD1275	0	+	112340000	112500000	112,48,160
chr4	114420000	114580000	T1KDD1276	0	+	114420000	114580000	112,48,160
chr4	114700000	115080000	T1KDD1277	0	+	114700000	115080000	112,48,160
chr4	115260000	118220000	T1KDD1278	0	+	115260000	118220000	112,48,160
chr4	119780000	120020000	T1KDD1279	0	+	119780000	120020000	112,48,160
chr4	120320000	120680000	T1KDD1280	0	+	120320000	120680000	112,48,160
chr4	121400000	121640000	T1KDD1281	0	+	121400000	121640000	112,48,160
chr4	124340000	124480000	T1KDD1282	0	+	124340000	124480000	112,48,160
chr4	125020000	125240000	T1KDD1283	0	+	125020000	125240000	112,48,160
chr4	125440000	125720000	T1KDD1284	0	+	125440000	125720000	112,48,160
chr4	125820000	127580000	T1KDD1285	0	+	125820000	127580000	112,48,160
chr4	129400000	133100000	T1KDD1286	0	+	129400000	133100000	112,48,160
chr4	133180000	134120000	T1KDD1287	0	+	133180000	134120000	112,48,160
chr4	134240000	137020000	T1KDD1288	0	+	134240000	137020000	112,48,160
chr4	138300000	138660000	T1KDD1289	0	+	138300000	138660000	112,48,160
chr4	141440000	141620000	T1KDD1290	0	+	141440000	141620000	112,48,160
chr4	143560000	143600000	T1KDD1291	0	+	143560000	143600000	112,48,160
chr4	143640000	143860000	T1KDD1292	0	+	143640000	143860000	112,48,160
chr4	144180000	144340000	T1KDD1293	0	+	144180000	144340000	112,48,160
chr4	145240000	145480000	T1KDD1294	0	+	145240000	145480000	112,48,160
chr4	145960000	146160000	T1KDD1295	0	+	145960000	146160000	112,48,160
chr4	146540000	146900000	T1KDD1296	0	+	146540000	146900000	112,48,160
chr4	147240000	147460000	T1KDD1297	0	+	147240000	147460000	112,48,160
chr4	148460000	149680000	T1KDD1298	0	+	148460000	149680000	112,48,160
chr4	149720000	149900000	T1KDD1299	0	+	149720000	149900000	112,48,160
chr4	153800000	154400000	T1KDD1300	0	+	153800000	154400000	112,48,160
chr4	154820000	155340000	T1KDD1301	0	+	154820000	155340000	112,48,160
chr4	155820000	155840000	T1KDD1302	0	+	155820000	155840000	112,48,160
chr4	155980000	156660000	T1KDD1303	0	+	155980000	156660000	112,48,160
chr4	157140000	157960000	T1KDD1304	0	+	157140000	157960000	112,48,160
chr4	158280000	158660000	T1KDD1305	0	+	158280000	158660000	112,48,160
chr4	159400000	159420000	T1KDD1306	0	+	159400000	159420000	112,48,160
chr4	159460000	161460000	T1KDD1307	0	+	159460000	161460000	112,48,160
chr4	161580000	161920000	T1KDD1308	0	+	161580000	161920000	112,48,160
chr4	162180000	162440000	T1KDD1309	0	+	162180000	162440000	112,48,160
chr4	162520000	163100000	T1KDD1310	0	+	162520000	163100000	112,48,160
chr4	163360000	163480000	T1KDD1311	0	+	163360000	163480000	112,48,160
chr4	163560000	164740000	T1KDD1312	0	+	163560000	164740000	112,48,160
chr4	165540000	165800000	T1KDD1313	0	+	165540000	165800000	112,48,160
chr4	165900000	165980000	T1KDD1314	0	+	165900000	165980000	112,48,160
chr4	166180000	168020000	T1KDD1315	0	+	166180000	168020000	112,48,160
chr4	169760000	170000000	T1KDD1316	0	+	169760000	170000000	112,48,160
chr4	170120000	173000000	T1KDD1317	0	+	170120000	173000000	112,48,160
chr4	174400000	176060000	T1KDD1318	0	+	174400000	176060000	112,48,160
chr4	176360000	176540000	T1KDD1319	0	+	176360000	176540000	112,48,160
chr4	177100000	177240000	T1KDD1320	0	+	177100000	177240000	112,48,160
chr4	177600000	177900000	T1KDD1321	0	+	177600000	177900000	112,48,160
chr4	178240000	180040000	T1KDD1322	0	+	178240000	180040000	112,48,160
chr4	180200000	181260000	T1KDD1323	0	+	180200000	181260000	112,48,160
chr4	186320000	186540000	T1KDD1324	0	+	186320000	186540000	112,48,160
chr4	186940000	186960000	T1KDD1325	0	+	186940000	186960000	112,48,160
chr4	187040000	188360000	T1KDD1326	0	+	187040000	188360000	112,48,160
chr4	188480000	188520000	T1KDD1327	0	+	188480000	188520000	112,48,160
chr4	188540000	189380000	T1KDD1328	0	+	188540000	189380000	112,48,160
chr4	189640000	189660000	T1KDD1329	0	+	189640000	189660000	112,48,160
chr4	190040000	190140000	T1KDD1330	0	+	190040000	190140000	112,48,160
chr4	190160000	190180000	T1KDD1331	0	+	190160000	190180000	112,48,160
chr5	0	20000	T1KDD1332	0	+	0	20000	112,48,160
chr5	2220000	2700000	T1KDD1333	0	+	2220000	2700000	112,48,160
chr5	2760000	3080000	T1KDD1334	0	+	2760000	3080000	112,48,160
chr5	3200000	5400000	T1KDD1335	0	+	3200000	5400000	112,48,160
chr5	5500000	6440000	T1KDD1336	0	+	5500000	6440000	112,48,160
chr5	6500000	6580000	T1KDD1337	0	+	6500000	6580000	112,48,160
chr5	6780000	7840000	T1KDD1338	0	+	6780000	7840000	112,48,160
chr5	7900000	9140000	T1KDD1339	0	+	7900000	9140000	112,48,160
chr5	9700000	10220000	T1KDD1340	0	+	9700000	10220000	112,48,160
chr5	10780000	10980000	T1KDD1341	0	+	10780000	10980000	112,48,160
chr5	11640000	12260000	T1KDD1342	0	+	11640000	12260000	112,48,160
chr5	12300000	12700000	T1KDD1343	0	+	12300000	12700000	112,48,160
chr5	12740000	13940000	T1KDD1344	0	+	12740000	13940000	112,48,160
chr5	14520000	14640000	T1KDD1345	0	+	14520000	14640000	112,48,160
chr5	15040000	15180000	T1KDD1346	0	+	15040000	15180000	112,48,160
chr5	16200000	16340000	T1KDD1347	0	+	16200000	16340000	112,48,160
chr5	16940000	17100000	T1KDD1348	0	+	16940000	17100000	112,48,160
chr5	17340000	17540000	T1KDD1349	0	+	17340000	17540000	112,48,160
chr5	17600000	21800000	T1KDD1350	0	+	17600000	21800000	112,48,160
chr5	21820000	22140000	T1KDD1351	0	+	21820000	22140000	112,48,160
chr5	22180000	22200000	T1KDD1352	0	+	22180000	22200000	112,48,160
chr5	22620000	24440000	T1KDD1353	0	+	22620000	24440000	112,48,160
chr5	24660000	29080000	T1KDD1354	0	+	24660000	29080000	112,48,160
chr5	29240000	31020000	T1KDD1355	0	+	29240000	31020000	112,48,160
chr5	31060000	31180000	T1KDD1356	0	+	31060000	31180000	112,48,160
chr5	31280000	31400000	T1KDD1357	0	+	31280000	31400000	112,48,160
chr5	31440000	31480000	T1KDD1358	0	+	31440000	31480000	112,48,160
chr5	32720000	33280000	T1KDD1359	0	+	32720000	33280000	112,48,160
chr5	34260000	34460000	T1KDD1360	0	+	34260000	34460000	112,48,160
chr5	35060000	36060000	T1KDD1361	0	+	35060000	36060000	112,48,160
chr5	37740000	37820000	T1KDD1362	0	+	37740000	37820000	112,48,160
chr5	37860000	38380000	T1KDD1363	0	+	37860000	38380000	112,48,160
chr5	38820000	38940000	T1KDD1364	0	+	38820000	38940000	112,48,160
chr5	39220000	39540000	T1KDD1365	0	+	39220000	39540000	112,48,160
chr5	39600000	40660000	T1KDD1366	0	+	39600000	40660000	112,48,160
chr5	41940000	42420000	T1KDD1367	0	+	41940000	42420000	112,48,160
chr5	42920000	42980000	T1KDD1368	0	+	42920000	42980000	112,48,160
chr5	43740000	44320000	T1KDD1369	0	+	43740000	44320000	112,48,160
chr5	44880000	45240000	T1KDD1370	0	+	44880000	45240000	112,48,160
chr5	45740000	45860000	T1KDD1371	0	+	45740000	45860000	112,48,160
chr5	50260000	50660000	T1KDD1372	0	+	50260000	50660000	112,48,160
chr5	50840000	50940000	T1KDD1373	0	+	50840000	50940000	112,48,160
chr5	50980000	51360000	T1KDD1374	0	+	50980000	51360000	112,48,160
chr5	51600000	52780000	T1KDD1375	0	+	51600000	52780000	112,48,160
chr5	53120000	53460000	T1KDD1376	0	+	53120000	53460000	112,48,160
chr5	53700000	53880000	T1KDD1377	0	+	53700000	53880000	112,48,160
chr5	54960000	55140000	T1KDD1378	0	+	54960000	55140000	112,48,160
chr5	58520000	58800000	T1KDD1379	0	+	58520000	58800000	112,48,160
chr5	59820000	60580000	T1KDD1380	0	+	59820000	60580000	112,48,160
chr5	60720000	60840000	T1KDD1381	0	+	60720000	60840000	112,48,160
chr5	61180000	61260000	T1KDD1382	0	+	61180000	61260000	112,48,160
chr5	61660000	62200000	T1KDD1383	0	+	61660000	62200000	112,48,160
chr5	62640000	64140000	T1KDD1384	0	+	62640000	64140000	112,48,160
chr5	64360000	64560000	T1KDD1385	0	+	64360000	64560000	112,48,160
chr5	67280000	67480000	T1KDD1386	0	+	67280000	67480000	112,48,160
chr5	68460000	68960000	T1KDD1387	0	+	68460000	68960000	112,48,160
chr5	74080000	74380000	T1KDD1388	0	+	74080000	74380000	112,48,160
chr5	74940000	75040000	T1KDD1389	0	+	74940000	75040000	112,48,160
chr5	75740000	76240000	T1KDD1390	0	+	75740000	76240000	112,48,160
chr5	79860000	79980000	T1KDD1391	0	+	79860000	79980000	112,48,160
chr5	80880000	81120000	T1KDD1392	0	+	80880000	81120000	112,48,160
chr5	82500000	82840000	T1KDD1393	0	+	82500000	82840000	112,48,160
chr5	83720000	84220000	T1KDD1394	0	+	83720000	84220000	112,48,160
chr5	84400000	87260000	T1KDD1395	0	+	84400000	87260000	112,48,160
chr5	87420000	88200000	T1KDD1396	0	+	87420000	88200000	112,48,160
chr5	88280000	88660000	T1KDD1397	0	+	88280000	88660000	112,48,160
chr5	88960000	89360000	T1KDD1398	0	+	88960000	89360000	112,48,160
chr5	89400000	90160000	T1KDD1399	0	+	89400000	90160000	112,48,160
chr5	91560000	92300000	T1KDD1400	0	+	91560000	92300000	112,48,160
chr5	93340000	93560000	T1KDD1401	0	+	93340000	93560000	112,48,160
chr5	93960000	94600000	T1KDD1402	0	+	93960000	94600000	112,48,160
chr5	94920000	95180000	T1KDD1403	0	+	94920000	95180000	112,48,160
chr5	95240000	95460000	T1KDD1404	0	+	95240000	95460000	112,48,160
chr5	96380000	96600000	T1KDD1405	0	+	96380000	96600000	112,48,160
chr5	97200000	98760000	T1KDD1406	0	+	97200000	98760000	112,48,160
chr5	98960000	100400000	T1KDD1407	0	+	98960000	100400000	112,48,160
chr5	100580000	102520000	T1KDD1408	0	+	100580000	102520000	112,48,160
chr5	103640000	105840000	T1KDD1409	0	+	103640000	105840000	112,48,160
chr5	105880000	106040000	T1KDD1410	0	+	105880000	106040000	112,48,160
chr5	106080000	107000000	T1KDD1411	0	+	106080000	107000000	112,48,160
chr5	109200000	109320000	T1KDD1412	0	+	109200000	109320000	112,48,160
chr5	110060000	110580000	T1KDD1413	0	+	110060000	110580000	112,48,160
chr5	110780000	111060000	T1KDD1414	0	+	110780000	111060000	112,48,160
chr5	111260000	111440000	T1KDD1415	0	+	111260000	111440000	112,48,160
chr5	113620000	113940000	T1KDD1416	0	+	113620000	113940000	112,48,160
chr5	114460000	115060000	T1KDD1417	0	+	114460000	115060000	112,48,160
chr5	115640000	115800000	T1KDD1418	0	+	115640000	115800000	112,48,160
chr5	116600000	118840000	T1KDD1419	0	+	116600000	118840000	112,48,160
chr5	119540000	120420000	T1KDD1420	0	+	119540000	120420000	112,48,160
chr5	120540000	120980000	T1KDD1421	0	+	120540000	120980000	112,48,160
chr5	121200000	121860000	T1KDD1422	0	+	121200000	121860000	112,48,160
chr5	126140000	126280000	T1KDD1423	0	+	126140000	126280000	112,48,160
chr5	127100000	127220000	T1KDD1424	0	+	127100000	127220000	112,48,160
chr5	128540000	128760000	T1KDD1425	0	+	128540000	128760000	112,48,160
chr5	130180000	131140000	T1KDD1426	0	+	130180000	131140000	112,48,160
chr5	131820000	132160000	T1KDD1427	0	+	131820000	132160000	112,48,160
chr5	136260000	136360000	T1KDD1428	0	+	136260000	136360000	112,48,160
chr5	136700000	136980000	T1KDD1429	0	+	136700000	136980000	112,48,160
chr5	144520000	145680000	T1KDD1430	0	+	144520000	145680000	112,48,160
chr5	151320000	151440000	T1KDD1431	0	+	151320000	151440000	112,48,160
chr5	151840000	152480000	T1KDD1432	0	+	151840000	152480000	112,48,160
chr5	152580000	153480000	T1KDD1433	0	+	152580000	153480000	112,48,160
chr5	153760000	153960000	T1KDD1434	0	+	153760000	153960000	112,48,160
chr5	155200000	156640000	T1KDD1435	0	+	155200000	156640000	112,48,160
chr5	156840000	157020000	T1KDD1436	0	+	156840000	157020000	112,48,160
chr5	158080000	158880000	T1KDD1437	0	+	158080000	158880000	112,48,160
chr5	160520000	161200000	T1KDD1438	0	+	160520000	161200000	112,48,160
chr5	161560000	162380000	T1KDD1439	0	+	161560000	162380000	112,48,160
chr5	162540000	163400000	T1KDD1440	0	+	162540000	163400000	112,48,160
chr5	163580000	163960000	T1KDD1441	0	+	163580000	163960000	112,48,160
chr5	164520000	166960000	T1KDD1442	0	+	164520000	166960000	112,48,160
chr5	167100000	167560000	T1KDD1443	0	+	167100000	167560000	112,48,160
chr5	177980000	178040000	T1KDD1444	0	+	177980000	178040000	112,48,160
chr5	178980000	179140000	T1KDD1445	0	+	178980000	179140000	112,48,160
chr5	180720000	180780000	T1KDD1446	0	+	180720000	180780000	112,48,160
chr5	180880000	181160000	T1KDD1447	0	+	180880000	181160000	112,48,160
chr6	940000	1300000	T1KDD1448	0	+	940000	1300000	112,48,160
chr6	1440000	1560000	T1KDD1449	0	+	1440000	1560000	112,48,160
chr6	2260000	2440000	T1KDD1450	0	+	2260000	2440000	112,48,160
chr6	5780000	5980000	T1KDD1451	0	+	5780000	5980000	112,48,160
chr6	6020000	6540000	T1KDD1452	0	+	6020000	6540000	112,48,160
chr6	7740000	7880000	T1KDD1453	0	+	7740000	7880000	112,48,160
chr6	8140000	8420000	T1KDD1454	0	+	8140000	8420000	112,48,160
chr6	8500000	9300000	T1KDD1455	0	+	8500000	9300000	112,48,160
chr6	9460000	10380000	T1KDD1456	0	+	9460000	10380000	112,48,160
chr6	11300000	11460000	T1KDD1457	0	+	11300000	11460000	112,48,160
chr6	12320000	12500000	T1KDD1458	0	+	12320000	12500000	112,48,160
chr6	12660000	12880000	T1KDD1459	0	+	12660000	12880000	112,48,160
chr6	18540000	18980000	T1KDD1460	0	+	18540000	18980000	112,48,160
chr6	19180000	19680000	T1KDD1461	0	+	19180000	19680000	112,48,160
chr6	19880000	20080000	T1KDD1462	0	+	19880000	20080000	112,48,160
chr6	23500000	24200000	T1KDD1463	0	+	23500000	24200000	112,48,160
chr6	25620000	25880000	T1KDD1464	0	+	25620000	25880000	112,48,160
chr6	26660000	26680000	T1KDD1465	0	+	26660000	26680000	112,48,160
chr6	26720000	26780000	T1KDD1466	0	+	26720000	26780000	112,48,160
chr6	26820000	26940000	T1KDD1467	0	+	26820000	26940000	112,48,160
chr6	27920000	28100000	T1KDD1468	0	+	27920000	28100000	112,48,160
chr6	39940000	40240000	T1KDD1469	0	+	39940000	40240000	112,48,160
chr6	47640000	49400000	T1KDD1470	0	+	47640000	49400000	112,48,160
chr6	49560000	49820000	T1KDD1471	0	+	49560000	49820000	112,48,160
chr6	49940000	50080000	T1KDD1472	0	+	49940000	50080000	112,48,160
chr6	50220000	50580000	T1KDD1473	0	+	50220000	50580000	112,48,160
chr6	50620000	52240000	T1KDD1474	0	+	50620000	52240000	112,48,160
chr6	52700000	52960000	T1KDD1475	0	+	52700000	52960000	112,48,160
chr6	54280000	54800000	T1KDD1476	0	+	54280000	54800000	112,48,160
chr6	54900000	55220000	T1KDD1477	0	+	54900000	55220000	112,48,160
chr6	56100000	56240000	T1KDD1478	0	+	56100000	56240000	112,48,160
chr6	57580000	58420000	T1KDD1479	0	+	57580000	58420000	112,48,160
chr6	60220000	61280000	T1KDD1480	0	+	60220000	61280000	112,48,160
chr6	61520000	63560000	T1KDD1481	0	+	61520000	63560000	112,48,160
chr6	64020000	65780000	T1KDD1482	0	+	64020000	65780000	112,48,160
chr6	65940000	68300000	T1KDD1483	0	+	65940000	68300000	112,48,160
chr6	68400000	68620000	T1KDD1484	0	+	68400000	68620000	112,48,160
chr6	69000000	69700000	T1KDD1485	0	+	69000000	69700000	112,48,160
chr6	70960000	71280000	T1KDD1486	0	+	70960000	71280000	112,48,160
chr6	71480000	72200000	T1KDD1487	0	+	71480000	72200000	112,48,160
chr6	72420000	72560000	T1KDD1488	0	+	72420000	72560000	112,48,160
chr6	73820000	75180000	T1KDD1489	0	+	73820000	75180000	112,48,160
chr6	75940000	77360000	T1KDD1490	0	+	75940000	77360000	112,48,160
chr6	77480000	78860000	T1KDD1491	0	+	77480000	78860000	112,48,160
chr6	79120000	79360000	T1KDD1492	0	+	79120000	79360000	112,48,160
chr6	79440000	79460000	T1KDD1493	0	+	79440000	79460000	112,48,160
chr6	80380000	81720000	T1KDD1494	0	+	80380000	81720000	112,48,160
chr6	82280000	83020000	T1KDD1495	0	+	82280000	83020000	112,48,160
chr6	83720000	83840000	T1KDD1496	0	+	83720000	83840000	112,48,160
chr6	84240000	84400000	T1KDD1497	0	+	84240000	84400000	112,48,160
chr6	84780000	85440000	T1KDD1498	0	+	84780000	85440000	112,48,160
chr6	85680000	87060000	T1KDD1499	0	+	85680000	87060000	112,48,160
chr6	87720000	88740000	T1KDD1500	0	+	87720000	88740000	112,48,160
chr6	91220000	92340000	T1KDD1501	0	+	91220000	92340000	112,48,160
chr6	92800000	93040000	T1KDD1502	0	+	92800000	93040000	112,48,160
chr6	93620000	94040000	T1KDD1503	0	+	93620000	94040000	112,48,160
chr6	94100000	95020000	T1KDD1504	0	+	94100000	95020000	112,48,160
chr6	95100000	96520000	T1KDD1505	0	+	95100000	96520000	112,48,160
chr6	96640000	96800000	T1KDD1506	0	+	96640000	96800000	112,48,160
chr6	96940000	97040000	T1KDD1507	0	+	96940000	97040000	112,48,160
chr6	97420000	97580000	T1KDD1508	0	+	97420000	97580000	112,48,160
chr6	97700000	97860000	T1KDD1509	0	+	97700000	97860000	112,48,160
chr6	98060000	98820000	T1KDD1510	0	+	98060000	98820000	112,48,160
chr6	99000000	99320000	T1KDD1511	0	+	99000000	99320000	112,48,160
chr6	99620000	100100000	T1KDD1512	0	+	99620000	100100000	112,48,160
chr6	100900000	104600000	T1KDD1513	0	+	100900000	104600000	112,48,160
chr6	105500000	105980000	T1KDD1514	0	+	105500000	105980000	112,48,160
chr6	106660000	106940000	T1KDD1515	0	+	106660000	106940000	112,48,160
chr6	109840000	110020000	T1KDD1516	0	+	109840000	110020000	112,48,160
chr6	114360000	116100000	T1KDD1517	0	+	114360000	116100000	112,48,160
chr6	116980000	117340000	T1KDD1518	0	+	116980000	117340000	112,48,160
chr6	117620000	118260000	T1KDD1519	0	+	117620000	118260000	112,48,160
chr6	119740000	120880000	T1KDD1520	0	+	119740000	120880000	112,48,160
chr6	120920000	121280000	T1KDD1521	0	+	120920000	121280000	112,48,160
chr6	122200000	122380000	T1KDD1522	0	+	122200000	122380000	112,48,160
chr6	122880000	123220000	T1KDD1523	0	+	122880000	123220000	112,48,160
chr6	124220000	124740000	T1KDD1524	0	+	124220000	124740000	112,48,160
chr6	126200000	127060000	T1KDD1525	0	+	126200000	127060000	112,48,160
chr6	129780000	130000000	T1KDD1526	0	+	129780000	130000000	112,48,160
chr6	130100000	130840000	T1KDD1527	0	+	130100000	130840000	112,48,160
chr6	130920000	131060000	T1KDD1528	0	+	130920000	131060000	112,48,160
chr6	131260000	131580000	T1KDD1529	0	+	131260000	131580000	112,48,160
chr6	132540000	132760000	T1KDD1530	0	+	132540000	132760000	112,48,160
chr6	133580000	133820000	T1KDD1531	0	+	133580000	133820000	112,48,160
chr6	135560000	136000000	T1KDD1532	0	+	135560000	136000000	112,48,160
chr6	137100000	137180000	T1KDD1533	0	+	137100000	137180000	112,48,160
chr6	137360000	137620000	T1KDD1534	0	+	137360000	137620000	112,48,160
chr6	140940000	142100000	T1KDD1535	0	+	140940000	142100000	112,48,160
chr6	142420000	142680000	T1KDD1536	0	+	142420000	142680000	112,48,160
chr6	145380000	145620000	T1KDD1537	0	+	145380000	145620000	112,48,160
chr6	145980000	147200000	T1KDD1538	0	+	145980000	147200000	112,48,160
chr6	147400000	147500000	T1KDD1539	0	+	147400000	147500000	112,48,160
chr6	147580000	148120000	T1KDD1540	0	+	147580000	148120000	112,48,160
chr6	148580000	148740000	T1KDD1541	0	+	148580000	148740000	112,48,160
chr6	151500000	152100000	T1KDD1542	0	+	151500000	152100000	112,48,160
chr6	152400000	152940000	T1KDD1543	0	+	152400000	152940000	112,48,160
chr6	153040000	154360000	T1KDD1544	0	+	153040000	154360000	112,48,160
chr6	155340000	156560000	T1KDD1545	0	+	155340000	156560000	112,48,160
chr6	159180000	159680000	T1KDD1546	0	+	159180000	159680000	112,48,160
chr6	160120000	160920000	T1KDD1547	0	+	160120000	160920000	112,48,160
chr6	161460000	161820000	T1KDD1548	0	+	161460000	161820000	112,48,160
chr6	163980000	164820000	T1KDD1549	0	+	163980000	164820000	112,48,160
chr6	164860000	165380000	T1KDD1550	0	+	164860000	165380000	112,48,160
chr6	165900000	165980000	T1KDD1551	0	+	165900000	165980000	112,48,160
chr6	168580000	168800000	T1KDD1552	0	+	168580000	168800000	112,48,160
chr6	168820000	168840000	T1KDD1553	0	+	168820000	168840000	112,48,160
chr6	168940000	169620000	T1KDD1554	0	+	168940000	169620000	112,48,160
chr7	3700000	3880000	T1KDD1555	0	+	3700000	3880000	112,48,160
chr7	4200000	4600000	T1KDD1556	0	+	4200000	4600000	112,48,160
chr7	6960000	7100000	T1KDD1557	0	+	6960000	7100000	112,48,160
chr7	7260000	7500000	T1KDD1558	0	+	7260000	7500000	112,48,160
chr7	8300000	10920000	T1KDD1559	0	+	8300000	10920000	112,48,160
chr7	11240000	11660000	T1KDD1560	0	+	11240000	11660000	112,48,160
chr7	11880000	12000000	T1KDD1561	0	+	11880000	12000000	112,48,160
chr7	12800000	13240000	T1KDD1562	0	+	12800000	13240000	112,48,160
chr7	13300000	13900000	T1KDD1563	0	+	13300000	13900000	112,48,160
chr7	14960000	15700000	T1KDD1564	0	+	14960000	15700000	112,48,160
chr7	15740000	16060000	T1KDD1565	0	+	15740000	16060000	112,48,160
chr7	17020000	17280000	T1KDD1566	0	+	17020000	17280000	112,48,160
chr7	17340000	17700000	T1KDD1567	0	+	17340000	17700000	112,48,160
chr7	18700000	19080000	T1KDD1568	0	+	18700000	19080000	112,48,160
chr7	19120000	19660000	T1KDD1569	0	+	19120000	19660000	112,48,160
chr7	19760000	20140000	T1KDD1570	0	+	19760000	20140000	112,48,160
chr7	20440000	20760000	T1KDD1571	0	+	20440000	20760000	112,48,160
chr7	20800000	21240000	T1KDD1572	0	+	20800000	21240000	112,48,160
chr7	21280000	21420000	T1KDD1573	0	+	21280000	21420000	112,48,160
chr7	22600000	22720000	T1KDD1574	0	+	22600000	22720000	112,48,160
chr7	23980000	24280000	T1KDD1575	0	+	23980000	24280000	112,48,160
chr7	26880000	27020000	T1KDD1576	0	+	26880000	27020000	112,48,160
chr7	31140000	31620000	T1KDD1577	0	+	31140000	31620000	112,48,160
chr7	32220000	32460000	T1KDD1578	0	+	32220000	32460000	112,48,160
chr7	33960000	34920000	T1KDD1579	0	+	33960000	34920000	112,48,160
chr7	38460000	38720000	T1KDD1580	0	+	38460000	38720000	112,48,160
chr7	42320000	42820000	T1KDD1581	0	+	42320000	42820000	112,48,160
chr7	45160000	45560000	T1KDD1582	0	+	45160000	45560000	112,48,160
chr7	48160000	50060000	T1KDD1583	0	+	48160000	50060000	112,48,160
chr7	50220000	50300000	T1KDD1584	0	+	50220000	50300000	112,48,160
chr7	50480000	50600000	T1KDD1585	0	+	50480000	50600000	112,48,160
chr7	50820000	51020000	T1KDD1586	0	+	50820000	51020000	112,48,160
chr7	51380000	54740000	T1KDD1587	0	+	51380000	54740000	112,48,160
chr7	55600000	55880000	T1KDD1588	0	+	55600000	55880000	112,48,160
chr7	56100000	56620000	T1KDD1589	0	+	56100000	56620000	112,48,160
chr7	56700000	56820000	T1KDD1590	0	+	56700000	56820000	112,48,160
chr7	56860000	57880000	T1KDD1591	0	+	56860000	57880000	112,48,160
chr7	63000000	63300000	T1KDD1592	0	+	63000000	63300000	112,48,160
chr7	63360000	63400000	T1KDD1593	0	+	63360000	63400000	112,48,160
chr7	63460000	63600000	T1KDD1594	0	+	63460000	63600000	112,48,160
chr7	63640000	64880000	T1KDD1595	0	+	63640000	64880000	112,48,160
chr7	65400000	65500000	T1KDD1596	0	+	65400000	65500000	112,48,160
chr7	67520000	68100000	T1KDD1597	0	+	67520000	68100000	112,48,160
chr7	68340000	68540000	T1KDD1598	0	+	68340000	68540000	112,48,160
chr7	68860000	69100000	T1KDD1599	0	+	68860000	69100000	112,48,160
chr7	70880000	71120000	T1KDD1600	0	+	70880000	71120000	112,48,160
chr7	71780000	72280000	T1KDD1601	0	+	71780000	72280000	112,48,160
chr7	78980000	79160000	T1KDD1602	0	+	78980000	79160000	112,48,160
chr7	81820000	81940000	T1KDD1603	0	+	81820000	81940000	112,48,160
chr7	82620000	82960000	T1KDD1604	0	+	82620000	82960000	112,48,160
chr7	83180000	83360000	T1KDD1605	0	+	83180000	83360000	112,48,160
chr7	83660000	83920000	T1KDD1606	0	+	83660000	83920000	112,48,160
chr7	85220000	85820000	T1KDD1607	0	+	85220000	85820000	112,48,160
chr7	85900000	86900000	T1KDD1608	0	+	85900000	86900000	112,48,160
chr7	87240000	87300000	T1KDD1609	0	+	87240000	87300000	112,48,160
chr7	87640000	87780000	T1KDD1610	0	+	87640000	87780000	112,48,160
chr7	88240000	90100000	T1KDD1611	0	+	88240000	90100000	112,48,160
chr7	93060000	93220000	T1KDD1612	0	+	93060000	93220000	112,48,160
chr7	93380000	93520000	T1KDD1613	0	+	93380000	93520000	112,48,160
chr7	93580000	93880000	T1KDD1614	0	+	93580000	93880000	112,48,160
chr7	94660000	94900000	T1KDD1615	0	+	94660000	94900000	112,48,160
chr7	95300000	95400000	T1KDD1616	0	+	95300000	95400000	112,48,160
chr7	96340000	97100000	T1KDD1617	0	+	96340000	97100000	112,48,160
chr7	97180000	97820000	T1KDD1618	0	+	97180000	97820000	112,48,160
chr7	98440000	98820000	T1KDD1619	0	+	98440000	98820000	112,48,160
chr7	99700000	99960000	T1KDD1620	0	+	99700000	99960000	112,48,160
chr7	100900000	101060000	T1KDD1621	0	+	100900000	101060000	112,48,160
chr7	102840000	103040000	T1KDD1622	0	+	102840000	103040000	112,48,160
chr7	103580000	103960000	T1KDD1623	0	+	103580000	103960000	112,48,160
chr7	104020000	104100000	T1KDD1624	0	+	104020000	104100000	112,48,160
chr7	104240000	104840000	T1KDD1625	0	+	104240000	104840000	112,48,160
chr7	106300000	106840000	T1KDD1626	0	+	106300000	106840000	112,48,160
chr7	108620000	110820000	T1KDD1627	0	+	108620000	110820000	112,48,160
chr7	111120000	111720000	T1KDD1628	0	+	111120000	111720000	112,48,160
chr7	113120000	113700000	T1KDD1629	0	+	113120000	113700000	112,48,160
chr7	114100000	114400000	T1KDD1630	0	+	114100000	114400000	112,48,160
chr7	115040000	115660000	T1KDD1631	0	+	115040000	115660000	112,48,160
chr7	115940000	116100000	T1KDD1632	0	+	115940000	116100000	112,48,160
chr7	117900000	118140000	T1KDD1633	0	+	117900000	118140000	112,48,160
chr7	118200000	120780000	T1KDD1634	0	+	118200000	120780000	112,48,160
chr7	121200000	121320000	T1KDD1635	0	+	121200000	121320000	112,48,160
chr7	121560000	121860000	T1KDD1636	0	+	121560000	121860000	112,48,160
chr7	122160000	122300000	T1KDD1637	0	+	122160000	122300000	112,48,160
chr7	123020000	123480000	T1KDD1638	0	+	123020000	123480000	112,48,160
chr7	124300000	124740000	T1KDD1639	0	+	124300000	124740000	112,48,160
chr7	124940000	127340000	T1KDD1640	0	+	124940000	127340000	112,48,160
chr7	127400000	127580000	T1KDD1641	0	+	127400000	127580000	112,48,160
chr7	131120000	131280000	T1KDD1642	0	+	131120000	131280000	112,48,160
chr7	131700000	131820000	T1KDD1643	0	+	131700000	131820000	112,48,160
chr7	132600000	132820000	T1KDD1644	0	+	132600000	132820000	112,48,160
chr7	135020000	135160000	T1KDD1645	0	+	135020000	135160000	112,48,160
chr7	136420000	136660000	T1KDD1646	0	+	136420000	136660000	112,48,160
chr7	141020000	141520000	T1KDD1647	0	+	141020000	141520000	112,48,160
chr7	141760000	142040000	T1KDD1648	0	+	141760000	142040000	112,48,160
chr7	143080000	143200000	T1KDD1649	0	+	143080000	143200000	112,48,160
chr7	143420000	143540000	T1KDD1650	0	+	143420000	143540000	112,48,160
chr7	143600000	143620000	T1KDD1651	0	+	143600000	143620000	112,48,160
chr7	143720000	143780000	T1KDD1652	0	+	143720000	143780000	112,48,160
chr7	143920000	144020000	T1KDD1653	0	+	143920000	144020000	112,48,160
chr7	144400000	148080000	T1KDD1654	0	+	144400000	148080000	112,48,160
chr7	149300000	149400000	T1KDD1655	0	+	149300000	149400000	112,48,160
chr7	149920000	150260000	T1KDD1656	0	+	149920000	150260000	112,48,160
chr7	150460000	150740000	T1KDD1657	0	+	150460000	150740000	112,48,160
chr7	152860000	153900000	T1KDD1658	0	+	152860000	153900000	112,48,160
chr7	153940000	154920000	T1KDD1659	0	+	153940000	154920000	112,48,160
chr7	155020000	155220000	T1KDD1660	0	+	155020000	155220000	112,48,160
chr7	155820000	156640000	T1KDD1661	0	+	155820000	156640000	112,48,160
chr7	157020000	157120000	T1KDD1662	0	+	157020000	157120000	112,48,160
chr7	157440000	157660000	T1KDD1663	0	+	157440000	157660000	112,48,160
chr7	157740000	157760000	T1KDD1664	0	+	157740000	157760000	112,48,160
chr7	157820000	158280000	T1KDD1665	0	+	157820000	158280000	112,48,160
chr7	158320000	158340000	T1KDD1666	0	+	158320000	158340000	112,48,160
chr7	158460000	158640000	T1KDD1667	0	+	158460000	158640000	112,48,160
chr7	159160000	159320000	T1KDD1668	0	+	159160000	159320000	112,48,160
chr8	200000	400000	T1KDD1669	0	+	200000	400000	112,48,160
chr8	2840000	3080000	T1KDD1670	0	+	2840000	3080000	112,48,160
chr8	3420000	3520000	T1KDD1671	0	+	3420000	3520000	112,48,160
chr8	3740000	3880000	T1KDD1672	0	+	3740000	3880000	112,48,160
chr8	5000000	6400000	T1KDD1673	0	+	5000000	6400000	112,48,160
chr8	6920000	7160000	T1KDD1674	0	+	6920000	7160000	112,48,160
chr8	7200000	7220000	T1KDD1675	0	+	7200000	7220000	112,48,160
chr8	7280000	7320000	T1KDD1676	0	+	7280000	7320000	112,48,160
chr8	9840000	10040000	T1KDD1677	0	+	9840000	10040000	112,48,160
chr8	13680000	15520000	T1KDD1678	0	+	13680000	15520000	112,48,160
chr8	15780000	16540000	T1KDD1679	0	+	15780000	16540000	112,48,160
chr8	16840000	16980000	T1KDD1680	0	+	16840000	16980000	112,48,160
chr8	21280000	21620000	T1KDD1681	0	+	21280000	21620000	112,48,160
chr8	24580000	24880000	T1KDD1682	0	+	24580000	24880000	112,48,160
chr8	26720000	27200000	T1KDD1683	0	+	26720000	27200000	112,48,160
chr8	31200000	32540000	T1KDD1684	0	+	31200000	32540000	112,48,160
chr8	32820000	33320000	T1KDD1685	0	+	32820000	33320000	112,48,160
chr8	33640000	37060000	T1KDD1686	0	+	33640000	37060000	112,48,160
chr8	39240000	39280000	T1KDD1687	0	+	39240000	39280000	112,48,160
chr8	39860000	39880000	T1KDD1688	0	+	39860000	39880000	112,48,160
chr8	43200000	43580000	T1KDD1689	0	+	43200000	43580000	112,48,160
chr8	46000000	46460000	T1KDD1690	0	+	46000000	46460000	112,48,160
chr8	46540000	47260000	T1KDD1691	0	+	46540000	47260000	112,48,160
chr8	48180000	48280000	T1KDD1692	0	+	48180000	48280000	112,48,160
chr8	48940000	51800000	T1KDD1693	0	+	48940000	51800000	112,48,160
chr8	52020000	52560000	T1KDD1694	0	+	52020000	52560000	112,48,160
chr8	52740000	53460000	T1KDD1695	0	+	52740000	53460000	112,48,160
chr8	54480000	55740000	T1KDD1696	0	+	54480000	55740000	112,48,160
chr8	56100000	56160000	T1KDD1697	0	+	56100000	56160000	112,48,160
chr8	56260000	56840000	T1KDD1698	0	+	56260000	56840000	112,48,160
chr8	57040000	57180000	T1KDD1699	0	+	57040000	57180000	112,48,160
chr8	57200000	57220000	T1KDD1700	0	+	57200000	57220000	112,48,160
chr8	57300000	57520000	T1KDD1701	0	+	57300000	57520000	112,48,160
chr8	57580000	57820000	T1KDD1702	0	+	57580000	57820000	112,48,160
chr8	59320000	60380000	T1KDD1703	0	+	59320000	60380000	112,48,160
chr8	61140000	61540000	T1KDD1704	0	+	61140000	61540000	112,48,160
chr8	61800000	62240000	T1KDD1705	0	+	61800000	62240000	112,48,160
chr8	62300000	62980000	T1KDD1706	0	+	62300000	62980000	112,48,160
chr8	63220000	64560000	T1KDD1707	0	+	63220000	64560000	112,48,160
chr8	64620000	65600000	T1KDD1708	0	+	64620000	65600000	112,48,160
chr8	65860000	66020000	T1KDD1709	0	+	65860000	66020000	112,48,160
chr8	67500000	69440000	T1KDD1710	0	+	67500000	69440000	112,48,160
chr8	69840000	69920000	T1KDD1711	0	+	69840000	69920000	112,48,160
chr8	70680000	71740000	T1KDD1712	0	+	70680000	71740000	112,48,160
chr8	71860000	71960000	T1KDD1713	0	+	71860000	71960000	112,48,160
chr8	72100000	73000000	T1KDD1714	0	+	72100000	73000000	112,48,160
chr8	74380000	74960000	T1KDD1715	0	+	74380000	74960000	112,48,160
chr8	75040000	75240000	T1KDD1716	0	+	75040000	75240000	112,48,160
chr8	75420000	75640000	T1KDD1717	0	+	75420000	75640000	112,48,160
chr8	75700000	76660000	T1KDD1718	0	+	75700000	76660000	112,48,160
chr8	77220000	77540000	T1KDD1719	0	+	77220000	77540000	112,48,160
chr8	77580000	78480000	T1KDD1720	0	+	77580000	78480000	112,48,160
chr8	78740000	79600000	T1KDD1721	0	+	78740000	79600000	112,48,160
chr8	81880000	84100000	T1KDD1722	0	+	81880000	84100000	112,48,160
chr8	84740000	85020000	T1KDD1723	0	+	84740000	85020000	112,48,160
chr8	85480000	85680000	T1KDD1724	0	+	85480000	85680000	112,48,160
chr8	85740000	85760000	T1KDD1725	0	+	85740000	85760000	112,48,160
chr8	85820000	85940000	T1KDD1726	0	+	85820000	85940000	112,48,160
chr8	86140000	86340000	T1KDD1727	0	+	86140000	86340000	112,48,160
chr8	86580000	88060000	T1KDD1728	0	+	86580000	88060000	112,48,160
chr8	88340000	89600000	T1KDD1729	0	+	88340000	89600000	112,48,160
chr8	90040000	90560000	T1KDD1730	0	+	90040000	90560000	112,48,160
chr8	91460000	91920000	T1KDD1731	0	+	91460000	91920000	112,48,160
chr8	95320000	96100000	T1KDD1732	0	+	95320000	96100000	112,48,160
chr8	96360000	96480000	T1KDD1733	0	+	96360000	96480000	112,48,160
chr8	99900000	100000000	T1KDD1734	0	+	99900000	100000000	112,48,160
chr8	103160000	103260000	T1KDD1735	0	+	103160000	103260000	112,48,160
chr8	103520000	103740000	T1KDD1736	0	+	103520000	103740000	112,48,160
chr8	103940000	104000000	T1KDD1737	0	+	103940000	104000000	112,48,160
chr8	104260000	104400000	T1KDD1738	0	+	104260000	104400000	112,48,160
chr8	104600000	104660000	T1KDD1739	0	+	104600000	104660000	112,48,160
chr8	104800000	105300000	T1KDD1740	0	+	104800000	105300000	112,48,160
chr8	105800000	106480000	T1KDD1741	0	+	105800000	106480000	112,48,160
chr8	106880000	107060000	T1KDD1742	0	+	106880000	107060000	112,48,160
chr8	107820000	108180000	T1KDD1743	0	+	107820000	108180000	112,48,160
chr8	108300000	108440000	T1KDD1744	0	+	108300000	108440000	112,48,160
chr8	108920000	109240000	T1KDD1745	0	+	108920000	109240000	112,48,160
chr8	109760000	109960000	T1KDD1746	0	+	109760000	109960000	112,48,160
chr8	110080000	110760000	T1KDD1747	0	+	110080000	110760000	112,48,160
chr8	110800000	110820000	T1KDD1748	0	+	110800000	110820000	112,48,160
chr8	111140000	112740000	T1KDD1749	0	+	111140000	112740000	112,48,160
chr8	112820000	113360000	T1KDD1750	0	+	112820000	113360000	112,48,160
chr8	113440000	115260000	T1KDD1751	0	+	113440000	115260000	112,48,160
chr8	115700000	116440000	T1KDD1752	0	+	115700000	116440000	112,48,160
chr8	118640000	119720000	T1KDD1753	0	+	118640000	119720000	112,48,160
chr8	120540000	120920000	T1KDD1754	0	+	120540000	120920000	112,48,160
chr8	120960000	121600000	T1KDD1755	0	+	120960000	121600000	112,48,160
chr8	121720000	122160000	T1KDD1756	0	+	121720000	122160000	112,48,160
chr8	122240000	122560000	T1KDD1757	0	+	122240000	122560000	112,48,160
chr8	126080000	126280000	T1KDD1758	0	+	126080000	126280000	112,48,160
chr8	127260000	127560000	T1KDD1759	0	+	127260000	127560000	112,48,160
chr8	130700000	131800000	T1KDD1760	0	+	130700000	131800000	112,48,160
chr8	133780000	134460000	T1KDD1761	0	+	133780000	134460000	112,48,160
chr8	135040000	135440000	T1KDD1762	0	+	135040000	135440000	112,48,160
chr8	135680000	137100000	T1KDD1763	0	+	135680000	137100000	112,48,160
chr8	137200000	138820000	T1KDD1764	0	+	137200000	138820000	112,48,160
chr8	138960000	139620000	T1KDD1765	0	+	138960000	139620000	112,48,160
chr8	141800000	141860000	T1KDD1766	0	+	141800000	141860000	112,48,160
chr8	142840000	142960000	T1KDD1767	0	+	142840000	142960000	112,48,160
chr9	120000	140000	T1KDD1768	0	+	120000	140000	112,48,160
chr9	180000	340000	T1KDD1769	0	+	180000	340000	112,48,160
chr9	1020000	2000000	T1KDD1770	0	+	1020000	2000000	112,48,160
chr9	2880000	3160000	T1KDD1771	0	+	2880000	3160000	112,48,160
chr9	3740000	3840000	T1KDD1772	0	+	3740000	3840000	112,48,160
chr9	5100000	5580000	T1KDD1773	0	+	5100000	5580000	112,48,160
chr9	6060000	6300000	T1KDD1774	0	+	6060000	6300000	112,48,160
chr9	7420000	7440000	T1KDD1775	0	+	7420000	7440000	112,48,160
chr9	7560000	7780000	T1KDD1776	0	+	7560000	7780000	112,48,160
chr9	8080000	8300000	T1KDD1777	0	+	8080000	8300000	112,48,160
chr9	9080000	9480000	T1KDD1778	0	+	9080000	9480000	112,48,160
chr9	9620000	9900000	T1KDD1779	0	+	9620000	9900000	112,48,160
chr9	10640000	12320000	T1KDD1780	0	+	10640000	12320000	112,48,160
chr9	15880000	16400000	T1KDD1781	0	+	15880000	16400000	112,48,160
chr9	16880000	17780000	T1KDD1782	0	+	16880000	17780000	112,48,160
chr9	17840000	17940000	T1KDD1783	0	+	17840000	17940000	112,48,160
chr9	17980000	18140000	T1KDD1784	0	+	17980000	18140000	112,48,160
chr9	19540000	19920000	T1KDD1785	0	+	19540000	19920000	112,48,160
chr9	21120000	21780000	T1KDD1786	0	+	21120000	21780000	112,48,160
chr9	21840000	21960000	T1KDD1787	0	+	21840000	21960000	112,48,160
chr9	22160000	23760000	T1KDD1788	0	+	22160000	23760000	112,48,160
chr9	23860000	26840000	T1KDD1789	0	+	23860000	26840000	112,48,160
chr9	27580000	32380000	T1KDD1790	0	+	27580000	32380000	112,48,160
chr9	32600000	32960000	T1KDD1791	0	+	32600000	32960000	112,48,160
chr9	38980000	39160000	T1KDD1792	0	+	38980000	39160000	112,48,160
chr9	39440000	39500000	T1KDD1793	0	+	39440000	39500000	112,48,160
chr9	39820000	39840000	T1KDD1794	0	+	39820000	39840000	112,48,160
chr9	40000000	40040000	T1KDD1795	0	+	40000000	40040000	112,48,160
chr9	40180000	40200000	T1KDD1796	0	+	40180000	40200000	112,48,160
chr9	40320000	40340000	T1KDD1797	0	+	40320000	40340000	112,48,160
chr9	40520000	40600000	T1KDD1798	0	+	40520000	40600000	112,48,160
chr9	40700000	40760000	T1KDD1799	0	+	40700000	40760000	112,48,160
chr9	41420000	41500000	T1KDD1800	0	+	41420000	41500000	112,48,160
chr9	41540000	41640000	T1KDD1801	0	+	41540000	41640000	112,48,160
chr9	42080000	42580000	T1KDD1802	0	+	42080000	42580000	112,48,160
chr9	42720000	43020000	T1KDD1803	0	+	42720000	43020000	112,48,160
chr9	43060000	43280000	T1KDD1804	0	+	43060000	43280000	112,48,160
chr9	45080000	45100000	T1KDD1805	0	+	45080000	45100000	112,48,160
chr9	60500000	60560000	T1KDD1806	0	+	60500000	60560000	112,48,160
chr9	61160000	61180000	T1KDD1807	0	+	61160000	61180000	112,48,160
chr9	61500000	61620000	T1KDD1808	0	+	61500000	61620000	112,48,160
chr9	61660000	61740000	T1KDD1809	0	+	61660000	61740000	112,48,160
chr9	61900000	61920000	T1KDD1810	0	+	61900000	61920000	112,48,160
chr9	61980000	62000000	T1KDD1811	0	+	61980000	62000000	112,48,160
chr9	62440000	62460000	T1KDD1812	0	+	62440000	62460000	112,48,160
chr9	62780000	62920000	T1KDD1813	0	+	62780000	62920000	112,48,160
chr9	63680000	63920000	T1KDD1814	0	+	63680000	63920000	112,48,160
chr9	63960000	64140000	T1KDD1815	0	+	63960000	64140000	112,48,160
chr9	64300000	64360000	T1KDD1816	0	+	64300000	64360000	112,48,160
chr9	64400000	64520000	T1KDD1817	0	+	64400000	64520000	112,48,160
chr9	64880000	64920000	T1KDD1818	0	+	64880000	64920000	112,48,160
chr9	65200000	65220000	T1KDD1819	0	+	65200000	65220000	112,48,160
chr9	65280000	65300000	T1KDD1820	0	+	65280000	65300000	112,48,160
chr9	65380000	65580000	T1KDD1821	0	+	65380000	65580000	112,48,160
chr9	65640000	65660000	T1KDD1822	0	+	65640000	65660000	112,48,160
chr9	66240000	66280000	T1KDD1823	0	+	66240000	66280000	112,48,160
chr9	66760000	66840000	T1KDD1824	0	+	66760000	66840000	112,48,160
chr9	66920000	66960000	T1KDD1825	0	+	66920000	66960000	112,48,160
chr9	67040000	67100000	T1KDD1826	0	+	67040000	67100000	112,48,160
chr9	70660000	71600000	T1KDD1827	0	+	70660000	71600000	112,48,160
chr9	72060000	72260000	T1KDD1828	0	+	72060000	72260000	112,48,160
chr9	72600000	72820000	T1KDD1829	0	+	72600000	72820000	112,48,160
chr9	73200000	73440000	T1KDD1830	0	+	73200000	73440000	112,48,160
chr9	73600000	74480000	T1KDD1831	0	+	73600000	74480000	112,48,160
chr9	74580000	74740000	T1KDD1832	0	+	74580000	74740000	112,48,160
chr9	74780000	74940000	T1KDD1833	0	+	74780000	74940000	112,48,160
chr9	75200000	75640000	T1KDD1834	0	+	75200000	75640000	112,48,160
chr9	76820000	77140000	T1KDD1835	0	+	76820000	77140000	112,48,160
chr9	77460000	77740000	T1KDD1836	0	+	77460000	77740000	112,48,160
chr9	78040000	78220000	T1KDD1837	0	+	78040000	78220000	112,48,160
chr9	78380000	79560000	T1KDD1838	0	+	78380000	79560000	112,48,160
chr9	79820000	81540000	T1KDD1839	0	+	79820000	81540000	112,48,160
chr9	81940000	82960000	T1KDD1840	0	+	81940000	82960000	112,48,160
chr9	84440000	84660000	T1KDD1841	0	+	84440000	84660000	112,48,160
chr9	84960000	85540000	T1KDD1842	0	+	84960000	85540000	112,48,160
chr9	87740000	87940000	T1KDD1843	0	+	87740000	87940000	112,48,160
chr9	89040000	89280000	T1KDD1844	0	+	89040000	89280000	112,48,160
chr9	90440000	90840000	T1KDD1845	0	+	90440000	90840000	112,48,160
chr9	93700000	93800000	T1KDD1846	0	+	93700000	93800000	112,48,160
chr9	99520000	99780000	T1KDD1847	0	+	99520000	99780000	112,48,160
chr9	100620000	100960000	T1KDD1848	0	+	100620000	100960000	112,48,160
chr9	101340000	101360000	T1KDD1849	0	+	101340000	101360000	112,48,160
chr9	101580000	104080000	T1KDD1850	0	+	101580000	104080000	112,48,160
chr9	104140000	104740000	T1KDD1851	0	+	104140000	104740000	112,48,160
chr9	107640000	108720000	T1KDD1852	0	+	107640000	108720000	112,48,160
chr9	111040000	111360000	T1KDD1853	0	+	111040000	111360000	112,48,160
chr9	112940000	113140000	T1KDD1854	0	+	112940000	113140000	112,48,160
chr9	114740000	114900000	T1KDD1855	0	+	114740000	114900000	112,48,160
chr9	115220000	115480000	T1KDD1856	0	+	115220000	115480000	112,48,160
chr9	115600000	116140000	T1KDD1857	0	+	115600000	116140000	112,48,160
chr9	116760000	118960000	T1KDD1858	0	+	116760000	118960000	112,48,160
chr9	119140000	119280000	T1KDD1859	0	+	119140000	119280000	112,48,160
chr9	119380000	120340000	T1KDD1860	0	+	119380000	120340000	112,48,160
chr9	122380000	122800000	T1KDD1861	0	+	122380000	122800000	112,48,160
chr9	137820000	138220000	T1KDD1862	0	+	137820000	138220000	112,48,160
chrX	2980000	3620000	T1KDD1863	0	+	2980000	3620000	112,48,160
chrX	3740000	3800000	T1KDD1864	0	+	3740000	3800000	112,48,160
chrX	3940000	4540000	T1KDD1865	0	+	3940000	4540000	112,48,160
chrX	5120000	7060000	T1KDD1866	0	+	5120000	7060000	112,48,160
chrX	7240000	7900000	T1KDD1867	0	+	7240000	7900000	112,48,160
chrX	11780000	12780000	T1KDD1868	0	+	11780000	12780000	112,48,160
chrX	14100000	14600000	T1KDD1869	0	+	14100000	14600000	112,48,160
chrX	14640000	14840000	T1KDD1870	0	+	14640000	14840000	112,48,160
chrX	14940000	15140000	T1KDD1871	0	+	14940000	15140000	112,48,160
chrX	16140000	16400000	T1KDD1872	0	+	16140000	16400000	112,48,160
chrX	17140000	17360000	T1KDD1873	0	+	17140000	17360000	112,48,160
chrX	20560000	21100000	T1KDD1874	0	+	20560000	21100000	112,48,160
chrX	21180000	21360000	T1KDD1875	0	+	21180000	21360000	112,48,160
chrX	25040000	27560000	T1KDD1876	0	+	25040000	27560000	112,48,160
chrX	27700000	28460000	T1KDD1877	0	+	27700000	28460000	112,48,160
chrX	30740000	30820000	T1KDD1878	0	+	30740000	30820000	112,48,160
chrX	33440000	34260000	T1KDD1879	0	+	33440000	34260000	112,48,160
chrX	34380000	34500000	T1KDD1880	0	+	34380000	34500000	112,48,160
chrX	35400000	35660000	T1KDD1881	0	+	35400000	35660000	112,48,160
chrX	35980000	36280000	T1KDD1882	0	+	35980000	36280000	112,48,160
chrX	36460000	36840000	T1KDD1883	0	+	36460000	36840000	112,48,160
chrX	37000000	37080000	T1KDD1884	0	+	37000000	37080000	112,48,160
chrX	42200000	42500000	T1KDD1885	0	+	42200000	42500000	112,48,160
chrX	43980000	44860000	T1KDD1886	0	+	43980000	44860000	112,48,160
chrX	45120000	45720000	T1KDD1887	0	+	45120000	45720000	112,48,160
chrX	45920000	46300000	T1KDD1888	0	+	45920000	46300000	112,48,160
chrX	48100000	48400000	T1KDD1889	0	+	48100000	48400000	112,48,160
chrX	49340000	49360000	T1KDD1890	0	+	49340000	49360000	112,48,160
chrX	49580000	49820000	T1KDD1891	0	+	49580000	49820000	112,48,160
chrX	50280000	50420000	T1KDD1892	0	+	50280000	50420000	112,48,160
chrX	51000000	51820000	T1KDD1893	0	+	51000000	51820000	112,48,160
chrX	51920000	52180000	T1KDD1894	0	+	51920000	52180000	112,48,160
chrX	52200000	52240000	T1KDD1895	0	+	52200000	52240000	112,48,160
chrX	52280000	52480000	T1KDD1896	0	+	52280000	52480000	112,48,160
chrX	52500000	52680000	T1KDD1897	0	+	52500000	52680000	112,48,160
chrX	52720000	52740000	T1KDD1898	0	+	52720000	52740000	112,48,160
chrX	52780000	52900000	T1KDD1899	0	+	52780000	52900000	112,48,160
chrX	53700000	53960000	T1KDD1900	0	+	53700000	53960000	112,48,160
chrX	54360000	55440000	T1KDD1901	0	+	54360000	55440000	112,48,160
chrX	55520000	58300000	T1KDD1902	0	+	55520000	58300000	112,48,160
chrX	62840000	63140000	T1KDD1903	0	+	62840000	63140000	112,48,160
chrX	63180000	63200000	T1KDD1904	0	+	63180000	63200000	112,48,160
chrX	63240000	63460000	T1KDD1905	0	+	63240000	63460000	112,48,160
chrX	63780000	66140000	T1KDD1906	0	+	63780000	66140000	112,48,160
chrX	66260000	68060000	T1KDD1907	0	+	66260000	68060000	112,48,160
chrX	68540000	68800000	T1KDD1908	0	+	68540000	68800000	112,48,160
chrX	70040000	70120000	T1KDD1909	0	+	70040000	70120000	112,48,160
chrX	70160000	70280000	T1KDD1910	0	+	70160000	70280000	112,48,160
chrX	70500000	70960000	T1KDD1911	0	+	70500000	70960000	112,48,160
chrX	71660000	71700000	T1KDD1912	0	+	71660000	71700000	112,48,160
chrX	71800000	71900000	T1KDD1913	0	+	71800000	71900000	112,48,160
chrX	72860000	72880000	T1KDD1914	0	+	72860000	72880000	112,48,160
chrX	72960000	73920000	T1KDD1915	0	+	72960000	73920000	112,48,160
chrX	74620000	75020000	T1KDD1916	0	+	74620000	75020000	112,48,160
chrX	75160000	76140000	T1KDD1917	0	+	75160000	76140000	112,48,160
chrX	76200000	77440000	T1KDD1918	0	+	76200000	77440000	112,48,160
chrX	78140000	80000000	T1KDD1919	0	+	78140000	80000000	112,48,160
chrX	80080000	80680000	T1KDD1920	0	+	80080000	80680000	112,48,160
chrX	80820000	82600000	T1KDD1921	0	+	80820000	82600000	112,48,160
chrX	82640000	84120000	T1KDD1922	0	+	82640000	84120000	112,48,160
chrX	84200000	85240000	T1KDD1923	0	+	84200000	85240000	112,48,160
chrX	85300000	85840000	T1KDD1924	0	+	85300000	85840000	112,48,160
chrX	86060000	86140000	T1KDD1925	0	+	86060000	86140000	112,48,160
chrX	86160000	87480000	T1KDD1926	0	+	86160000	87480000	112,48,160
chrX	87880000	90380000	T1KDD1927	0	+	87880000	90380000	112,48,160
chrX	90460000	91760000	T1KDD1928	0	+	90460000	91760000	112,48,160
chrX	91820000	92380000	T1KDD1929	0	+	91820000	92380000	112,48,160
chrX	92420000	93660000	T1KDD1930	0	+	92420000	93660000	112,48,160
chrX	93700000	95440000	T1KDD1931	0	+	93700000	95440000	112,48,160
chrX	95480000	96360000	T1KDD1932	0	+	95480000	96360000	112,48,160
chrX	97660000	98560000	T1KDD1933	0	+	97660000	98560000	112,48,160
chrX	98840000	100320000	T1KDD1934	0	+	98840000	100320000	112,48,160
[truncated: 3,865 more rows]

## Sheet: MidbrainProgenitors
chr1	2940000	3060000	T1KDD0	0	+	2940000	3060000	112,48,160
[truncated: 5,768 more rows]

[truncated: 9 more sheets: DefinitiveEctoderm, EarlySomite, EndothelialProgenitors, Epicardium, ESCs, Liver, MidHindgut, MesodermProgenitor, Sheet6]
