# Supplementary material for: An atlas of lamina-associated chromatin across twelve human cell types reveals an intermediate chromatin subtype
Source: Genome Biol. 2023 Jan 23;24:16. doi: 10.1186/s13059-023-02849-5 (PMC9869549; doi:10.1186/s13059-023-02849-5)
Supplement: Supplementary file 7 — Additional file 7: Table 4. GO categories for invariant T1- and T2-LADs. Enriched gene ontology terms for genes located in invariant T1- or T2-LADs. [file 13059_2023_2849_MOESM7_ESM.xlsx]

## Sheet: Sheet1
Additional file 7: Table 4: GO categories for invariant T1- and T2-LADs. Enriched gene ontology terms for genes located in invariant T1- or T2-LADs.

## Sheet: Invariant T1-LADs
Category	Term	Count	%	PValue	Genes	List Total	Pop Hits	Pop Total	Fold Enrichment	Bonferroni	Benjamini	FDR
GOTERM_BP_DIRECT	GO:0050911~detection of chemical stimulus involved in sensory perception of smell	100	9.0009	9.40289e-70	219487, 390077, 138799, 390078, 392376, 390079, 219484, 219482, 120586, 390081, 390082, 391211, 402135, 79482, 81168, 81282, 390053, 390054, 401667, 401666, 282775, 81470, 219438, 219437, 343172, 219436, 343170, 219432, 219431, 127077, 81469, 81466, 343169, 343563, 81341, 219429, 390190, 390191, 219965, 127062, 390151, 403277, 390152, 403278, 391121, 219960, 127069, 127068, 79296, 127066, 127064,…	390	376	13800	9.4108	1.11612e-66	1.11612e-66	1.1039e-66
GOTERM_BP_DIRECT	GO:0007186~G-protein coupled receptor signaling pathway	126	11.3411	2.76757e-53	6870, 7201, 219487, 390077, 138799, 390078, 392376, 390079, 219484, 219482, 120586, 26033, 50833, 390081, 390082, 391211, 402135, 79482, 81168, 81282, 390053, 390054, 9248, 401667, 401666, 282775, 81470, 3776, 4988, 219438, 219437, 343172, 219436, 343170, 219432, 219431, 9890, 127077, 10800, 81469, 81466, 343169, 343563, 6019, 81341, 219429, 390190, 390191, 219965, 127062, 390151, 403277, 390152,…	390	925	13800	4.81996	3.28511e-50	1.64255e-50	1.62456e-50
GOTERM_BP_DIRECT	GO:0007608~sensory perception of smell	30	2.70027	7.50528e-23	219965, 441608, 8594, 390151, 390152, 390054, 219487, 219484, 219482, 26338, 120586, 219957, 219956, 219438, 219437, 23538, 219436, 390162, 390142, 390144, 4685, 219453, 390167, 390168, 79482, 26188, 26245, 81168, 390190, 390191	390	93	13800	11.4144	8.90877e-20	2.96959e-20	2.93707e-20
GOTERM_BP_DIRECT	GO:0031424~keratinization	24	2.16022	1.84219e-11	337959, 337969, 337968, 337979, 337967, 337879, 337978, 337966, 100288323, 337977, 337976, 337975, 337963, 337974, 337973, 337972, 337971, 337970, 337882, 140258, 388818, 643803, 100131902, 643812	390	146	13800	5.81665	2.18668e-08	5.4667e-09	5.40683e-09
GOTERM_BP_DIRECT	GO:0060078~regulation of postsynaptic membrane potential	9	0.810081	1.26028e-06	2559, 2911, 2259, 2556, 2566, 2555, 2565, 2554, 2915	390	30	13800	10.6154	0.00149484	0.000299191	0.000295914
GOTERM_BP_DIRECT	GO:0043252~sodium-independent organic anion transport	6	0.540054	4.12455e-05	53919, 28234, 353189, 133482, 338821, 10599	390	15	13800	14.1538	0.0477802	0.00815973	0.00807036
GOTERM_BP_DIRECT	GO:0051932~synaptic transmission, GABAergic	6	0.540054	5.86105e-05	2559, 2556, 2566, 2555, 2565, 2554	390	16	13800	13.2692	0.0672077	0.00993867	0.00982982
GOTERM_BP_DIRECT	GO:0042391~regulation of membrane potential	11	0.990099	8.90617e-05	2559, 22999, 8001, 2556, 2566, 2555, 2565, 2554, 120892, 27133, 131096	390	81	13800	4.80532	0.100324	0.0124287	0.0122925
GOTERM_BP_DIRECT	GO:0006821~chloride transport	9	0.810081	9.42358e-05	2559, 26285, 8001, 2566, 2555, 2554, 203859, 1193, 57282	390	52	13800	6.12426	0.105833	0.0124287	0.0122925
GOTERM_BP_DIRECT	GO:1902476~chloride transmembrane transport	9	0.810081	0.000108297	2559, 8001, 2556, 2566, 2555, 2565, 2554, 203859, 1193	390	53	13800	6.00871	0.120635	0.0128549	0.0127141
GOTERM_BP_DIRECT	GO:0099560~synaptic membrane adhesion	6	0.540054	0.000145497	57689, 1007, 84631, 22871, 5789, 3084	390	19	13800	11.1741	0.158625	0.0157005	0.0155285
GOTERM_BP_DIRECT	GO:0007268~chemical synaptic transmission	17	1.53015	0.000341289	9378, 8001, 5367, 2891, 22871, 440279, 2559, 2911, 2898, 2556, 2566, 2555, 2565, 1740, 2554, 2917, 2915	390	212	13800	2.83745	0.333143	0.03253	0.0321737
GOTERM_BP_DIRECT	GO:0007214~gamma-aminobutyric acid signaling pathway	6	0.540054	0.000383673	2559, 2556, 2566, 2555, 2565, 2554	390	23	13800	9.23077	0.365874	0.03253	0.0321737
GOTERM_BP_DIRECT	GO:0051930~regulation of sensory perception of pain	6	0.540054	0.000383673	58503, 2911, 10879, 4887, 26952, 4988	390	23	13800	9.23077	0.365874	0.03253	0.0321737
GOTERM_BP_DIRECT	GO:0051966~regulation of synaptic transmission, glutamatergic	6	0.540054	0.000699657	2911, 120892, 2918, 2917, 9890, 2915	390	26	13800	8.16568	0.564292	0.0553662	0.0547598
GOTERM_BP_DIRECT	GO:0050877~neurological system process	7	0.630063	0.00121742	2559, 8001, 2556, 2566, 2555, 2565, 2554	390	43	13800	5.76029	0.76448	0.0903174	0.0893282
GOTERM_BP_DIRECT	GO:0007196~adenylate cyclase-inhibiting G-protein coupled glutamate receptor signaling pathway	4	0.360036	0.00164499	2911, 2918, 2917, 2915	390	9	13800	15.7265	0.858324	0.114859	0.113601
GOTERM_BP_DIRECT	GO:1904862~inhibitory synapse assembly	4	0.360036	0.00230109	2566, 2555, 2554, 140689	390	10	13800	14.1538	0.935076	0.151744	0.150082
GOTERM_BP_DIRECT	GO:0007216~G-protein coupled glutamate receptor signaling pathway	4	0.360036	0.00404529	2911, 2918, 2917, 2915	390	12	13800	11.7949	0.991864	0.252724	0.249957
GOTERM_BP_DIRECT	GO:0016339~calcium-dependent cell-cell adhesion via plasma membrane cell adhesion molecules	6	0.540054	0.00453862	9378, 1007, 1016, 1010, 22871, 28513	390	39	13800	5.44379	0.995482	0.269367	0.266417
GOTERM_BP_DIRECT	GO:2000310~regulation of NMDA receptor activity	5	0.450045	0.00652865	9378, 1740, 2891, 22871, 4988	390	27	13800	6.55271	0.99958	0.369024	0.364983
GOTERM_BP_DIRECT	GO:0007626~locomotory behavior	7	0.630063	0.0105697	2911, 1996, 4887, 57144, 2915, 257194, 3084	390	66	13800	3.75291	0.999997	0.567103	0.560892
GOTERM_BP_DIRECT	GO:0050804~modulation of synaptic transmission	6	0.540054	0.0109885	57689, 2898, 3717, 22871, 1607, 5789	390	48	13800	4.42308	0.999998	0.567103	0.560892
GOTERM_BP_DIRECT	GO:0051965~positive regulation of synapse assembly	6	0.540054	0.012992	9378, 577, 84631, 22871, 5789, 139065	390	50	13800	4.24615	1	0.642563	0.635526
GOTERM_BP_DIRECT	GO:0034332~adherens junction organization	5	0.450045	0.0147885	1007, 1016, 1010, 28513, 253559	390	34	13800	5.20362	1	0.702156	0.694466
GOTERM_BP_DIRECT	GO:0034220~ion transmembrane transport	11	0.990099	0.0159045	2559, 2898, 8001, 2556, 2566, 2555, 2565, 2554, 203859, 2891, 10345	390	161	13800	2.41758	1	0.713031	0.705222
GOTERM_BP_DIRECT	GO:0098609~cell-cell adhesion	10	0.90009	0.0162189	51705, 1007, 1740, 1630, 29119, 3676, 6092, 28513, 53942, 257194	390	138	13800	2.5641	1	0.713031	0.705222
GOTERM_BP_DIRECT	GO:0050807~regulation of synapse organization	4	0.360036	0.0177448	2823, 84631, 5800, 139065	390	20	13800	7.07692	1	0.752252	0.744013
GOTERM_BP_DIRECT	GO:0007416~synapse assembly	6	0.540054	0.0190437	2823, 9378, 1007, 91137, 22871, 3084	390	55	13800	3.86014	1	0.779477	0.77094
GOTERM_BP_DIRECT	GO:0097105~presynaptic membrane assembly	3	0.270027	0.0198298	9378, 22871, 5789	390	8	13800	13.2692	1	0.784599	0.776006
GOTERM_BP_DIRECT	GO:0070327~thyroid hormone transport	3	0.270027	0.0250255	6906, 53919, 10599	390	9	13800	11.7949	1	0.93199	0.921783
GOTERM_BP_DIRECT	GO:0030534~adult behavior	4	0.360036	0.0259104	9378, 285671, 2566, 26047	390	23	13800	6.15385	1	0.93199	0.921783
GOTERM_BP_DIRECT	GO:0003341~cilium movement	4	0.360036	0.0259104	1767, 79740, 83894, 56171	390	23	13800	6.15385	1	0.93199	0.921783
GOTERM_BP_DIRECT	GO:0097120~receptor localization to synapse	3	0.270027	0.0307066	9378, 1740, 22871	390	10	13800	10.6154	1	1	0.989882
GOTERM_BP_DIRECT	GO:0055085~transmembrane transport	13	1.17012	0.0321275	53919, 5243, 353189, 203859, 57282, 338821, 204962, 1448, 1446, 28234, 133482, 5304, 10599	390	232	13800	1.98276	1	1	0.989882
GOTERM_BP_DIRECT	GO:0007043~cell-cell junction assembly	4	0.360036	0.0394184	1007, 1016, 1010, 28513	390	27	13800	5.24217	1	1	0.989882
GOTERM_BP_DIRECT	GO:0000902~cell morphogenesis	6	0.540054	0.0403464	1007, 1016, 1010, 28513, 5800, 3084	390	67	13800	3.16877	1	1	0.989882
GOTERM_BP_DIRECT	GO:1905520~positive regulation of presynaptic active zone assembly	2	0.180018	0.0555842	9378, 22871	390	2	13800	35.3846	1	1	0.989882
GOTERM_BP_DIRECT	GO:0050925~negative regulation of negative chemotaxis	2	0.180018	0.0555842	6092, 6091	390	2	13800	35.3846	1	1	0.989882
GOTERM_BP_DIRECT	GO:2000463~positive regulation of excitatory postsynaptic potential	3	0.270027	0.0576786	9378, 22999, 22871	390	14	13800	7.58242	1	1	0.989882
GOTERM_BP_DIRECT	GO:0007158~neuron cell-cell adhesion	3	0.270027	0.0576786	9378, 4685, 22871	390	14	13800	7.58242	1	1	0.989882
GOTERM_BP_DIRECT	GO:0043113~receptor clustering	3	0.270027	0.0576786	2898, 1740, 3676	390	14	13800	7.58242	1	1	0.989882
GOTERM_BP_DIRECT	GO:0007605~sensory perception of sound	8	0.720072	0.0592214	375612, 389207, 93035, 1301, 7399, 65217, 2917, 53942	390	123	13800	2.30144	1	1	0.989882
GOTERM_BP_DIRECT	GO:0015721~bile acid and bile salt transport	4	0.360036	0.0603634	53919, 28234, 338821, 10599	390	32	13800	4.42308	1	1	0.989882
GOTERM_BP_DIRECT	GO:0009617~response to bacterium	7	0.630063	0.0657915	2823, 83872, 406897, 254827, 55603, 1607, 10345	390	101	13800	2.4524	1	1	0.989882
GOTERM_BP_DIRECT	GO:0098742~cell-cell adhesion via plasma-membrane adhesion molecules	4	0.360036	0.0699315	1007, 1016, 1010, 28513	390	34	13800	4.1629	1	1	0.989882
GOTERM_BP_DIRECT	GO:0097114~NMDA glutamate receptor clustering	2	0.180018	0.0822096	9378, 22871	390	3	13800	23.5897	1	1	0.989882
GOTERM_BP_DIRECT	GO:0035481~positive regulation of Notch signaling pathway involved in heart induction	2	0.180018	0.0822096	6092, 6091	390	3	13800	23.5897	1	1	0.989882
GOTERM_BP_DIRECT	GO:0060079~excitatory postsynaptic potential	4	0.360036	0.0854666	2898, 8001, 120892, 4988	390	37	13800	3.82536	1	1	0.989882
GOTERM_BP_DIRECT	GO:0007157~heterophilic cell-cell adhesion via plasma membrane cell adhesion molecules	4	0.360036	0.0909439	9378, 83872, 22871, 5789	390	38	13800	3.7247	1	1	0.989882
GOTERM_BP_DIRECT	GO:0007631~feeding behavior	3	0.270027	0.0989384	5367, 257194, 4160	390	19	13800	5.58704	1	1	0.989882

## Sheet: Invariant T2-LADs
Category	Term	Count	%	PValue	Genes	List Total	Pop Hits	Pop Total	Fold Enrichment	Bonferroni	Benjamini	FDR
GOTERM_BP_DIRECT	GO:0043547~positive regulation of GTPase activity	15	2.65018	0.0025604	23329, 6792, 9882, 8502, 3265, 57584, 55531, 1894, 80005, 83478, 9628, 7813, 51735, 10982, 153020	367	223	13800	2.52929	0.983416	1	1
GOTERM_BP_DIRECT	GO:0090630~activation of GTPase activity	7	1.23675	0.00918081	23329, 9882, 1894, 83478, 23232, 9779, 7813	367	68	13800	3.87081	1	1	1
GOTERM_BP_DIRECT	GO:0030433~ubiquitin-dependent ERAD pathway	6	1.06007	0.0139427	54431, 23392, 6400, 27248, 54557, 29979	367	54	13800	4.17802	1	1	1
GOTERM_BP_DIRECT	GO:0016567~protein ubiquitination	19	3.35689	0.0171514	8452, 6596, 153830, 7347, 10075, 6400, 64422, 25898, 373, 79872, 54793, 51185, 51130, 55832, 142686, 57531, 11275, 9306, 4734	367	392	13800	1.82255	1	1	1
GOTERM_BP_DIRECT	GO:0034975~protein folding in endoplasmic reticulum	3	0.530035	0.0176696	54431, 5611, 56605	367	8	13800	14.1008	1	1	1
GOTERM_BP_DIRECT	GO:0006886~intracellular protein transport	13	2.29682	0.0193914	23329, 9882, 8027, 23232, 23431, 22931, 373, 55014, 320, 51194, 7813, 9779, 4646	367	229	13800	2.13462	1	1	1
GOTERM_BP_DIRECT	GO:0050790~regulation of catalytic activity	15	2.65018	0.0195486	8575, 5981, 57584, 373, 440073, 117177, 23362, 80005, 8439, 4983, 5523, 5534, 64283, 5529, 153020	367	284	13800	1.98603	1	1	1
GOTERM_BP_DIRECT	GO:0006930~substrate-dependent cell migration, cell extension	3	0.530035	0.0223237	6386, 23607, 4983	367	9	13800	12.5341	1	1	1
GOTERM_BP_DIRECT	GO:0007265~Ras protein signal transduction	6	1.06007	0.0323064	6386, 3265, 51735, 5925, 890, 153020	367	67	13800	3.36736	1	1	1
GOTERM_BP_DIRECT	GO:0007368~determination of left/right symmetry	5	0.883392	0.0331376	29880, 5125, 90, 161582, 51626	367	46	13800	4.08719	1	1	1
GOTERM_BP_DIRECT	GO:0051301~cell division	14	2.4735	0.0429424	23607, 7443, 4750, 23047, 890, 10403, 10735, 55726, 3796, 7813, 10982, 9937, 64151, 5925	367	287	13800	1.83425	1	1	1
GOTERM_BP_DIRECT	GO:0045589~regulation of regulatory T cell differentiation	3	0.530035	0.045115	1378, 940, 29102	367	13	13800	8.67743	1	1	1
GOTERM_BP_DIRECT	GO:0016075~rRNA catabolic process	3	0.530035	0.045115	5393, 11340, 29102	367	13	13800	8.67743	1	1	1
GOTERM_BP_DIRECT	GO:0043507~positive regulation of JUN kinase activity	4	0.706714	0.0480989	6885, 51347, 4216, 9175	367	31	13800	4.85189	1	1	1
GOTERM_BP_DIRECT	GO:0043086~negative regulation of catalytic activity	6	1.06007	0.053554	55832, 9749, 5611, 51347, 308, 6050	367	77	13800	2.93004	1	1	1
GOTERM_BP_DIRECT	GO:0071479~cellular response to ionizing radiation	4	0.706714	0.0561891	1894, 10010, 10135, 23514	367	33	13800	4.55784	1	1	1
GOTERM_BP_DIRECT	GO:0035556~intracellular signal transduction	15	2.65018	0.0562313	6386, 3815, 56776, 54793, 51130, 2984, 142686, 1894, 3059, 9628, 9306, 399694, 51347, 4216, 64283	367	329	13800	1.71439	1	1	1
GOTERM_BP_DIRECT	GO:0007275~multicellular organism development	17	3.00353	0.0579845	9200, 6247, 9435, 23001, 22873, 25975, 79872, 3815, 56776, 80012, 27130, 2796, 23198, 83890, 2904, 1879, 23091	367	391	13800	1.63488	1	1	1
GOTERM_BP_DIRECT	GO:1902017~regulation of cilium assembly	3	0.530035	0.0586681	6792, 64422, 51626	367	15	13800	7.52044	1	1	1
GOTERM_BP_DIRECT	GO:0045494~photoreceptor cell maintenance	4	0.706714	0.06488	9696, 9657, 167691, 1182	367	35	13800	4.29739	1	1	1
GOTERM_BP_DIRECT	GO:0007165~signal transduction	32	5.65371	0.0715087	8013, 23607, 7443, 3265, 26578, 57584, 3815, 2984, 59345, 83478, 56477, 26750, 4983, 10010, 9318, 5911, 1837, 10135, 54518, 8027, 84707, 3568, 2796, 8439, 344657, 84451, 51752, 6457, 8999, 308, 86, 5529	367	890	13800	1.35199	1	1	1
GOTERM_BP_DIRECT	GO:0001754~eye photoreceptor cell differentiation	2	0.353357	0.0774791	23287, 5523	367	3	13800	25.0681	1	1	1
GOTERM_BP_DIRECT	GO:0032765~positive regulation of mast cell cytokine production	2	0.353357	0.0774791	8013, 3815	367	3	13800	25.0681	1	1	1
GOTERM_BP_DIRECT	GO:0034476~U5 snRNA 3'-end processing	2	0.353357	0.0774791	5393, 11340	367	3	13800	25.0681	1	1	1
GOTERM_BP_DIRECT	GO:0002327~immature B cell differentiation	2	0.353357	0.0774791	3815, 96459	367	3	13800	25.0681	1	1	1
GOTERM_BP_DIRECT	GO:0034473~U1 snRNA 3'-end processing	2	0.353357	0.0774791	5393, 11340	367	3	13800	25.0681	1	1	1
GOTERM_BP_DIRECT	GO:1905065~positive regulation of vascular smooth muscle cell differentiation	2	0.353357	0.0774791	3815, 406911	367	3	13800	25.0681	1	1	1
GOTERM_BP_DIRECT	GO:0035023~regulation of Rho protein signal transduction	3	0.530035	0.0811926	4983, 56990, 64283	367	18	13800	6.26703	1	1	1
GOTERM_BP_DIRECT	GO:0006986~response to unfolded protein	4	0.706714	0.0839658	80267, 23071, 5611, 101928527	367	39	13800	3.85663	1	1	1
GOTERM_BP_DIRECT	GO:0030318~melanocyte differentiation	3	0.530035	0.0892061	3815, 8975, 5873	367	19	13800	5.93719	1	1	1
GOTERM_BP_DIRECT	GO:0060271~cilium assembly	9	1.59011	0.0899129	117177, 9657, 4750, 57562, 345895, 22873, 23116, 57728, 65250	367	173	13800	1.95618	1	1	1
GOTERM_BP_DIRECT	GO:0007030~Golgi organization	6	1.06007	0.0941835	55014, 79895, 57531, 10075, 57584, 2804	367	91	13800	2.47926	1	1	1
GOTERM_BP_DIRECT	GO:0006468~protein phosphorylation	15	2.65018	0.0968202	8575, 6792, 7443, 4750, 56164, 9175, 2984, 90, 26750, 84451, 9318, 8999, 51347, 4216, 85481	367	359	13800	1.57112	1	1	1
GOTERM_BP_DIRECT	GO:0045332~phospholipid translocation	3	0.530035	0.0974413	79895, 286410, 374868	367	20	13800	5.64033	1	1	1
GOTERM_BP_DIRECT	GO:0007369~gastrulation	3	0.530035	0.0974413	8013, 8452, 55578	367	20	13800	5.64033	1	1	1
