# Supplementary material for: An atlas of lamina-associated chromatin across twelve human cell types reveals an intermediate chromatin subtype
Source: Genome Biol. 2023 Jan 23;24:16. doi: 10.1186/s13059-023-02849-5 (PMC9869549; doi:10.1186/s13059-023-02849-5)
Supplement: Supplementary file 8 — Additional file 8: Table 5. FISH probes locations. Chromosomal regions used to design FISH probes provided. [file 13059_2023_2849_MOESM8_ESM.xlsx]

## Sheet: Sheet1
Additional file 8: Table 5: FISH probes locations. Chromosomal regions used to design FISH probes provided. All probes were designed as tiled 80-mers with a density of 4probes/kb. Coordinates provided align to the hg38 genome assembly. Probes were amplified with direct dye conjugation (Cy2, Cy3, or Cy5), with the exception of the nonLAD probe, for which a fluorescent secondary probe was used (see…
Probe ID	Description	Chromosome	Start	End
E1	T1-LAD in ESC	chr6	48657264	48907363
E2	T2-LAD in ESC	chr12	66731220	66981220
E3	nonLAD in ESC	chr3	46488975	47440351
E4	T1-LAD in ESC	chr6	50957287	51310202
E5	T2-LAD in ESC	chr2	216666751	217756733
CM1	T1-LAD in CM	chr6	48657264	48907363
CM2	T2-LAD in CM	chr12	66731220	66981220
CM3	nonLAD in CM	chr3	46488975	47440351
CM4	T1-LAD in CM	chr6	50957287	51310202
CM5	T2-LAD in CM	chr9	68861823	68906555
*All probes are designed as tiled 80-mer oligos at a density of 4probes/kb.
All coordinates are hg38.
